# Supplementary material for: The genome and transcriptome analysis of snake gourd provide insights into its evolution and fruit development and ripening
Source: Hortic Res. 2020 Dec 1;7:199. doi: 10.1038/s41438-020-00423-9 (PMC7704671; doi:10.1038/s41438-020-00423-9)
Supplement: Supplementary file 2 — Supplementary Table 3 [file 41438_2020_423_MOESM2_ESM.xlsx]

## Sheet: Sheet1
Supplementary Table 3 The functional annotation of protein-coding genes in snake gourd genome.
Gene ID	GO annotation	KEGG annotation	KOG class annotation	TrEMBL annotation	Nr annotation
EVM0002310.2	Biological Process: cellular metabolic process (GO:0044237);;	K03680|0|cmo:103494101|K03680 translation initiation factor eIF-2B subunit delta | (RefSeq) translation initiation factor eIF-2B subunit delta-like	Translation, ribosomal structure and biogenesis	Uncharacterized protein {ECO:0000313|EMBL:KGN63793.1} OS=Cucumis sativus (Cucumber) PE=4 SV=1	translation initiation factor eIF-2B subunit delta-like [Cucumis melo]
EVM0005838.1	Molecular Function: aspartic-type endopeptidase activity (GO:0004190);; Biological Process: proteolysis (GO:0006508);;	--	Posttranslational modification, protein turnover, chaperones	Putative uncharacterized protein {ECO:0000313|EMBL:CCB58856.1} OS=Vitis vinifera (Grape) PE=4 SV=1	protein ASPARTIC PROTEASE IN GUARD CELL 2 [Cucumis melo]
EVM0012556.1	--	--	Posttranslational modification, protein turnover, chaperones	Uncharacterized protein {ECO:0000313|EMBL:KGN54476.1} OS=Cucumis sativus (Cucumber) PE=4 SV=1	uncharacterized protein LOC101223715 [Cucumis sativus]
EVM0009947.1	Molecular Function: serine-type carboxypeptidase activity (GO:0004185);; Biological Process: proteolysis (GO:0006508);;	K16297|0|cmo:103500349|K16297 serine carboxypeptidase-like clade II [EC:3.4.16.-] | (RefSeq) serine carboxypeptidase-like 35	--	Uncharacterized protein {ECO:0000313|EMBL:KGN58551.1} OS=Cucumis sativus (Cucumber) PE=4 SV=1	serine carboxypeptidase-like 35 [Cucumis melo]
EVM0001822.2	Molecular Function: transferase activity (GO:0016740);;	--	Transcription	Uncharacterized protein {ECO:0000313|EMBL:KGN47247.1} OS=Cucumis sativus (Cucumber) PE=4 SV=1	transcription factor GTE4-like [Cucumis melo]
EVM0021379.1	Biological Process: lipid metabolic process (GO:0006629);; Biological Process: cellular process (GO:0009987);; Molecular Function: oxidoreductase activity (GO:0016491);;	--	Lipid transport and metabolism	Uncharacterized protein {ECO:0000313|EMBL:KGN64668.1} OS=Cucumis sativus (Cucumber) PE=4 SV=1	sphingolipid delta(4)-desaturase DES1-like [Cucumis sativus]
EVM0010696.1	Molecular Function: acylphosphatase activity (GO:0003998);;	K01512|8.77762e-107|csv:101221855|K01512 acylphosphatase [EC:3.6.1.7] | (RefSeq) uncharacterized LOC101221855	Energy production and conversion	Uncharacterized protein {ECO:0000313|EMBL:KGN48186.1} OS=Cucumis sativus (Cucumber) PE=4 SV=1	uncharacterized protein LOC101221855 [Cucumis sativus]
EVM0020488.1	--	--	Secondary metabolites biosynthesis, transport and catabolism	Uncharacterized protein {ECO:0000313|EMBL:KGN53993.1} OS=Cucumis sativus (Cucumber) PE=4 SV=1	hypothetical protein Csa_4G244900 [Cucumis sativus]
EVM0015197.1	--	--	--	Uncharacterized protein {ECO:0000313|EMBL:KGN59097.1} OS=Cucumis sativus (Cucumber) PE=4 SV=1	hypothetical protein Csa_3G769630 [Cucumis sativus]
EVM0018991.1	--	--	Function unknown	Uncharacterized protein {ECO:0000313|EMBL:KGN51224.1} OS=Cucumis sativus (Cucumber) PE=4 SV=1	uncharacterized protein LOC101213359 [Cucumis sativus]
EVM0022662.1	Molecular Function: ATP binding (GO:0005524);; Biological Process: obsolete ATP catabolic process (GO:0006200);; Cellular Component: membrane (GO:0016020);; Molecular Function: ATPase activity (GO:0016887);;	--	Secondary metabolites biosynthesis, transport and catabolism	Uncharacterized protein {ECO:0000313|EMBL:KGN45317.1} OS=Cucumis sativus (Cucumber) PE=4 SV=1	hypothetical protein Csa_7G433950 [Cucumis sativus]
EVM0020789.1	Biological Process: regulation of cellular process (GO:0050794);;	K12129|0|cmo:103489735|K12129 pseudo-response regulator 7 | (RefSeq) two-component response regulator-like APRR7	Transcription	Uncharacterized protein {ECO:0000313|EMBL:KGN54195.1} OS=Cucumis sativus (Cucumber) PE=4 SV=1	two-component response regulator-like APRR7 [Cucumis melo]
EVM0017119.1	--	--	--	Uncharacterized protein {ECO:0000313|EnsemblPlants:GLYMA14G33150.1} OS=Glycine max (Soybean) PE=4 SV=1	uncharacterized protein LOC103487570 [Cucumis melo]
EVM0005421.1	--	--	General function prediction only	Uncharacterized protein {ECO:0000313|EMBL:KGN43643.1} OS=Cucumis sativus (Cucumber) PE=4 SV=1	zinc finger CCCH domain-containing protein 2-like [Cucumis sativus]
EVM0014422.1	--	--	--	Uncharacterized protein {ECO:0000313|EMBL:KGN48427.1} OS=Cucumis sativus (Cucumber) PE=4 SV=1	uncharacterized protein At5g64816-like isoform 1 [Cucumis sativus]
EVM0017655.1	--	--	--	Uncharacterized protein {ECO:0000313|EMBL:KGN56088.1} OS=Cucumis sativus (Cucumber) PE=4 SV=1	hypothetical protein Csa_3G073800 [Cucumis sativus]
EVM0007608.1	--	--	--	Uncharacterized protein {ECO:0000313|EMBL:KGN44260.1} OS=Cucumis sativus (Cucumber) PE=4 SV=1	probable WRKY transcription factor 71 isoform X1 [Cucumis melo]
EVM0000279.1	Biological Process: long-chain fatty acid metabolic process (GO:0001676);; Biological Process: defense response to insect (GO:0002213);; Molecular Function: long-chain fatty acid-CoA ligase activity (GO:0004467);; Cellular Component: endoplasmic reticulum (GO:0005783);; Biological Process: fatty acid biosynthetic process (GO:0006633);; Cellular Component: plasmodesma (GO:0009506);; Biological Pro…	K01897|0|cmo:103498426|K01897 long-chain acyl-CoA synthetase [EC:6.2.1.3] | (RefSeq) long chain acyl-CoA synthetase 2	Lipid transport and metabolism	Uncharacterized protein {ECO:0000313|EMBL:KGN61759.1} OS=Cucumis sativus (Cucumber) PE=4 SV=1	long chain acyl-CoA synthetase 2 [Cucumis melo]
EVM0003136.1	--	--	--	Uncharacterized protein {ECO:0000313|EMBL:KGN61555.1} OS=Cucumis sativus (Cucumber) PE=4 SV=1	uncharacterized protein LOC103499466 [Cucumis melo]
EVM0001947.1	Molecular Function: protein serine/threonine kinase activity (GO:0004674);; Molecular Function: ATP binding (GO:0005524);; Cellular Component: vacuole (GO:0005773);; Biological Process: protein phosphorylation (GO:0006468);; Molecular Function: carbohydrate binding (GO:0030246);;	--	--	Uncharacterized protein {ECO:0000313|EMBL:KGN63539.1} OS=Cucumis sativus (Cucumber) PE=4 SV=1	L-type lectin-domain containing receptor kinase S.1 [Cucumis melo]
EVM0012194.1	Biological Process: protein N-linked glycosylation (GO:0006487);; Cellular Component: integral component of membrane (GO:0016021);; Molecular Function: glycoprotein 3-alpha-L-fucosyltransferase activity (GO:0018392);; Cellular Component: Golgi cisterna membrane (GO:0032580);; Biological Process: fucosylation (GO:0036065);;	K00753|0|csv:101205170|K00753 glycoprotein 3-alpha-L-fucosyltransferase [EC:2.4.1.214] | (RefSeq) glycoprotein 3-alpha-L-fucosyltransferase A-like	--	Uncharacterized protein {ECO:0000313|EMBL:KGN43927.1} OS=Cucumis sativus (Cucumber) PE=4 SV=1	putative fucosyltransferase-like protein-like [Cucumis sativus]
EVM0008277.1	--	--	--	Uncharacterized protein {ECO:0000313|EMBL:KGN48910.1} OS=Cucumis sativus (Cucumber) PE=4 SV=1	hypothetical protein Csa_6G505880 [Cucumis sativus]
EVM0004095.1	Cellular Component: endoplasmic reticulum (GO:0005783);; Biological Process: intracellular protein transport (GO:0006886);; Cellular Component: integral component of membrane (GO:0016021);;	--	Defense mechanisms	Uncharacterized protein {ECO:0000313|EMBL:KGN51300.1} OS=Cucumis sativus (Cucumber) PE=4 SV=1	uncharacterized protein LOC101213037 [Cucumis sativus]
EVM0016061.1	Molecular Function: GTPase activity (GO:0003924);; Molecular Function: GTP binding (GO:0005525);; Cellular Component: nucleolus (GO:0005730);; Biological Process: obsolete GTP catabolic process (GO:0006184);; Cellular Component: chloroplast (GO:0009507);;	--	General function prediction only	Uncharacterized protein {ECO:0000313|EMBL:KGN49263.1} OS=Cucumis sativus (Cucumber) PE=4 SV=1	interferon-induced guanylate-binding protein 2 [Cucumis melo]
EVM0018322.1	--	--	--	Uncharacterized protein {ECO:0000313|EMBL:KGN55259.1} OS=Cucumis sativus (Cucumber) PE=4 SV=1	hypothetical protein Csa_4G642400 [Cucumis sativus]
EVM0014003.1	Biological Process: metal ion transport (GO:0030001);; Molecular Function: metal ion binding (GO:0046872);;	--	Inorganic ion transport and metabolism	Uncharacterized protein {ECO:0000313|EMBL:KGN51014.1} OS=Cucumis sativus (Cucumber) PE=4 SV=1	heavy metal-associated isoprenylated plant protein 26 [Cucumis melo]
EVM0001124.1	Molecular Function: electron transfer activity (GO:0009055);; Molecular Function: protein disulfide oxidoreductase activity (GO:0015035);; Biological Process: cell redox homeostasis (GO:0045454);;	K05309|0|csv:101221439|K05309 microsomal prostaglandin-E synthase 2 [EC:5.3.99.3] | (RefSeq) prostaglandin E synthase 2-like	General function prediction only	Uncharacterized protein {ECO:0000313|EMBL:KGN63879.1} OS=Cucumis sativus (Cucumber) PE=4 SV=1	prostaglandin E synthase 2-like [Cucumis sativus]
EVM0016200.1	Molecular Function: zinc ion binding (GO:0008270);; Molecular Function: histone binding (GO:0042393);;	K10638|0|cmo:103499094|K10638 E3 ubiquitin-protein ligase UHRF1 [EC:2.3.2.27] | (RefSeq) E3 ubiquitin-protein ligase ORTHRUS 2-like	--	Uncharacterized protein {ECO:0000313|EMBL:KGN54816.1} OS=Cucumis sativus (Cucumber) PE=4 SV=1	E3 ubiquitin-protein ligase ORTHRUS 2-like [Cucumis melo]
EVM0007798.1	--	--	--	Uncharacterized protein {ECO:0000313|EMBL:KGN52147.1} OS=Cucumis sativus (Cucumber) PE=4 SV=1	uncharacterized protein LOC101210078 [Cucumis sativus]
EVM0014254.1	--	--	--	Uncharacterized protein {ECO:0000313|EMBL:KGN53447.1} OS=Cucumis sativus (Cucumber) PE=4 SV=1	uncharacterized protein LOC101211778 [Cucumis sativus]
EVM0012944.1	Molecular Function: protein serine/threonine kinase activity (GO:0004674);; Molecular Function: protein tyrosine kinase activity (GO:0004713);; Molecular Function: ATP binding (GO:0005524);; Cellular Component: plasma membrane (GO:0005886);; Biological Process: protein phosphorylation (GO:0006468);; Biological Process: transmembrane receptor protein tyrosine kinase signaling pathway (GO:0007169);…	--	--	Uncharacterized protein {ECO:0000313|EMBL:EMJ07639.1} OS=Prunus persica (Peach) PE=3 SV=1	probable LRR receptor-like serine/threonine-protein kinase At1g06840 [Cucumis melo]
EVM0022513.1	Molecular Function: catalytic activity (GO:0003824);; Biological Process: metabolic process (GO:0008152);; Cellular Component: chloroplast (GO:0009507);;	--	--	Putative uncharacterized protein {ECO:0000313|EMBL:CBI15492.3} OS=Vitis vinifera (Grape) PE=4 SV=1	uncharacterized protein LOC103494142 [Cucumis melo]
EVM0005670.1	Molecular Function: protein serine/threonine kinase activity (GO:0004674);; Molecular Function: ATP binding (GO:0005524);; Cellular Component: nucleus (GO:0005634);; Cellular Component: cytoplasm (GO:0005737);; Cellular Component: plasma membrane (GO:0005886);; Biological Process: protein phosphorylation (GO:0006468);;	--	Signal transduction mechanisms	Uncharacterized protein {ECO:0000313|EMBL:KGN47803.1} OS=Cucumis sativus (Cucumber) PE=4 SV=1	protein kinase 2B, chloroplastic-like [Cucumis melo]
EVM0010993.1	--	K18167|3.1718e-46|pper:PRUPE_ppa013874mg|K18167 succinate dehydrogenase assembly factor 1 | (RefSeq) hypothetical protein	Function unknown	Uncharacterized protein {ECO:0000313|EMBL:EMJ02647.1} OS=Prunus persica (Peach) PE=4 SV=1	succinate dehydrogenase assembly factor 1 homolog, mitochondrial [Nicotiana tomentosiformis]
EVM0006079.1	Molecular Function: DNA binding (GO:0003677);; Cellular Component: nucleus (GO:0005634);;	K11251|6.68326e-95|csv:101217199|K11251 histone H2A | (RefSeq) probable histone H2A.4	Chromatin structure and dynamics	Uncharacterized protein {ECO:0000313|EMBL:KGN54228.1} OS=Cucumis sativus (Cucumber) PE=4 SV=1	probable histone H2A.4-like [Cucumis sativus]
EVM0018325.1	Molecular Function: threonine-type endopeptidase activity (GO:0004298);; Cellular Component: nucleus (GO:0005634);; Biological Process: ubiquitin-dependent protein catabolic process (GO:0006511);; Cellular Component: proteasome core complex, alpha-subunit complex (GO:0019773);; Cellular Component: cytosolic ribosome (GO:0022626);;	K02730|0|cmo:103500682|K02730 20S proteasome subunit alpha 1 [EC:3.4.25.1] | (RefSeq) proteasome subunit alpha type-6	Posttranslational modification, protein turnover, chaperones	Uncharacterized protein {ECO:0000313|EMBL:KGN45477.1} OS=Cucumis sativus (Cucumber) PE=4 SV=1	proteasome subunit alpha type-6 [Cucumis melo]
EVM0016431.1	--	--	--	Retrotransposon protein {ECO:0000313|EMBL:ADN34114.1} OS=Cucumis melo subsp. melo PE=4 SV=1	uncharacterized protein At2g29880-like [Cucumis melo]
EVM0009529.1	--	--	--	LOL1 {ECO:0000313|EMBL:ABW70167.1} OS=Bambusa oldhamii (Giant timber bamboo) PE=2 SV=1	protein LOL1 isoform X2 [Cucumis melo]
EVM0004829.1	Cellular Component: Golgi membrane (GO:0000139);; Biological Process: nuclear-transcribed mRNA catabolic process (GO:0000956);; Cellular Component: Golgi stack (GO:0005795);; Cellular Component: cytosol (GO:0005829);; Biological Process: protein glycosylation (GO:0006486);; Biological Process: vacuole organization (GO:0007033);; Molecular Function: protein transporter activity (GO:0008565);; Biol…	--	Intracellular trafficking, secretion, and vesicular transport	Uncharacterized protein {ECO:0000313|EMBL:KGN51350.1} OS=Cucumis sativus (Cucumber) PE=4 SV=1	golgin candidate 6 isoform X1 [Cucumis melo]
EVM0011837.1	Molecular Function: histone acetyltransferase activity (GO:0004402);; Cellular Component: nucleus (GO:0005634);; Biological Process: histone acetylation (GO:0016573);;	K10752|0|cmo:103492327|K10752 histone-binding protein RBBP4 | (RefSeq) WD-40 repeat-containing protein MSI4	Chromatin structure and dynamics	Uncharacterized protein {ECO:0000313|EMBL:KGN66243.1} OS=Cucumis sativus (Cucumber) PE=4 SV=1	WD-40 repeat-containing protein MSI4 [Cucumis melo]
EVM0018169.1	--	--	--	Gag/pol protein {ECO:0000313|EMBL:ADJ18449.1} (Fragment) OS=Bryonia dioica (Red bryony) PE=4 SV=1	gag/pol protein [Bryonia dioica]
EVM0015091.1	Molecular Function: nucleotide binding (GO:0000166);; Biological Process: mRNA splicing, via spliceosome (GO:0000398);; Molecular Function: nucleic acid binding (GO:0003676);; Molecular Function: RNA-directed 5'-3' RNA polymerase activity (GO:0003968);; Cellular Component: nucleolus (GO:0005730);; Biological Process: DNA methylation (GO:0006306);; Biological Process: methylation-dependent chromat…	K11699|0|cmo:103493922|K11699 RNA-dependent RNA polymerase [EC:2.7.7.48] | (RefSeq) RNA-dependent RNA polymerase 2	RNA processing and modification	Uncharacterized protein {ECO:0000313|EMBL:KGN63597.1} OS=Cucumis sativus (Cucumber) PE=2 SV=1	RNA-dependent RNA polymerase 2 [Cucumis melo]
EVM0001495.1	Molecular Function: binding (GO:0005488);; Molecular Function: oxidoreductase activity (GO:0016491);;	--	Secondary metabolites biosynthesis, transport and catabolism	Uncharacterized protein {ECO:0000313|EMBL:EEE97053.1} OS=Populus trichocarpa (Western balsam poplar) PE=3 SV=1	probable (S)-N-methylcoclaurine 3&apos;-hydroxylase isozyme 2 [Populus euphratica]
EVM0022035.1	--	--	--	Uncharacterized protein {ECO:0000313|EMBL:KGN53468.1} OS=Cucumis sativus (Cucumber) PE=4 SV=1	uncharacterized protein LOC103493030 [Cucumis melo]
EVM0021111.1	--	--	--	Uncharacterized protein {ECO:0000313|EMBL:ESR41897.1} OS=Citrus clementina PE=4 SV=1	uncharacterized protein LOC103489683 isoform X1 [Cucumis melo]
EVM0002592.1	--	--	--	Uncharacterized protein {ECO:0000313|EMBL:KGN50160.1} OS=Cucumis sativus (Cucumber) PE=4 SV=1	uncharacterized protein LOC103482688 [Cucumis melo]
EVM0000065.1	--	--	--	Uncharacterized protein {ECO:0000313|EMBL:KGN54443.1} OS=Cucumis sativus (Cucumber) PE=4 SV=1	uncharacterized protein LOC103501454 [Cucumis melo]
EVM0010948.1	Molecular Function: nucleic acid binding (GO:0003676);; Molecular Function: ATP binding (GO:0005524);; Molecular Function: ATP-dependent helicase activity (GO:0008026);;	K18663|0|cmo:103491185|K18663 activating signal cointegrator complex subunit 3 [EC:3.6.4.12] | (RefSeq) DExH-box ATP-dependent RNA helicase DExH14	RNA processing and modification	U5 small nuclear ribonucleoprotein helicase isoform 1 {ECO:0000313|EMBL:EOY22054.1} OS=Theobroma cacao (Cacao) PE=4 SV=1	activating signal cointegrator 1 complex subunit 3 [Cucumis melo]
EVM0002240.1	Molecular Function: recombinase activity (GO:0000150);; Molecular Function: DNA binding (GO:0003677);; Molecular Function: DNA-directed 5'-3' RNA polymerase activity (GO:0003899);; Molecular Function: ATP binding (GO:0005524);; Biological Process: DNA repair (GO:0006281);; Biological Process: DNA recombination (GO:0006310);; Biological Process: transcription, DNA-templated (GO:0006351);; Molecula…	K10869|0|csv:101210549|K10869 RAD51-like protein 1 | (RefSeq) DNA repair protein RAD51 homolog 2	Replication, recombination and repair	Uncharacterized protein {ECO:0000313|EMBL:KGN47322.1} OS=Cucumis sativus (Cucumber) PE=4 SV=1	DNA repair protein RAD51 homolog 2-like [Cucumis sativus]
EVM0016909.1	--	--	--	Uncharacterized protein {ECO:0000313|EMBL:KGN62479.1} OS=Cucumis sativus (Cucumber) PE=4 SV=1	hypothetical protein Csa_2G356040 [Cucumis sativus]
EVM0022477.1	--	--	Posttranslational modification, protein turnover, chaperones	Uncharacterized protein {ECO:0000313|EMBL:KGN58480.1} OS=Cucumis sativus (Cucumber) PE=4 SV=1	RING-H2 finger protein ATL3-like [Cucumis melo]
EVM0021383.1	--	--	--	Uncharacterized protein {ECO:0000313|EMBL:KGN45569.1} OS=Cucumis sativus (Cucumber) PE=4 SV=1	hypothetical protein Csa_7G452240 [Cucumis sativus]
EVM0018745.1	Molecular Function: nucleotide binding (GO:0000166);; Molecular Function: protein kinase activity (GO:0004672);; Biological Process: cellular protein modification process (GO:0006464);; Biological Process: phosphorylation (GO:0016310);;	--	Signal transduction mechanisms	Uncharacterized protein {ECO:0000313|EMBL:KGN48350.1} OS=Cucumis sativus (Cucumber) PE=4 SV=1	mitogen-activated protein kinase kinase kinase YODA isoform X1 [Cucumis melo]
EVM0002946.1	Biological Process: response to other organism (GO:0051707);;	--	--	Uncharacterized protein {ECO:0000313|EMBL:KGN51878.1} OS=Cucumis sativus (Cucumber) PE=4 SV=1	thaumatin-like protein 1 [Cucumis melo]
EVM0015459.1	Molecular Function: protein kinase activity (GO:0004672);; Molecular Function: structural molecule activity (GO:0005198);; Molecular Function: ATP binding (GO:0005524);; Biological Process: protein phosphorylation (GO:0006468);; Cellular Component: chloroplast (GO:0009507);;	--	General function prediction only	Uncharacterized protein {ECO:0000313|EMBL:KGN58265.1} OS=Cucumis sativus (Cucumber) PE=4 SV=1	probable plastid-lipid-associated protein 14, chloroplastic isoform X1 [Cucumis melo]
EVM0022476.1	--	--	--	Uncharacterized protein {ECO:0000313|EMBL:KGN64527.1} OS=Cucumis sativus (Cucumber) PE=4 SV=1	uncharacterized protein LOC103485344 [Cucumis melo]
EVM0009262.1	Cellular Component: plasma membrane (GO:0005886);; Biological Process: response to desiccation (GO:0009269);; Biological Process: response to wounding (GO:0009611);; Biological Process: response to high light intensity (GO:0009644);; Biological Process: defense response to fungus (GO:0050832);;	--	--	Uncharacterized protein {ECO:0000313|EMBL:KGN56480.1} OS=Cucumis sativus (Cucumber) PE=4 SV=1	desiccation protectant protein Lea14 homolog [Cucumis melo]
EVM0012821.1	Cellular Component: integral component of membrane (GO:0016021);; Biological Process: transmembrane transport (GO:0055085);;	--	Function unknown	Uncharacterized protein {ECO:0000313|EMBL:KGN51504.1} OS=Cucumis sativus (Cucumber) PE=4 SV=1	uncharacterized transporter C5D6.04-like [Cucumis sativus]
EVM0014337.1	--	--	--	Uncharacterized protein {ECO:0000313|EMBL:KGN60470.1} OS=Cucumis sativus (Cucumber) PE=4 SV=1	cingulin-like protein 1 isoform X1 [Cucumis melo]
EVM0018232.1	--	--	General function prediction only	Putative uncharacterized protein {ECO:0000313|EMBL:EFJ24090.1} OS=Selaginella moellendorffii (Spikemoss) PE=4 SV=1	hypothetical protein SELMODRAFT_442529 [Selaginella moellendorffii]
EVM0004304.2	--	--	General function prediction only	Uncharacterized protein {ECO:0000313|EMBL:ESR34374.1} OS=Citrus clementina PE=4 SV=1	probable leucine-rich repeat receptor-like protein kinase At2g33170 isoform X2 [Pyrus x bretschneideri]
EVM0017433.1	Molecular Function: oxidoreductase activity (GO:0016491);; Molecular Function: metal ion binding (GO:0046872);;	--	Secondary metabolites biosynthesis, transport and catabolism	Cytochrome P450 {ECO:0000313|EMBL:AEM42992.1} OS=Siraitia grosvenorii (Monk's fruit) PE=2 SV=1	cytochrome P450 [Siraitia grosvenorii]
EVM0017270.1	Molecular Function: transferase activity (GO:0016740);;	K00939|4.20717e-70|pop:POPTR_0015s10530g|K00939 adenylate kinase [EC:2.7.4.3] | (RefSeq) POPTRDRAFT_733573; hypothetical protein	Nucleotide transport and metabolism	Uncharacterized protein {ECO:0000313|EMBL:EEF06366.2} OS=Populus trichocarpa (Western balsam poplar) PE=4 SV=2	hypothetical protein POPTR_0015s10530g [Populus trichocarpa]
EVM0004252.1	--	--	Posttranslational modification, protein turnover, chaperones	Uncharacterized protein {ECO:0000313|EMBL:KGN65208.1} OS=Cucumis sativus (Cucumber) PE=4 SV=1	E3 ubiquitin-protein ligase RNF12-A-like isoform X1 [Cucumis melo]
EVM0022859.1	--	--	--	Ulp1-like peptidase {ECO:0000313|EMBL:AAS91798.1} OS=Cucumis melo (Muskmelon) PE=4 SV=1	Ulp1-like peptidase [Cucumis melo]
EVM0007847.1	Molecular Function: DNA binding (GO:0003677);; Biological Process: metabolic process (GO:0008152);; Molecular Function: 5'-3' exonuclease activity (GO:0008409);;	--	--	Putative uncharacterized protein {ECO:0000313|EMBL:CBI24667.3} OS=Vitis vinifera (Grape) PE=4 SV=1	uncharacterized protein LOC103491482 isoform X2 [Cucumis melo]
EVM0009451.2	Molecular Function: L-aspartate:2-oxoglutarate aminotransferase activity (GO:0004069);; Cellular Component: chloroplast (GO:0009507);; Molecular Function: 1-aminocyclopropane-1-carboxylate synthase activity (GO:0016847);; Molecular Function: pyridoxal phosphate binding (GO:0030170);; Biological Process: 1-aminocyclopropane-1-carboxylate biosynthetic process (GO:0042218);; Molecular Function: L-ph…	--	Amino acid transport and metabolism	Uncharacterized protein {ECO:0000313|EMBL:KGN54581.1} OS=Cucumis sativus (Cucumber) PE=4 SV=1	methionine aminotransferase-like isoform 1 [Cucumis sativus]
EVM0000459.1	Molecular Function: oxidoreductase activity (GO:0016491);; Biological Process: cellular biosynthetic process (GO:0044249);; Biological Process: metabolic process (GO:0044710);; Biological Process: organic substance biosynthetic process (GO:1901576);;	--	Function unknown	Uncharacterized protein {ECO:0000313|EMBL:KGN56412.1} OS=Cucumis sativus (Cucumber) PE=4 SV=1	pyridoxine/pyridoxamine 5&apos;-phosphate oxidase 2 [Cucumis melo]
EVM0003957.1	Molecular Function: nucleotide binding (GO:0000166);; Molecular Function: inositol 2-dehydrogenase activity (GO:0050112);; Biological Process: oxidation-reduction process (GO:0055114);;	--	--	Uncharacterized protein {ECO:0000313|EMBL:KGN50264.1} OS=Cucumis sativus (Cucumber) PE=4 SV=1	inositol 2-dehydrogenase 2-like [Cucumis sativus]
EVM0001498.1	Molecular Function: adenylate kinase activity (GO:0004017);; Molecular Function: ATP binding (GO:0005524);; Biological Process: nucleotide phosphorylation (GO:0046939);;	K00939|5.33855e-180|csv:101221935|K00939 adenylate kinase [EC:2.7.4.3] | (RefSeq) probable adenylate kinase 6, chloroplastic	Nucleotide transport and metabolism	Uncharacterized protein {ECO:0000313|EMBL:KGN50479.1} OS=Cucumis sativus (Cucumber) PE=4 SV=1	probable adenylate kinase 6, chloroplastic isoform X2 [Cucumis melo]
EVM0011015.1	Cellular Component: cytosol (GO:0005829);; Biological Process: purine nucleotide biosynthetic process (GO:0006164);; Biological Process: mRNA export from nucleus (GO:0006406);; Biological Process: protein methylation (GO:0006479);; Molecular Function: protein methyltransferase activity (GO:0008276);; Biological Process: embryo sac egg cell differentiation (GO:0009560);; Biological Process: photom…	K02516|0|cmo:103503776|K02516 type II protein arginine methyltransferase [EC:2.1.1.320] | (RefSeq) protein arginine N-methyltransferase 1.5	Cell cycle control, cell division, chromosome partitioning	Uncharacterized protein {ECO:0000313|EMBL:KGN60149.1} OS=Cucumis sativus (Cucumber) PE=4 SV=1	protein arginine N-methyltransferase 1.5 isoform X1 [Cucumis melo]
EVM0010051.1	Molecular Function: organic cyclic compound binding (GO:0097159);; Molecular Function: heterocyclic compound binding (GO:1901363);;	--	Replication, recombination and repair	Uncharacterized protein {ECO:0000313|EMBL:KGN44253.1} OS=Cucumis sativus (Cucumber) PE=4 SV=1	hypothetical protein Csa_7G235230 [Cucumis sativus]
EVM0008058.1	Molecular Function: phospholipid binding (GO:0005543);; Molecular Function: oxysterol binding (GO:0008142);; Biological Process: steroid metabolic process (GO:0008202);;	--	Lipid transport and metabolism	Uncharacterized protein {ECO:0000313|EMBL:KGN51721.1} OS=Cucumis sativus (Cucumber) PE=4 SV=1	oxysterol-binding protein-related protein 1D isoform X1 [Cucumis melo]
EVM0019586.2	Biological Process: regulation of cyclin-dependent protein serine/threonine kinase activity (GO:0000079);; Cellular Component: nucleus (GO:0005634);; Biological Process: cellular component organization (GO:0016043);; Molecular Function: protein kinase binding (GO:0019901);; Biological Process: response to stimulus (GO:0050896);; Biological Process: cell division (GO:0051301);;	K05868|0|cmo:103495839|K05868 cyclin B | (RefSeq) G2/mitotic-specific cyclin S13-7-like	Cell cycle control, cell division, chromosome partitioning	Mitotic B-type cyclin {ECO:0000313|EMBL:ADN33876.1} OS=Cucumis melo subsp. melo PE=3 SV=1	mitotic B-type cyclin [Cucumis melo subsp. melo]
EVM0004281.1	--	K13099|0|cmo:103495429|K13099 CD2 antigen cytoplasmic tail-binding protein 2 | (RefSeq) CD2 antigen cytoplasmic tail-binding protein 2 homolog	General function prediction only	Uncharacterized protein {ECO:0000313|EMBL:KGN43714.1} OS=Cucumis sativus (Cucumber) PE=4 SV=1	CD2 antigen cytoplasmic tail-binding protein 2 homolog [Cucumis melo]
EVM0019546.1	--	--	--	14 kDa proline-rich protein DC2.15, putative {ECO:0000313|EMBL:EOY24387.1} OS=Theobroma cacao (Cacao) PE=4 SV=1	14 kDa proline-rich protein DC2.15, putative [Theobroma cacao]
EVM0004358.1	Molecular Function: structural constituent of ribosome (GO:0003735);; Biological Process: translation (GO:0006412);; Cellular Component: large ribosomal subunit (GO:0015934);;	K02876|2.32006e-179|cmo:103499363|K02876 large subunit ribosomal protein L15 | (RefSeq) 50S ribosomal protein L15	Translation, ribosomal structure and biogenesis	Uncharacterized protein {ECO:0000313|EMBL:KGN51413.1} OS=Cucumis sativus (Cucumber) PE=4 SV=1	54S ribosomal protein L10, mitochondrial [Cucumis melo]
EVM0015270.1	--	--	--	Uncharacterized protein {ECO:0000313|EMBL:KGN51068.1} OS=Cucumis sativus (Cucumber) PE=4 SV=1	uncharacterized protein LOC101212066 [Cucumis sativus]
EVM0011986.1	--	--	Signal transduction mechanisms	Uncharacterized protein {ECO:0000313|EMBL:KGN60856.1} OS=Cucumis sativus (Cucumber) PE=4 SV=1	probable disease resistance protein At4g27220 [Cucumis melo]
EVM0012228.1	--	--	--	Uncharacterized protein {ECO:0000313|EMBL:KGN47259.1} OS=Cucumis sativus (Cucumber) PE=4 SV=1	neurogenic protein mastermind-like [Cucumis melo]
EVM0015993.1	--	--	--	Uncharacterized protein {ECO:0000313|EMBL:KGN61464.1} OS=Cucumis sativus (Cucumber) PE=4 SV=1	cyclin-dependent kinase inhibitor 5-like [Cucumis melo]
EVM0014006.1	Cellular Component: cytoplasm (GO:0005737);; Molecular Function: metal ion binding (GO:0046872);;	--	General function prediction only	CCCH-type zinc finger protein with ARM repeat domain isoform 1 {ECO:0000313|EMBL:EOX96689.1} OS=Theobroma cacao (Cacao) PE=4 SV=1	zinc finger CCCH domain-containing protein 30-like [Cucumis sativus]
EVM0018678.1	Molecular Function: 8-amino-7-oxononanoate synthase activity (GO:0008710);; Biological Process: flavonoid biosynthetic process (GO:0009813);; Molecular Function: naringenin-chalcone synthase activity (GO:0016210);;	--	--	Uncharacterized protein {ECO:0000313|EMBL:KGN58261.1} OS=Cucumis sativus (Cucumber) PE=4 SV=1	chalcone synthase 2-like [Cucumis sativus]
EVM0010296.1	Biological Process: proteolysis (GO:0006508);; Molecular Function: cysteine-type peptidase activity (GO:0008234);;	--	Posttranslational modification, protein turnover, chaperones	Uncharacterized protein {ECO:0000313|EMBL:KGN48548.1} OS=Cucumis sativus (Cucumber) PE=4 SV=1	germination-specific cysteine protease 1-like [Cucumis sativus]
EVM0002901.1	Cellular Component: cell wall (GO:0005618);; Biological Process: defense response to fungus (GO:0050832);;	--	--	Uncharacterized protein {ECO:0000313|EMBL:KGN56897.1} OS=Cucumis sativus (Cucumber) PE=4 SV=1	inhibitor of trypsin and hageman factor-like [Cucumis sativus]
EVM0019413.1	Cellular Component: plasma membrane (GO:0005886);; Cellular Component: integral component of membrane (GO:0016021);;	--	--	Uncharacterized protein {ECO:0000313|EMBL:KGN59158.1} OS=Cucumis sativus (Cucumber) PE=4 SV=1	casparian strip membrane protein RCOM_1259250-like [Cucumis sativus]
EVM0004582.1	Cellular Component: integral component of peroxisomal membrane (GO:0005779);; Cellular Component: cytosol (GO:0005829);; Biological Process: fatty acid beta-oxidation (GO:0006635);; Molecular Function: zinc ion binding (GO:0008270);; Biological Process: embryo development ending in seed dormancy (GO:0009793);; Biological Process: photorespiration (GO:0009853);; Biological Process: peroxisome-chlo…	K13346|0|csv:101214158|K13346 peroxin-10 | (RefSeq) peroxisome biogenesis factor 10	Posttranslational modification, protein turnover, chaperones	Uncharacterized protein {ECO:0000313|EMBL:KGN55374.1} OS=Cucumis sativus (Cucumber) PE=4 SV=1	peroxisome biogenesis factor 10-like [Cucumis sativus]
EVM0002541.1	--	--	--	Uncharacterized protein {ECO:0000313|EMBL:KGN48715.1} OS=Cucumis sativus (Cucumber) PE=4 SV=1	uncharacterized protein LOC101209129 [Cucumis sativus]
EVM0002434.1	Molecular Function: nucleic acid binding (GO:0003676);; Molecular Function: hydrolase activity, acting on acid anhydrides, in phosphorus-containing anhydrides (GO:0016818);; Molecular Function: metal ion binding (GO:0046872);;	K15505|0|cmo:103483620|K15505 DNA repair protein RAD5 [EC:3.6.4.-] | (RefSeq) putative SWI/SNF-related matrix-associated actin-dependent regulator of chromatin subfamily A member 3-like 3	--	Uncharacterized protein {ECO:0000313|EMBL:KGN56886.1} OS=Cucumis sativus (Cucumber) PE=4 SV=1	putative SWI/SNF-related matrix-associated actin-dependent regulator of chromatin subfamily A member 3-like 3 [Cucumis melo]
EVM0001581.1	--	--	--	Uncharacterized protein {ECO:0000313|EMBL:KGN54871.1} OS=Cucumis sativus (Cucumber) PE=4 SV=1	uncharacterized protein LOC103486160 isoform X6 [Cucumis melo]
EVM0019291.1	--	--	General function prediction only	Uncharacterized protein {ECO:0000313|EMBL:KGN47682.1} OS=Cucumis sativus (Cucumber) PE=4 SV=1	tetratricopeptide repeat protein 33-like [Cucumis sativus]
EVM0019787.1	--	K08248|0|cmo:103493179|K08248 (R)-mandelonitrile lyase [EC:4.1.2.10] | (RefSeq) (R)-mandelonitrile lyase 1-like	General function prediction only	Uncharacterized protein {ECO:0000313|EMBL:KGN61117.1} OS=Cucumis sativus (Cucumber) PE=4 SV=1	(R)-mandelonitrile lyase 1-like [Cucumis melo]
EVM0010487.1	--	K08681|6.31989e-156|cmo:103501941|K08681 5'-phosphate synthase pdxT subunit [EC:4.3.3.6] | (RefSeq) probable pyridoxal 5'-phosphate synthase subunit PDX2	Coenzyme transport and metabolism	Uncharacterized protein {ECO:0000313|EMBL:KGN46830.1} OS=Cucumis sativus (Cucumber) PE=4 SV=1	pyridoxal biosynthesis protein PDX2 [Cucumis melo]
EVM0006711.1	Biological Process: pollen development (GO:0009555);;	--	--	Uncharacterized protein {ECO:0000313|EMBL:KGN52245.1} OS=Cucumis sativus (Cucumber) PE=4 SV=1	uncharacterized protein LOC101205440 [Cucumis sativus]
EVM0013592.1	Biological Process: reproduction (GO:0000003);; Biological Process: cellular process (GO:0009987);;	--	--	Uncharacterized protein {ECO:0000313|EMBL:KGN65888.1} OS=Cucumis sativus (Cucumber) PE=4 SV=1	probable kinetochore protein nuf2 [Cucumis melo]
EVM0013108.2	--	--	--	Uncharacterized protein {ECO:0000313|EMBL:KGN62180.1} OS=Cucumis sativus (Cucumber) PE=4 SV=1	auxin response factor 17 [Cucumis melo]
EVM0016753.1	--	--	--	Uncharacterized protein {ECO:0000313|EMBL:KGN51230.1} OS=Cucumis sativus (Cucumber) PE=4 SV=1	protein IQ-DOMAIN 1-like [Cucumis melo]
EVM0012362.1	Biological Process: response to stress (GO:0006950);;	--	--	Uncharacterized protein {ECO:0000313|EMBL:KGN59861.1} OS=Cucumis sativus (Cucumber) PE=4 SV=1	uncharacterized protein LOC103494984 [Cucumis melo]
EVM0008753.1	Cellular Component: plasma membrane (GO:0005886);; Molecular Function: hydrolase activity, acting on ester bonds (GO:0016788);;	K01114|0|cmo:103502026|K01114 phospholipase C [EC:3.1.4.3] | (RefSeq) non-specific phospholipase C1	--	Phospholipase C 4 {ECO:0000313|EMBL:EXC01444.1} OS=Morus notabilis PE=4 SV=1	phospholipase C 3-like [Cucumis sativus]
EVM0005141.1	--	--	--	Uncharacterized protein {ECO:0000313|EMBL:EMJ10581.1} OS=Prunus persica (Peach) PE=4 SV=1	ethylene-responsive transcription factor ERF061-like [Cucumis sativus]
EVM0013489.1	--	--	--	Uncharacterized protein {ECO:0000313|EMBL:KGN57065.1} OS=Cucumis sativus (Cucumber) PE=4 SV=1	uncharacterized LOC101217479 [Cucumis sativus]
EVM0016782.2	Molecular Function: magnesium ion binding (GO:0000287);; Biological Process: RNA splicing, via endonucleolytic cleavage and ligation (GO:0000394);; Molecular Function: inorganic diphosphatase activity (GO:0004427);; Molecular Function: protein kinase activity (GO:0004672);; Molecular Function: ATP binding (GO:0005524);; Cellular Component: nucleus (GO:0005634);; Cellular Component: cytosol (GO:00…	K01507|1.02438e-153|cmo:103498830|K01507 inorganic pyrophosphatase [EC:3.6.1.1] | (RefSeq) soluble inorganic pyrophosphatase 1	Energy production and conversion	Uncharacterized protein {ECO:0000313|EMBL:KGN46478.1} OS=Cucumis sativus (Cucumber) PE=4 SV=1	soluble inorganic pyrophosphatase [Cucumis melo]
EVM0001867.1	Molecular Function: transferase activity, transferring hexosyl groups (GO:0016758);;	--	--	Uncharacterized protein {ECO:0000313|EMBL:KGN58422.1} OS=Cucumis sativus (Cucumber) PE=4 SV=1	UDP-glycosyltransferase 89A2-like [Cucumis melo]
EVM0006214.1	Molecular Function: metallopeptidase activity (GO:0008237);; Molecular Function: zinc ion binding (GO:0008270);;	K03128|0|cmo:103496328|K03128 transcription initiation factor TFIID subunit 2 | (RefSeq) transcription initiation factor TFIID subunit 2	Transcription	Uncharacterized protein {ECO:0000313|EMBL:KGN64105.1} OS=Cucumis sativus (Cucumber) PE=4 SV=1	transcription initiation factor TFIID subunit 2 [Cucumis melo]
EVM0001739.1	Molecular Function: protein serine/threonine kinase activity (GO:0004674);; Molecular Function: non-membrane spanning protein tyrosine kinase activity (GO:0004715);; Molecular Function: ATP binding (GO:0005524);; Biological Process: protein phosphorylation (GO:0006468);; Biological Process: recognition of pollen (GO:0048544);;	--	--	S-locus lectin protein kinase family protein {ECO:0000313|EMBL:EOY16221.1} OS=Theobroma cacao (Cacao) PE=4 SV=1	G-type lectin S-receptor-like serine/threonine-protein kinase At5g35370 [Cucumis melo]
EVM0009197.1	Molecular Function: aspartic-type endopeptidase activity (GO:0004190);; Biological Process: proteolysis (GO:0006508);; Cellular Component: anchored component of membrane (GO:0031225);;	--	Posttranslational modification, protein turnover, chaperones	Uncharacterized protein {ECO:0000313|EMBL:KGN48952.1} OS=Cucumis sativus (Cucumber) PE=4 SV=1	aspartic proteinase-like protein 1-like [Cucumis sativus]
EVM0014780.1	--	--	--	Uncharacterized protein {ECO:0000313|EMBL:KGN45764.1} OS=Cucumis sativus (Cucumber) PE=4 SV=1	hypothetical protein Csa_6G009430 [Cucumis sativus]
EVM0019748.1	Molecular Function: metallopeptidase activity (GO:0008237);; Molecular Function: metal ion binding (GO:0046872);;	--	--	Uncharacterized protein {ECO:0000313|EMBL:KGN52413.1} OS=Cucumis sativus (Cucumber) PE=4 SV=1	metalloendoproteinase 1-like [Cucumis melo]
EVM0009697.1	Biological Process: defense response (GO:0006952);; Biological Process: signal transduction (GO:0007165);; Molecular Function: ADP binding (GO:0043531);;	--	--	MRGH-J {ECO:0000313|EMBL:ABB91439.1} OS=Cucumis melo (Muskmelon) PE=2 SV=1	uncharacterized protein LOC103498646 [Cucumis melo]
EVM0000623.1	--	--	--	Uncharacterized protein {ECO:0000313|EMBL:KGN49171.1} OS=Cucumis sativus (Cucumber) PE=4 SV=1	uncharacterized protein LOC103484568 [Cucumis melo]
EVM0005255.1	Molecular Function: acetolactate synthase activity (GO:0003984);; Biological Process: branched-chain amino acid biosynthetic process (GO:0009082);;	K01653|0|cmo:103491925|K01653 acetolactate synthase I/III small subunit [EC:2.2.1.6] | (RefSeq) acetolactate synthase small subunit 2, chloroplastic-like	Amino acid transport and metabolism	Uncharacterized protein {ECO:0000313|EMBL:KGN49589.1} OS=Cucumis sativus (Cucumber) PE=4 SV=1	acetolactate synthase small subunit 2, chloroplastic-like isoform X1 [Cucumis melo]
EVM0008804.1	--	--	--	Uncharacterized protein {ECO:0000313|EMBL:KGN49057.1} OS=Cucumis sativus (Cucumber) PE=4 SV=1	uncharacterized protein LOC103484658 [Cucumis melo]
EVM0001705.1	Molecular Function: protein kinase C activity (GO:0004697);; Molecular Function: ATP binding (GO:0005524);; Biological Process: protein phosphorylation (GO:0006468);;	--	--	Uncharacterized protein {ECO:0000313|EMBL:KDP44287.1} OS=Jatropha curcas (Barbados nut) PE=4 SV=1	uncharacterized protein LOC103486458 [Cucumis melo]
EVM0010057.1	Biological Process: pentose-phosphate shunt (GO:0006098);; Cellular Component: chloroplast stroma (GO:0009570);; Cellular Component: chloroplast envelope (GO:0009941);; Biological Process: leaf morphogenesis (GO:0009965);; Biological Process: thylakoid membrane organization (GO:0010027);; Biological Process: carotenoid biosynthetic process (GO:0016117);; Biological Process: cell differentiation (…	--	--	Uncharacterized protein {ECO:0000313|EMBL:KGN45202.1} OS=Cucumis sativus (Cucumber) PE=4 SV=1	uncharacterized protein LOC103499856 isoform X1 [Cucumis melo]
EVM0022777.1	--	--	--	Uncharacterized protein {ECO:0000313|EMBL:KGN53356.1} OS=Cucumis sativus (Cucumber) PE=4 SV=1	probable WRKY transcription factor 43 [Cucumis melo]
EVM0014881.1	Molecular Function: structural constituent of ribosome (GO:0003735);; Biological Process: translation (GO:0006412);; Cellular Component: chloroplast (GO:0009507);; Cellular Component: large ribosomal subunit (GO:0015934);; Molecular Function: rRNA binding (GO:0019843);;	K02874|1.94217e-27|csv:3429290|K02874 large subunit ribosomal protein L14 | (RefSeq) rpl14, CsCp078; 50S ribosomal protein L14	Translation, ribosomal structure and biogenesis	50S ribosomal protein L14, chloroplastic {ECO:0000256|RuleBase:RU003951} (Fragment) OS=Lagenaria siceraria (Bottle gourd) PE=3 SV=1	ribosomal protein L14, partial (chloroplast) [Lagenaria siceraria]
EVM0003430.1	Biological Process: polysaccharide biosynthetic process (GO:0000271);; Molecular Function: obsolete signal transducer activity (GO:0004871);; Biological Process: phototropism (GO:0009638);; Biological Process: plant-type cell wall organization (GO:0009664);; Biological Process: blue light signaling pathway (GO:0009785);; Biological Process: multidimensional cell growth (GO:0009825);; Biological P…	--	--	Uncharacterized protein {ECO:0000313|EMBL:KGN43771.1} OS=Cucumis sativus (Cucumber) PE=4 SV=1	root phototropism protein 3 isoform X1 [Cucumis melo]
EVM0001715.1	Molecular Function: nucleic acid binding (GO:0003676);; Molecular Function: zinc ion binding (GO:0008270);; Biological Process: DNA integration (GO:0015074);;	--	--	Gag/pol protein {ECO:0000313|EMBL:ADJ18449.1} (Fragment) OS=Bryonia dioica (Red bryony) PE=4 SV=1	uncharacterized protein LOC101229041, partial [Cucumis sativus]
EVM0011066.1	--	--	Translation, ribosomal structure and biogenesis	Uncharacterized protein {ECO:0000313|EMBL:KDO52490.1} OS=Citrus sinensis (Sweet orange) PE=4 SV=1	LOW QUALITY PROTEIN: translational activator GCN1 [Cucumis melo]
EVM0019835.1	Biological Process: transcription, DNA-templated (GO:0006351);;	--	--	Uncharacterized protein {ECO:0000313|EMBL:KGN48539.1} OS=Cucumis sativus (Cucumber) PE=4 SV=1	ethylene-responsive transcription factor ERF008-like [Cucumis sativus]
EVM0011637.1	--	--	--	MuDRA-like transposase {ECO:0000313|EMBL:AAS91797.1} OS=Cucumis melo (Muskmelon) PE=4 SV=1	uncharacterized protein LOC101208747 [Cucumis sativus]
EVM0019630.1	--	--	--	Uncharacterized protein {ECO:0000313|EMBL:KGN48085.1} OS=Cucumis sativus (Cucumber) PE=4 SV=1	hypothetical protein Csa_6G429640 [Cucumis sativus]
EVM0019321.1	--	--	--	Uncharacterized protein {ECO:0000313|EMBL:KGN51240.1} OS=Cucumis sativus (Cucumber) PE=4 SV=1	hypothetical protein Csa_5G497040 [Cucumis sativus]
EVM0016764.1	Molecular Function: structural constituent of ribosome (GO:0003735);; Cellular Component: ribosome (GO:0005840);; Biological Process: translation (GO:0006412);; Cellular Component: chloroplast stroma (GO:0009570);; Cellular Component: chloroplast envelope (GO:0009941);; Cellular Component: membrane (GO:0016020);; Biological Process: methylglyoxal catabolic process to D-lactate via S-lactoyl-gluta…	K02902|2.46375e-89|cmo:103483567|K02902 large subunit ribosomal protein L28 | (RefSeq) 50S ribosomal protein L28, chloroplastic	--	Uncharacterized protein {ECO:0000313|EMBL:KGN56833.1} OS=Cucumis sativus (Cucumber) PE=4 SV=1	50S ribosomal protein L28, chloroplastic [Cucumis melo]
EVM0003421.1	--	K00430|0|csv:101213580|K00430 peroxidase [EC:1.11.1.7] | (RefSeq) peroxidase 51-like	--	Uncharacterized protein {ECO:0000313|EMBL:KGN63165.1} OS=Cucumis sativus (Cucumber) PE=4 SV=1	peroxidase 51-like [Cucumis sativus]
EVM0016194.1	--	--	General function prediction only	BnaA07g31240D protein {ECO:0000313|EMBL:CDX96513.1} OS=Brassica napus (Rape) PE=4 SV=1	BnaA07g31240D [Brassica napus]
EVM0008123.1	Molecular Function: phosphatidylethanolamine binding (GO:0008429);; Biological Process: seed dormancy process (GO:0010162);; Biological Process: myo-inositol hexakisphosphate biosynthetic process (GO:0010264);; Biological Process: positive regulation of transcription, DNA-templated (GO:0045893);;	K06910|6.35492e-107|cmo:103486265|K06910 uncharacterized protein | (RefSeq) UPF0098 protein TC_0109	--	Uncharacterized protein {ECO:0000313|EMBL:KGN58730.1} OS=Cucumis sativus (Cucumber) PE=4 SV=1	uncharacterized protein LOC103486265 [Cucumis melo]
EVM0014091.1	--	--	Function unknown	Uncharacterized protein {ECO:0000313|EMBL:KGN61720.1} OS=Cucumis sativus (Cucumber) PE=4 SV=1	putative gamma-glutamylcyclotransferase At3g02910-like [Cucumis sativus]
EVM0006732.1	--	--	--	Uncharacterized protein {ECO:0000313|EMBL:KGN62198.1} OS=Cucumis sativus (Cucumber) PE=4 SV=1	NAC domain-containing protein 78-like isoform X2 [Cucumis melo]
EVM0013396.1	--	--	--	Uncharacterized protein {ECO:0000313|EMBL:KGN60097.1} OS=Cucumis sativus (Cucumber) PE=4 SV=1	hypothetical protein Csa_3G878170 [Cucumis sativus]
EVM0016404.1	Molecular Function: DNA binding (GO:0003677);; Molecular Function: chromatin binding (GO:0003682);;	--	Transcription	Uncharacterized protein {ECO:0000313|EMBL:KGN56561.1} OS=Cucumis sativus (Cucumber) PE=4 SV=1	myb domain-containing protein YDR026C [Cucumis melo]
EVM0002532.1	--	--	--	Uncharacterized protein {ECO:0000313|EMBL:KGN60848.1} OS=Cucumis sativus (Cucumber) PE=4 SV=1	acyl carrier protein 1, chloroplastic-like [Cucumis sativus]
EVM0009250.1	--	--	General function prediction only	Uncharacterized protein {ECO:0000313|EMBL:KGN61161.1} OS=Cucumis sativus (Cucumber) PE=4 SV=1	pentatricopeptide repeat-containing protein At2g34400-like [Cucumis sativus]
EVM0006210.1	Molecular Function: binding (GO:0005488);; Molecular Function: oxidoreductase activity (GO:0016491);;	K00430|0|cmo:103498407|K00430 peroxidase [EC:1.11.1.7] | (RefSeq) peroxidase 10-like	--	Uncharacterized protein {ECO:0000313|EMBL:EMJ01587.1} OS=Prunus persica (Peach) PE=3 SV=1	peroxidase 10-like [Cucumis melo]
EVM0008351.1	Molecular Function: zinc ion binding (GO:0008270);;	--	Posttranslational modification, protein turnover, chaperones	Uncharacterized protein {ECO:0000313|EMBL:KGN60885.1} OS=Cucumis sativus (Cucumber) PE=4 SV=1	E3 ubiquitin-protein ligase ATL6-like [Cucumis sativus]
EVM0000733.1	--	--	--	Putative uncharacterized protein {ECO:0000313|EMBL:ADN33894.1} OS=Cucumis melo subsp. melo PE=4 SV=1	uncharacterized protein LOC101215249 [Cucumis sativus]
EVM0013902.1	--	--	--	Uncharacterized protein {ECO:0000313|EMBL:KGN50050.1} OS=Cucumis sativus (Cucumber) PE=4 SV=1	uncharacterized protein LOC103482795 [Cucumis melo]
EVM0013227.1	Molecular Function: ATP binding (GO:0005524);; Molecular Function: nucleoside-triphosphatase activity (GO:0017111);;	--	Posttranslational modification, protein turnover, chaperones	Uncharacterized protein {ECO:0000313|EMBL:KGN64269.1} OS=Cucumis sativus (Cucumber) PE=4 SV=1	uncharacterized protein LOC101216763 [Cucumis sativus]
EVM0008406.1	Molecular Function: DNA-binding transcription factor activity (GO:0003700);; Biological Process: regulation of transcription, DNA-templated (GO:0006355);; Molecular Function: sequence-specific DNA binding (GO:0043565);;	--	--	WRKY protein {ECO:0000313|EMBL:ADU52528.1} OS=Cucumis sativus (Cucumber) PE=2 SV=1	LOW QUALITY PROTEIN: probable WRKY transcription factor 21 [Cucumis melo]
EVM0013754.1	--	--	General function prediction only	Uncharacterized protein {ECO:0000313|EMBL:ESW28637.1} (Fragment) OS=Phaseolus vulgaris (Kidney bean) PE=4 SV=1	uncharacterized protein LOC101488260 [Cicer arietinum]
EVM0002302.1	Molecular Function: histone deacetylase activity (GO:0004407);; Cellular Component: intracellular (GO:0005622);; Molecular Function: zinc ion binding (GO:0008270);; Biological Process: DNA mediated transformation (GO:0009294);; Biological Process: histone deacetylation (GO:0016575);; Biological Process: photoperiodism, flowering (GO:0048573);;	K11407|0|cmo:103491969|K11407 histone deacetylase 6 [EC:3.5.1.98] | (RefSeq) histone deacetylase 15	Chromatin structure and dynamics	Putative uncharacterized protein {ECO:0000313|EMBL:CBI15417.3} OS=Vitis vinifera (Grape) PE=4 SV=1	histone deacetylase 15 isoform X1 [Cucumis melo]
EVM0005681.1	Molecular Function: RNA binding (GO:0003723);; Molecular Function: RNA-directed DNA polymerase activity (GO:0003964);; Cellular Component: nucleus (GO:0005634);; Biological Process: RNA-dependent DNA biosynthetic process (GO:0006278);; Biological Process: DNA integration (GO:0015074);;	--	General function prediction only	Retrotransposon protein {ECO:0000313|EMBL:EOY19707.1} OS=Theobroma cacao (Cacao) PE=4 SV=1	uncharacterized protein LOC104226085 [Nicotiana sylvestris]
EVM0002479.1	Cellular Component: integral component of membrane (GO:0016021);; Molecular Function: transferase activity, transferring hexosyl groups (GO:0016758);;	--	--	Uncharacterized protein {ECO:0000313|EMBL:KGN48624.1} OS=Cucumis sativus (Cucumber) PE=4 SV=1	galactomannan galactosyltransferase 1-like [Cucumis sativus]
EVM0015304.1	--	--	General function prediction only	Uncharacterized protein {ECO:0000313|EMBL:KGN56639.1} OS=Cucumis sativus (Cucumber) PE=4 SV=1	pentatricopeptide repeat-containing protein At1g02150 [Cucumis melo]
EVM0001488.1	Cellular Component: nucleus (GO:0005634);;	K13945|2.11229e-97|csv:101204875|K13945 LOB domain-containing protein 29 | (RefSeq) LOB domain-containing protein 33	--	Uncharacterized protein {ECO:0000313|EMBL:KGN50569.1} OS=Cucumis sativus (Cucumber) PE=4 SV=1	LOB domain-containing protein 33-like [Cucumis sativus]
EVM0002440.1	--	--	--	Uncharacterized protein {ECO:0000313|EMBL:KGN52439.1} OS=Cucumis sativus (Cucumber) PE=4 SV=1	hypothetical protein Csa_5G634350 [Cucumis sativus]
EVM0008217.1	Molecular Function: protein kinase activity (GO:0004672);; Molecular Function: ATP binding (GO:0005524);; Biological Process: protein phosphorylation (GO:0006468);; Molecular Function: 2-alkenal reductase [NAD(P)] activity (GO:0032440);; Biological Process: oxidation-reduction process (GO:0055114);;	--	--	Uncharacterized protein {ECO:0000313|EMBL:KGN63181.1} OS=Cucumis sativus (Cucumber) PE=4 SV=1	hypothetical protein Csa_2G406790 [Cucumis sativus]
EVM0002147.1	Biological Process: metabolic process (GO:0008152);; Molecular Function: methyltransferase activity (GO:0008168);;	K21027|1.54038e-107|csv:101204779|K21027 tRNA-5-taurinomethyluridine 2-sulfurtransferase [EC:2.8.1.14] | (RefSeq) mitochondrial tRNA-specific 2-thiouridylase 1	Translation, ribosomal structure and biogenesis	Uncharacterized protein {ECO:0000313|EMBL:KGN54175.1} OS=Cucumis sativus (Cucumber) PE=4 SV=1	tRNA-specific 2-thiouridylase MnmA-like [Cucumis sativus]
EVM0017987.1	--	--	--	Uncharacterized protein {ECO:0000313|EMBL:KGN54170.1} OS=Cucumis sativus (Cucumber) PE=4 SV=1	uncharacterized protein LOC103491522 [Cucumis melo]
EVM0012922.1	Molecular Function: nucleic acid binding (GO:0003676);; Biological Process: DNA metabolic process (GO:0006259);;	--	General function prediction only	Gag/pol protein {ECO:0000313|EMBL:ADJ18449.1} (Fragment) OS=Bryonia dioica (Red bryony) PE=4 SV=1	gag/pol protein [Bryonia dioica]
EVM0004417.1	Molecular Function: zinc ion binding (GO:0008270);;	--	Posttranslational modification, protein turnover, chaperones	Uncharacterized protein {ECO:0000313|EMBL:KGN45834.1} OS=Cucumis sativus (Cucumber) PE=4 SV=1	RING-H2 finger protein ATL74 [Cucumis melo]
EVM0005664.3	Molecular Function: hydrolase activity (GO:0016787);;	--	Signal transduction mechanisms	Uncharacterized protein {ECO:0000313|EMBL:KGN43404.1} OS=Cucumis sativus (Cucumber) PE=4 SV=1	nudix hydrolase 7-like isoform X1 [Cucumis melo]
EVM0006426.1	Cellular Component: integral component of membrane (GO:0016021);; Biological Process: transmembrane transport (GO:0055085);;	--	General function prediction only	Uncharacterized protein {ECO:0000313|EMBL:KGN62272.1} OS=Cucumis sativus (Cucumber) PE=4 SV=1	hippocampus abundant transcript-like protein 1 [Cucumis melo]
EVM0021212.1	--	--	--	Uncharacterized protein {ECO:0000313|EMBL:EXC37760.1} OS=Morus notabilis PE=4 SV=1	protein CLAVATA 3 [Cucumis melo]
EVM0006830.1	--	--	--	HyPRP {ECO:0000313|EMBL:AAD01800.1} OS=Fragaria ananassa (Strawberry) PE=2 SV=1	14 kDa proline-rich protein DC2.15-like isoform 1 [Fragaria vesca subsp. vesca]
EVM0014115.1	Molecular Function: protein serine/threonine kinase activity (GO:0004674);; Molecular Function: ATP binding (GO:0005524);; Cellular Component: nucleolus (GO:0005730);; Cellular Component: cytoplasm (GO:0005737);; Cellular Component: plasma membrane (GO:0005886);; Biological Process: protein autophosphorylation (GO:0046777);; Biological Process: defense response to fungus (GO:0050832);;	--	Signal transduction mechanisms	Uncharacterized protein {ECO:0000313|EMBL:KGN65726.1} OS=Cucumis sativus (Cucumber) PE=4 SV=1	protein kinase APK1B, chloroplastic-like isoform X1 [Cucumis melo]
EVM0016807.1	--	--	Posttranslational modification, protein turnover, chaperones	Uncharacterized protein {ECO:0000313|EMBL:KGN61088.1} OS=Cucumis sativus (Cucumber) PE=4 SV=1	RING-H2 finger protein ATL13-like [Cucumis sativus]
EVM0009344.1	Molecular Function: transferase activity, transferring glycosyl groups (GO:0016757);;	K20890|0|cmo:103495046|K20890 xylan alpha-glucuronosyltransferase [EC:2.4.1.-] | (RefSeq) putative UDP-glucuronate:xylan alpha-glucuronosyltransferase 4	Carbohydrate transport and metabolism	Glycosyl transferase {ECO:0000313|EMBL:ABR67414.1} OS=Cucumis melo subsp. melo PE=4 SV=1	putative UDP-glucuronate:xylan alpha-glucuronosyltransferase 4 isoform X2 [Cucumis melo]
EVM0002421.1	--	K18999|0|cmo:103498885|K18999 RNA polymerase II C-terminal domain phosphatase-like 3/4 [EC:3.1.3.16] | (RefSeq) RNA polymerase II C-terminal domain phosphatase-like 3	Transcription	Uncharacterized protein {ECO:0000313|EMBL:KGN46418.1} OS=Cucumis sativus (Cucumber) PE=4 SV=1	hypothetical protein Csa_6G091910 [Cucumis sativus]
EVM0014645.3	Cellular Component: nucleus (GO:0005634);; Cellular Component: cytosol (GO:0005829);;	--	Transcription	Uncharacterized protein {ECO:0000313|EMBL:KGN48242.1} OS=Cucumis sativus (Cucumber) PE=4 SV=1	protein BUD31 homolog 2-like [Cucumis sativus]
EVM0020828.1	Molecular Function: binding (GO:0005488);;	--	--	Uncharacterized protein {ECO:0000313|EMBL:EXB66629.1} OS=Morus notabilis PE=4 SV=1	hypothetical protein L484_024925 [Morus notabilis]
EVM0005523.1	--	--	--	Uncharacterized protein {ECO:0000313|EMBL:KGN58049.1} OS=Cucumis sativus (Cucumber) PE=4 SV=1	hypothetical protein Csa_3G463190 [Cucumis sativus]
EVM0012376.1	--	--	--	Uncharacterized protein {ECO:0000313|EMBL:KGN52736.1} OS=Cucumis sativus (Cucumber) PE=4 SV=1	uncharacterized protein LOC103494832 [Cucumis melo]
EVM0005828.1	--	K14552|0|csv:101221320|K14552 NET1-associated nuclear protein 1 (U3 small nucleolar RNA-associated protein 17) | (RefSeq) WD repeat-containing protein 75	General function prediction only	Uncharacterized protein {ECO:0000313|EMBL:KGN65467.1} OS=Cucumis sativus (Cucumber) PE=4 SV=1	WD repeat-containing protein 75-like [Cucumis sativus]
EVM0002722.1	--	--	--	Uncharacterized protein {ECO:0000313|EMBL:KGN56220.1} OS=Cucumis sativus (Cucumber) PE=4 SV=1	NAC transcription factor 25-like [Cucumis sativus]
EVM0006705.1	Molecular Function: carboxylic ester hydrolase activity (GO:0004091);; Molecular Function: triglyceride lipase activity (GO:0004806);; Molecular Function: calmodulin binding (GO:0005516);; Biological Process: lipid catabolic process (GO:0016042);;	--	--	Uncharacterized protein {ECO:0000313|EMBL:KGN57787.1} OS=Cucumis sativus (Cucumber) PE=4 SV=1	uncharacterized protein LOC103496803 [Cucumis melo]
EVM0020730.1	Biological Process: glutamine metabolic process (GO:0006541);; Molecular Function: gamma-glutamyl-peptidase activity (GO:0034722);;	K01307|0|cmo:103501819|K01307 gamma-glutamyl hydrolase [EC:3.4.19.9] | (RefSeq) gamma-glutamyl hydrolase 2-like	Coenzyme transport and metabolism	Uncharacterized protein {ECO:0000313|EMBL:KGN55057.1} OS=Cucumis sativus (Cucumber) PE=4 SV=1	gamma-glutamyl hydrolase 2-like [Cucumis melo]
EVM0017383.1	Molecular Function: G protein-coupled receptor kinase activity (GO:0004703);; Molecular Function: ATP binding (GO:0005524);; Biological Process: protein phosphorylation (GO:0006468);; Cellular Component: integral component of membrane (GO:0016021);; Molecular Function: 2-alkenal reductase [NAD(P)] activity (GO:0032440);; Biological Process: oxidation-reduction process (GO:0055114);;	--	--	Uncharacterized protein {ECO:0000313|EMBL:KGN50740.1} OS=Cucumis sativus (Cucumber) PE=4 SV=1	probably inactive leucine-rich repeat receptor-like protein kinase At3g28040 [Cucumis melo]
EVM0022718.1	Molecular Function: ammonium transmembrane transporter activity (GO:0008519);; Cellular Component: integral component of membrane (GO:0016021);; Biological Process: ammonium transmembrane transport (GO:0072488);;	K03320|0|cmo:103485853|K03320 ammonium transporter, Amt family | (RefSeq) ammonium transporter 1 member 2-like	Inorganic ion transport and metabolism	Uncharacterized protein {ECO:0000313|EMBL:KGN61307.1} OS=Cucumis sativus (Cucumber) PE=4 SV=1	ammonium transporter 1 member 2-like [Cucumis melo]
EVM0016619.1	--	--	--	Uncharacterized protein {ECO:0000313|EMBL:EXB89647.1} OS=Morus notabilis PE=4 SV=1	hypothetical protein L484_018748 [Morus notabilis]
EVM0004527.1	Cellular Component: integral component of membrane (GO:0016021);;	K13347|7.43876e-115|csv:101221512|K13347 peroxisomal membrane protein 2 | (RefSeq) peroxisomal membrane protein PMP22	General function prediction only	Uncharacterized protein {ECO:0000313|EMBL:KGN49094.1} OS=Cucumis sativus (Cucumber) PE=4 SV=1	peroxisomal membrane protein PMP22-like [Cucumis sativus]
EVM0013391.1	--	--	--	Uncharacterized protein {ECO:0000313|EMBL:KGN50425.1} OS=Cucumis sativus (Cucumber) PE=4 SV=1	F-box protein PP2-A13-like [Cucumis sativus]
EVM0004863.2	Molecular Function: calcium ion binding (GO:0005509);;	K13448|4.0261e-148|cmo:103500001|K13448 calcium-binding protein CML | (RefSeq) probable calcium-binding protein CML48	Signal transduction mechanisms	Uncharacterized protein {ECO:0000313|EMBL:KGN64933.1} OS=Cucumis sativus (Cucumber) PE=4 SV=1	probable calcium-binding protein CML48 [Cucumis melo]
EVM0003829.1	Cellular Component: membrane (GO:0016020);; Molecular Function: oxidoreductase activity (GO:0016491);; Molecular Function: transmembrane transporter activity (GO:0022857);; Biological Process: transport (GO:0044765);;	--	General function prediction only	Uncharacterized protein {ECO:0000313|EMBL:KGN61777.1} OS=Cucumis sativus (Cucumber) PE=4 SV=1	LOW QUALITY PROTEIN: polyol transporter 5-like [Cucumis sativus]
EVM0014617.1	Biological Process: regulation of cyclin-dependent protein serine/threonine kinase activity (GO:0000079);; Cellular Component: nucleus (GO:0005634);; Biological Process: mitotic cell cycle (GO:0007067);; Molecular Function: protein kinase binding (GO:0019901);; Biological Process: cell division (GO:0051301);;	K05868|0|cmo:103485189|K05868 cyclin B | (RefSeq) G2/mitotic-specific cyclin-2-like	Cell cycle control, cell division, chromosome partitioning	Uncharacterized protein {ECO:0000313|EMBL:KGN48989.1} OS=Cucumis sativus (Cucumber) PE=4 SV=1	G2/mitotic-specific cyclin-2-like [Cucumis melo]
EVM0021845.1	--	--	General function prediction only	Uncharacterized protein {ECO:0000313|EMBL:KGN59004.1} OS=Cucumis sativus (Cucumber) PE=4 SV=1	zinc finger protein ZAT5-like [Cucumis melo]
EVM0021081.1	--	--	--	Uncharacterized protein {ECO:0000313|EMBL:KGN45182.1} OS=Cucumis sativus (Cucumber) PE=4 SV=1	uncharacterized protein LOC101207708 [Cucumis sativus]
EVM0021699.1	--	--	--	Uncharacterized protein {ECO:0000313|EMBL:KGN55298.1} OS=Cucumis sativus (Cucumber) PE=4 SV=1	transcription factor bHLH74-like [Cucumis melo]
EVM0003880.1	Biological Process: intracellular protein transport (GO:0006886);; Molecular Function: protein transporter activity (GO:0008565);; Biological Process: vesicle-mediated transport (GO:0016192);; Cellular Component: membrane coat (GO:0030117);;	K12394|8.45016e-115|cmo:103500483|K12394 AP-1 complex subunit sigma 1/2 | (RefSeq) AP-1 complex subunit sigma-2	Intracellular trafficking, secretion, and vesicular transport	Uncharacterized protein {ECO:0000313|EMBL:KGN43383.1} OS=Cucumis sativus (Cucumber) PE=4 SV=1	AP-1 complex subunit sigma-2 [Cucumis melo]
EVM0009068.1	--	--	--	Uncharacterized protein {ECO:0000313|EMBL:KGN65195.1} OS=Cucumis sativus (Cucumber) PE=4 SV=1	hypothetical protein Csa_1G263980 [Cucumis sativus]
EVM0012220.1	--	--	General function prediction only	Uncharacterized protein {ECO:0000313|EMBL:KGN45215.1} OS=Cucumis sativus (Cucumber) PE=4 SV=1	pentatricopeptide repeat-containing protein At1g80880, mitochondrial [Cucumis melo]
EVM0007094.1	Molecular Function: transporter activity (GO:0005215);; Biological Process: transport (GO:0006810);; Cellular Component: integral component of membrane (GO:0016021);;	K09873|3.50133e-155|cmo:103486517|K09873 aquaporin TIP | (RefSeq) aquaporin TIP1-1-like	Carbohydrate transport and metabolism	Tonoplast intrinsic protein {ECO:0000313|EMBL:KGN59003.1} OS=Cucumis sativus (Cucumber) PE=4 SV=1	aquaporin TIP1-1-like [Cucumis melo]
EVM0013022.1	Molecular Function: nucleic acid binding (GO:0003676);;	--	General function prediction only	Uncharacterized protein {ECO:0000313|EMBL:EXB66629.1} OS=Morus notabilis PE=4 SV=1	hypothetical protein L484_024925 [Morus notabilis]
EVM0011990.1	Biological Process: RNA methylation (GO:0001510);; Molecular Function: GMP synthase (glutamine-hydrolyzing) activity (GO:0003922);; Molecular Function: asparagine synthase (glutamine-hydrolyzing) activity (GO:0004066);; Molecular Function: ATP binding (GO:0005524);; Cellular Component: cytosol (GO:0005829);; Biological Process: GMP biosynthetic process (GO:0006177);; Biological Process: asparagin…	K01951|0|csv:101217911|K01951 GMP synthase (glutamine-hydrolysing) [EC:6.3.5.2] | (RefSeq) GMP synthase [glutamine-hydrolyzing]	Nucleotide transport and metabolism	Uncharacterized protein {ECO:0000313|EMBL:KGN50093.1} OS=Cucumis sativus (Cucumber) PE=4 SV=1	GMP synthase [glutamine-hydrolyzing]-like [Cucumis sativus]
EVM0009677.1	Cellular Component: chloroplast stroma (GO:0009570);; Biological Process: photosystem II assembly (GO:0010207);; Biological Process: myo-inositol hexakisphosphate biosynthetic process (GO:0010264);;	--	--	Uncharacterized protein {ECO:0000313|EMBL:KGN45668.1} OS=Cucumis sativus (Cucumber) PE=4 SV=1	uncharacterized protein LOC103497707 [Cucumis melo]
EVM0001249.1	Biological Process: vacuole organization (GO:0007033);; Biological Process: protein transport (GO:0015031);; Biological Process: vesicle-mediated transport (GO:0016192);; Cellular Component: cytoplasmic part (GO:0044444);; Biological Process: intracellular transport (GO:0046907);;	K12396|0|csv:101214944|K12396 AP-3 complex subunit delta | (RefSeq) AP-3 complex subunit delta	Intracellular trafficking, secretion, and vesicular transport	Uncharacterized protein {ECO:0000313|EMBL:KGN64130.1} OS=Cucumis sativus (Cucumber) PE=4 SV=1	AP-3 complex subunit delta-like [Cucumis sativus]
EVM0021701.1	Molecular Function: copper ion binding (GO:0005507);; Molecular Function: GTP binding (GO:0005525);; Biological Process: small GTPase mediated signal transduction (GO:0007264);; Molecular Function: oxidoreductase activity (GO:0016491);; Biological Process: oxidation-reduction process (GO:0055114);;	--	Secondary metabolites biosynthesis, transport and catabolism	Uncharacterized protein {ECO:0000313|EMBL:KGN52232.1} OS=Cucumis sativus (Cucumber) PE=4 SV=1	monocopper oxidase-like protein SKU5 [Cucumis melo]
EVM0011571.1	--	K01001|0|cmo:103491155|K01001 UDP-N-acetylglucosamine--dolichyl-phosphate N-acetylglucosaminephosphotransferase [EC:2.7.8.15] | (RefSeq) UDP-N-acetylglucosamine--dolichyl-phosphate N-acetylglucosaminephosphotransferase-like	Carbohydrate transport and metabolism	UDP-N-acetylglucosamine--dolichyl-phosphate N-acetylglucosaminephosphotransferase {ECO:0000313|EMBL:EXB93955.1} OS=Morus notabilis PE=4 SV=1	UDP-N-acetylglucosamine--dolichyl-phosphate N-acetylglucosaminephosphotransferase-like [Cucumis melo]
EVM0008822.1	--	--	--	Uncharacterized protein {ECO:0000313|EMBL:KGN59326.1} OS=Cucumis sativus (Cucumber) PE=4 SV=1	transcription factor bHLH130-like [Cucumis sativus]
EVM0010362.1	--	--	--	Uncharacterized protein {ECO:0000313|EMBL:KGN45198.1} OS=Cucumis sativus (Cucumber) PE=4 SV=1	uncharacterized protein LOC103499861 isoform X2 [Cucumis melo]
EVM0011736.1	--	K15639|0|pmum:103341998|K15639 PHYB activation tagged suppressor 1 [EC:1.14.-.-] | (RefSeq) cytochrome P450 CYP749A22-like	--	Secologanin synthase, putative {ECO:0000313|EMBL:EOY01604.1} OS=Theobroma cacao (Cacao) PE=4 SV=1	cytochrome P450 CYP749A22-like [Prunus mume]
EVM0000882.1	Molecular Function: copper ion binding (GO:0005507);; Biological Process: lignin catabolic process (GO:0046274);; Cellular Component: apoplast (GO:0048046);; Molecular Function: hydroquinone:oxygen oxidoreductase activity (GO:0052716);; Biological Process: oxidation-reduction process (GO:0055114);;	K05909|0|cmo:103501858|K05909 laccase [EC:1.10.3.2] | (RefSeq) laccase-17-like	Secondary metabolites biosynthesis, transport and catabolism	Uncharacterized protein {ECO:0000313|EMBL:KGN64741.1} OS=Cucumis sativus (Cucumber) PE=4 SV=1	LOW QUALITY PROTEIN: laccase-17-like [Cucumis melo]
EVM0004392.1	--	--	--	Uncharacterized protein {ECO:0000313|EMBL:KGN47772.1} OS=Cucumis sativus (Cucumber) PE=4 SV=1	hypothetical protein Csa_6G401420 [Cucumis sativus]
EVM0021789.2	Molecular Function: sulfate transmembrane transporter activity (GO:0015116);; Cellular Component: membrane (GO:0016020);; Biological Process: transport (GO:0044765);;	K17471|0|cmo:103501545|K17471 sulfate transporter 3 | (RefSeq) probable sulfate transporter 3.5	Inorganic ion transport and metabolism	Putative sulfate transporter 3.5 {ECO:0000313|EMBL:EXB37045.1} OS=Morus notabilis PE=4 SV=1	probable sulfate transporter 3.5 [Cucumis melo]
EVM0003179.1	Molecular Function: structural constituent of ribosome (GO:0003735);; Biological Process: translation (GO:0006412);; Cellular Component: cytosolic large ribosomal subunit (GO:0022625);;	K02923|3.55321e-42|vvi:100854038|K02923 large subunit ribosomal protein L38e | (RefSeq) 60S ribosomal protein L38	Translation, ribosomal structure and biogenesis	Coffea canephora DH200=94 genomic scaffold, scaffold_218 {ECO:0000313|EMBL:CDP18171.1} OS=Coffea canephora (Robusta coffee) PE=3 SV=1	unnamed protein product [Coffea canephora]
EVM0007248.1	--	K13945|1.22341e-105|csv:101220863|K13945 LOB domain-containing protein 29 | (RefSeq) LOB domain-containing protein 29	--	Uncharacterized protein {ECO:0000313|EMBL:KGN44703.1} OS=Cucumis sativus (Cucumber) PE=4 SV=1	LOB domain-containing protein 29-like [Cucumis sativus]
EVM0017628.1	Molecular Function: transporter activity (GO:0005215);;	K05387|0|csv:101205977|K05387 glutamate receptor, ionotropic, plant | (RefSeq) glutamate receptor 2.7	--	Glutamate receptor {ECO:0000256|PIRNR:PIRNR037090} OS=Theobroma cacao (Cacao) PE=3 SV=1	glutamate receptor 2.7-like [Cucumis sativus]
EVM0018967.1	Biological Process: regulation of transcription, DNA-templated (GO:0006355);;	--	General function prediction only	Uncharacterized protein {ECO:0000313|EMBL:KGN60972.1} OS=Cucumis sativus (Cucumber) PE=4 SV=1	topless-related protein 3-like [Cucumis sativus]
EVM0021092.2	--	--	--	Uncharacterized protein {ECO:0000313|EMBL:KDP39351.1} OS=Jatropha curcas (Barbados nut) PE=4 SV=1	DUF246 domain-containing protein At1g04910-like [Cucumis sativus]
EVM0015060.1	--	--	--	Uncharacterized protein {ECO:0000313|EMBL:KGN45573.1} OS=Cucumis sativus (Cucumber) PE=4 SV=1	hypothetical protein Csa_7G452280 [Cucumis sativus]
EVM0010565.1	Molecular Function: peroxidase activity (GO:0004601);; Biological Process: response to oxidative stress (GO:0006979);; Cellular Component: cytoplasmic vesicle (GO:0016023);; Molecular Function: heme binding (GO:0020037);; Molecular Function: metal ion binding (GO:0046872);; Biological Process: oxidation-reduction process (GO:0055114);;	K00430|0|cmo:103495496|K00430 peroxidase [EC:1.11.1.7] | (RefSeq) peroxidase P7-like	--	Uncharacterized protein {ECO:0000313|EMBL:KGN43632.1} OS=Cucumis sativus (Cucumber) PE=4 SV=1	peroxidase P7-like [Cucumis melo]
EVM0022277.1	--	--	--	Uncharacterized protein {ECO:0000313|EMBL:KGN45941.1} OS=Cucumis sativus (Cucumber) PE=4 SV=1	uncharacterized protein LOC103488596 [Cucumis melo]
EVM0020776.1	Molecular Function: glutamate 5-kinase activity (GO:0004349);; Molecular Function: glutamate-5-semialdehyde dehydrogenase activity (GO:0004350);; Biological Process: proline biosynthetic process (GO:0006561);; Biological Process: response to oxidative stress (GO:0006979);; Biological Process: response to desiccation (GO:0009269);; Cellular Component: chloroplast (GO:0009507);; Biological Process:…	K12657|0|csv:101210588|K12657 delta-1-pyrroline-5-carboxylate synthetase [EC:2.7.2.11 1.2.1.41] | (RefSeq) delta-1-pyrroline-5-carboxylate synthase	Amino acid transport and metabolism	Uncharacterized protein {ECO:0000313|EMBL:KGN45747.1} OS=Cucumis sativus (Cucumber) PE=4 SV=1	delta-1-pyrroline-5-carboxylate synthase-like [Cucumis sativus]
EVM0001988.1	Molecular Function: serine-type endopeptidase activity (GO:0004252);; Biological Process: proteolysis (GO:0006508);; Molecular Function: identical protein binding (GO:0042802);; Biological Process: negative regulation of catalytic activity (GO:0043086);;	--	--	Uncharacterized protein {ECO:0000313|EMBL:KGN50165.1} OS=Cucumis sativus (Cucumber) PE=4 SV=1	subtilisin-like protease [Cucumis melo]
EVM0015858.1	--	--	--	Uncharacterized protein {ECO:0000313|EMBL:KGN57669.1} OS=Cucumis sativus (Cucumber) PE=4 SV=1	uncharacterized protein LOC101314320 [Fragaria vesca subsp. vesca]
EVM0004628.1	Biological Process: metabolic process (GO:0008152);; Molecular Function: hydrolase activity (GO:0016787);;	--	Carbohydrate transport and metabolism	Uncharacterized protein {ECO:0000313|EMBL:KGN62169.1} OS=Cucumis sativus (Cucumber) PE=4 SV=1	probable trehalose-phosphate phosphatase J-like [Cucumis sativus]
EVM0012069.1	--	--	--	Uncharacterized protein {ECO:0000313|EMBL:EMJ07216.1} OS=Prunus persica (Peach) PE=4 SV=1	uncharacterized protein LOC103491951 [Cucumis melo]
EVM0009567.1	Molecular Function: calcium ion binding (GO:0005509);; Cellular Component: endoplasmic reticulum membrane (GO:0005789);; Biological Process: protein folding (GO:0006457);; Biological Process: cellular response to nitrogen starvation (GO:0006995);; Cellular Component: chloroplast (GO:0009507);; Biological Process: plant-type hypersensitive response (GO:0009626);; Biological Process: systemic acqui…	K08057|0|cmo:103494621|K08057 calreticulin | (RefSeq) calreticulin-3	Posttranslational modification, protein turnover, chaperones	Uncharacterized protein {ECO:0000313|EMBL:KGN52983.1} OS=Cucumis sativus (Cucumber) PE=4 SV=1	calreticulin-3 [Cucumis melo]
EVM0002462.1	Biological Process: rRNA processing (GO:0006364);; Cellular Component: chloroplast (GO:0009507);; Biological Process: chloroplast organization (GO:0009658);; Biological Process: mRNA modification (GO:0016556);; Biological Process: tRNA 3'-end processing (GO:0042780);; Molecular Function: 3'-tRNA processing endoribonuclease activity (GO:0042781);;	K00784|0|cmo:103491364|K00784 ribonuclease Z [EC:3.1.26.11] | (RefSeq) ribonuclease Z, chloroplastic	--	Uncharacterized protein {ECO:0000313|EMBL:KGN47977.1} OS=Cucumis sativus (Cucumber) PE=4 SV=1	ribonuclease Z, chloroplastic [Cucumis melo]
EVM0005073.1	--	--	--	Putative uncharacterized protein {ECO:0000313|EMBL:CBI25392.3} OS=Vitis vinifera (Grape) PE=4 SV=1	LOB domain-containing protein 15 [Vitis vinifera]
EVM0018661.1	Molecular Function: binding (GO:0005488);;	--	General function prediction only	Gag/pol protein {ECO:0000313|EMBL:ADJ18449.1} (Fragment) OS=Bryonia dioica (Red bryony) PE=4 SV=1	gag/pol protein [Bryonia dioica]
EVM0017402.1	--	K13172|0|cmo:103488247|K13172 serine/arginine repetitive matrix protein 2 | (RefSeq) dentin sialophosphoprotein-like	RNA processing and modification	Uncharacterized protein {ECO:0000313|EMBL:KGN62887.1} OS=Cucumis sativus (Cucumber) PE=4 SV=1	dentin sialophosphoprotein-like [Cucumis melo]
EVM0011910.2	Molecular Function: metal ion binding (GO:0046872);;	--	Posttranslational modification, protein turnover, chaperones	Uncharacterized protein {ECO:0000313|EMBL:KGN54015.1} OS=Cucumis sativus (Cucumber) PE=4 SV=1	E3 ubiquitin-protein ligase RING1-like [Cucumis sativus]
EVM0008051.1	Cellular Component: extracellular region (GO:0005576);; Biological Process: lipoprotein metabolic process (GO:0042157);;	--	--	Uncharacterized protein {ECO:0000313|EMBL:KGN51959.1} OS=Cucumis sativus (Cucumber) PE=4 SV=1	uncharacterized protein At5g01610-like isoform X1 [Cucumis melo]
EVM0006843.2	Molecular Function: protein-L-isoaspartate (D-aspartate) O-methyltransferase activity (GO:0004719);; Cellular Component: cytosol (GO:0005829);; Biological Process: cellular protein modification process (GO:0006464);; Biological Process: aging (GO:0007568);; Biological Process: response to salt stress (GO:0009651);; Biological Process: seed germination (GO:0009845);; Biological Process: methylatio…	K00573|1.98845e-177|cmo:103502358|K00573 protein-L-isoaspartate(D-aspartate) O-methyltransferase [EC:2.1.1.77] | (RefSeq) protein-L-isoaspartate O-methyltransferase 1	Posttranslational modification, protein turnover, chaperones	Uncharacterized protein {ECO:0000313|EMBL:KGN63519.1} OS=Cucumis sativus (Cucumber) PE=4 SV=1	protein-L-isoaspartate O-methyltransferase 1 isoform X1 [Cucumis melo]
EVM0006734.1	--	--	--	Uncharacterized protein {ECO:0000313|EMBL:KGN54703.1} OS=Cucumis sativus (Cucumber) PE=4 SV=1	serine/threonine-protein kinase fray2 isoform X4 [Cucumis melo]
EVM0015235.1	Cellular Component: cytosol (GO:0005829);; Biological Process: response to cadmium ion (GO:0046686);; Molecular Function: aldose-6-phosphate reductase (NADPH) activity (GO:0047641);; Biological Process: oxidation-reduction process (GO:0055114);;	K00011|0|csv:101214993|K00011 aldehyde reductase [EC:1.1.1.21] | (RefSeq) NADP-dependent D-sorbitol-6-phosphate dehydrogenase	General function prediction only	Uncharacterized protein {ECO:0000313|EMBL:KGN43185.1} OS=Cucumis sativus (Cucumber) PE=4 SV=1	NADP-dependent D-sorbitol-6-phosphate dehydrogenase-like [Cucumis sativus]
EVM0003289.1	--	--	--	Uncharacterized protein {ECO:0000313|EMBL:KGN65678.1} OS=Cucumis sativus (Cucumber) PE=4 SV=1	uncharacterized protein LOC103497198 [Cucumis melo]
EVM0020672.1	--	--	Function unknown	Uncharacterized protein {ECO:0000313|EMBL:KGN66062.1} OS=Cucumis sativus (Cucumber) PE=4 SV=1	ER membrane protein complex subunit 6 [Cucumis melo]
EVM0009566.1	--	K09422|1.52511e-156|csv:101205425|K09422 myb proto-oncogene protein, plant | (RefSeq) transcription factor WER-like	Transcription	Transcription factor {ECO:0000313|EMBL:EXC33719.1} OS=Morus notabilis PE=4 SV=1	transcription factor MYB82-like [Cucumis sativus]
EVM0005765.1	Biological Process: transport (GO:0006810);; Cellular Component: chloroplast thylakoid membrane (GO:0009535);; Molecular Function: oxidoreductase activity, acting on NAD(P)H, quinone or similar compound as acceptor (GO:0016655);; Biological Process: photosynthesis, light reaction (GO:0019684);; Molecular Function: quinone binding (GO:0048038);; Molecular Function: NAD binding (GO:0051287);; Biolo…	K05579|0|csv:3429260|K05579 NAD(P)H-quinone oxidoreductase subunit H [EC:1.6.5.3] | (RefSeq) ndhH, CsCp111; NADH dehydrogenase 49 kDa subunit	Energy production and conversion	NAD(P)H-quinone oxidoreductase subunit H, chloroplastic {ECO:0000256|HAMAP-Rule:MF_01358} OS=Cucumis melo subsp. melo PE=3 SV=1	NADH dehydrogenase subunit 7 [Cucumis sativus]
EVM0007084.1	Molecular Function: calmodulin-dependent protein kinase activity (GO:0004683);; Molecular Function: ATP binding (GO:0005524);; Cellular Component: cytosol (GO:0005829);; Biological Process: protein phosphorylation (GO:0006468);; Biological Process: signal transduction (GO:0007165);; Biological Process: response to abscisic acid (GO:0009737);;	--	Signal transduction mechanisms	Uncharacterized protein {ECO:0000313|EMBL:KGN65626.1} OS=Cucumis sativus (Cucumber) PE=4 SV=1	CBL-interacting serine/threonine-protein kinase 20-like [Cucumis melo]
EVM0007535.1	--	--	--	Uncharacterized protein {ECO:0000313|EMBL:KGN55725.1} OS=Cucumis sativus (Cucumber) PE=4 SV=1	hypothetical protein Csa_3G008330 [Cucumis sativus]
EVM0009504.1	--	K08494|0|cmo:103497752|K08494 novel plant SNARE | (RefSeq) novel plant SNARE 13	--	Uncharacterized protein {ECO:0000313|EMBL:KGN45624.1} OS=Cucumis sativus (Cucumber) PE=4 SV=1	novel plant SNARE 13 isoform X1 [Cucumis melo]
EVM0021398.1	--	--	--	Uncharacterized protein {ECO:0000313|EMBL:KGN66301.1} OS=Cucumis sativus (Cucumber) PE=4 SV=1	uncharacterized protein LOC103492369 isoform X1 [Cucumis melo]
EVM0006759.1	Biological Process: transport (GO:0006810);; Cellular Component: cell part (GO:0044464);;	--	--	Uncharacterized protein {ECO:0000313|EMBL:KGN55573.1} OS=Cucumis sativus (Cucumber) PE=4 SV=1	uncharacterized protein LOC101211357 [Cucumis sativus]
EVM0021549.1	Molecular Function: copper ion binding (GO:0005507);; Cellular Component: chloroplast (GO:0009507);; Biological Process: response to metal ion (GO:0010038);; Biological Process: photoperiodism, flowering (GO:0048573);;	K03926|3.47214e-122|csv:101215963|K03926 periplasmic divalent cation tolerance protein | (RefSeq) protein CutA, chloroplastic	Inorganic ion transport and metabolism	Uncharacterized protein {ECO:0000313|EMBL:KGN62736.1} OS=Cucumis sativus (Cucumber) PE=4 SV=1	protein CutA, chloroplastic-like [Cucumis sativus]
EVM0019858.1	--	--	--	Uncharacterized protein {ECO:0000313|EMBL:KGN45940.1} OS=Cucumis sativus (Cucumber) PE=4 SV=1	hypothetical protein Csa_6G028440 [Cucumis sativus]
EVM0006962.1	Cellular Component: nucleus (GO:0005634);; Biological Process: regulation of transcription, DNA-templated (GO:0006355);;	K11644|0|cmo:103489052|K11644 paired amphipathic helix protein Sin3a | (RefSeq) paired amphipathic helix protein Sin3-like 4	Chromatin structure and dynamics	WRKY domain class transcription factor {ECO:0000313|EMBL:KGN51851.1} OS=Cucumis sativus (Cucumber) PE=4 SV=1	WRKY domain class transcription factor [Cucumis sativus]
EVM0004233.1	Molecular Function: oxidoreductase activity (GO:0016491);; Biological Process: glucosinolate biosynthetic process (GO:0019761);;	--	--	Uncharacterized protein {ECO:0000313|EMBL:KCW60403.1} OS=Eucalyptus grandis (Flooded gum) PE=3 SV=1	1-aminocyclopropane-1-carboxylate oxidase homolog 1-like [Malus domestica]
EVM0022316.1	--	--	--	Uncharacterized protein {ECO:0000313|EMBL:KGN48479.1} OS=Cucumis sativus (Cucumber) PE=4 SV=1	uncharacterized protein LOC101226019, partial [Cucumis sativus]
EVM0002582.10	Molecular Function: RNA binding (GO:0003723);; Molecular Function: structural constituent of ribosome (GO:0003735);; Cellular Component: ribosome (GO:0005840);; Biological Process: pentose-phosphate shunt (GO:0006098);; Biological Process: rRNA processing (GO:0006364);; Biological Process: translation (GO:0006412);; Cellular Component: chloroplast stroma (GO:0009570);; Cellular Component: thylako…	K02945|0|cmo:103483907|K02945 small subunit ribosomal protein S1 | (RefSeq) 30S ribosomal protein S1, chloroplastic	--	30S ribosomal protein S1 {ECO:0000313|EMBL:EXB94381.1} OS=Morus notabilis PE=4 SV=1	RecName: Full=30S ribosomal protein S1, chloroplastic; AltName: Full=CS1; Flags: Precursor [Spinacia oleracea]
EVM0002503.1	Molecular Function: ATP binding (GO:0005524);; Molecular Function: nucleoside-triphosphatase activity (GO:0017111);;	--	Posttranslational modification, protein turnover, chaperones	ATP binding protein {ECO:0000313|EMBL:KGN58634.1} OS=Cucumis sativus (Cucumber) PE=4 SV=1	probable mitochondrial chaperone BCS1-A-like [Cucumis sativus]
EVM0001158.1	Biological Process: potassium ion transport (GO:0006813);; Molecular Function: solute:proton antiporter activity (GO:0015299);; Cellular Component: integral component of membrane (GO:0016021);; Biological Process: transmembrane transport (GO:0055085);;	--	Inorganic ion transport and metabolism	Uncharacterized protein {ECO:0000313|EMBL:KGN43796.1} OS=Cucumis sativus (Cucumber) PE=4 SV=1	K(+) efflux antiporter 3, chloroplastic [Cucumis melo]
EVM0003757.1	--	--	--	Uncharacterized protein {ECO:0000313|EMBL:KGN44582.1} OS=Cucumis sativus (Cucumber) PE=4 SV=1	hypothetical protein Csa_7G337090 [Cucumis sativus]
EVM0000768.2	Molecular Function: ATP binding (GO:0005524);; Cellular Component: microtubule (GO:0005874);; Biological Process: regulation of mitotic cell cycle (GO:0007346);; Biological Process: embryo development ending in seed dormancy (GO:0009793);; Biological Process: cell division (GO:0051301);;	K06883|0|cmo:103493606|K06883 uncharacterized protein | (RefSeq) GPN-loop GTPase 2	General function prediction only	Uncharacterized protein {ECO:0000313|EMBL:KGN55276.1} OS=Cucumis sativus (Cucumber) PE=4 SV=1	GPN-loop GTPase 2 [Cucumis melo]
EVM0009899.1	Biological Process: autophagy (GO:0006914);; Biological Process: signal transduction (GO:0007165);; Molecular Function: zinc ion binding (GO:0008270);; Molecular Function: phosphatidylinositol binding (GO:0035091);;	K20523|0|csv:101214492|K20523 SH3 domain-containing YSC84-like protein 1 | (RefSeq) uncharacterized LOC101214492	Function unknown	Uncharacterized protein {ECO:0000313|EMBL:KGN66335.1} OS=Cucumis sativus (Cucumber) PE=4 SV=1	uncharacterized protein LOC101214492 [Cucumis sativus]
EVM0014243.1	Cellular Component: cytoplasm (GO:0005737);; Molecular Function: electron transfer activity (GO:0009055);; Molecular Function: protein disulfide oxidoreductase activity (GO:0015035);; Biological Process: cell redox homeostasis (GO:0045454);; Biological Process: anther development (GO:0048653);;	--	Posttranslational modification, protein turnover, chaperones	Uncharacterized protein {ECO:0000313|EMBL:KGN55341.1} OS=Cucumis sativus (Cucumber) PE=4 SV=1	glutaredoxin-C6-like [Cucumis sativus]
EVM0014847.1	--	--	--	Uncharacterized protein {ECO:0000313|EMBL:KGN59853.1} OS=Cucumis sativus (Cucumber) PE=4 SV=1	putative leucine-rich repeat receptor-like protein kinase At2g19210 [Cucumis melo]
EVM0022611.1	--	--	--	Uncharacterized protein {ECO:0000313|EMBL:KGN55304.1} OS=Cucumis sativus (Cucumber) PE=4 SV=1	uncharacterized protein LOC103493634 [Cucumis melo]
EVM0018647.1	Molecular Function: ubiquitin-protein transferase activity (GO:0004842);; Biological Process: protein ubiquitination (GO:0016567);;	K10576|4.10495e-119|tcc:TCM_012016|K10576 ubiquitin-conjugating enzyme E2 H [EC:2.3.2.23] | (RefSeq) Ubiquitin-conjugating enzyme E2 5 isoform 1	Posttranslational modification, protein turnover, chaperones	Ubiquitin-conjugating enzyme E2 5 isoform 1 {ECO:0000313|EMBL:EOY20656.1} OS=Theobroma cacao (Cacao) PE=3 SV=1	Ubiquitin-conjugating enzyme E2 5 isoform 1 [Theobroma cacao]
EVM0005583.1	--	--	--	Uncharacterized protein {ECO:0000313|EMBL:KGN56875.1} OS=Cucumis sativus (Cucumber) PE=4 SV=1	1-aminocyclopropane-1-carboxylate oxidase homolog 1-like [Cucumis sativus]
EVM0012566.2	--	K20291|0|cmo:103501324|K20291 conserved oligomeric Golgi complex subunit 4 | (RefSeq) pentatricopeptide repeat-containing protein At4g01400, mitochondrial-like	General function prediction only	Uncharacterized protein {ECO:0000313|EMBL:KGN45858.1} OS=Cucumis sativus (Cucumber) PE=4 SV=1	pentatricopeptide repeat-containing protein At4g01400, mitochondrial-like [Cucumis melo]
EVM0012686.1	Biological Process: fatty acid beta-oxidation (GO:0006635);;	--	Function unknown	Uncharacterized protein {ECO:0000313|EMBL:KGN43978.1} OS=Cucumis sativus (Cucumber) PE=4 SV=1	hypothetical protein Csa_7G075580 [Cucumis sativus]
EVM0019863.1	--	--	General function prediction only	Uncharacterized protein {ECO:0000313|EMBL:EPS72636.1} (Fragment) OS=Genlisea aurea PE=4 SV=1	hypothetical protein M569_02121, partial [Genlisea aurea]
EVM0019824.1	--	--	--	Uncharacterized protein {ECO:0000313|EMBL:KGN47237.1} OS=Cucumis sativus (Cucumber) PE=4 SV=1	uncharacterized protein LOC103502718 [Cucumis melo]
EVM0016989.1	Biological Process: lipid metabolic process (GO:0006629);; Molecular Function: hydrolase activity, acting on ester bonds (GO:0016788);;	--	--	Uncharacterized protein {ECO:0000313|EMBL:KGN58016.1} OS=Cucumis sativus (Cucumber) PE=4 SV=1	GDSL esterase/lipase APG-like [Cucumis melo]
EVM0002941.1	--	K20929|0|cmo:103486350|K20929 glyoxal/methylglyoxal oxidase [EC:1.2.3.15] | (RefSeq) WSC domain-containing protein ARB_07867	--	Uncharacterized protein {ECO:0000313|EMBL:KGN58827.1} OS=Cucumis sativus (Cucumber) PE=4 SV=1	LOW QUALITY PROTEIN: galactose oxidase [Cucumis melo]
EVM0019447.2	Cellular Component: ribosome (GO:0005840);; Molecular Function: zinc ion binding (GO:0008270);; Biological Process: ribosome biogenesis (GO:0042254);;	--	Posttranslational modification, protein turnover, chaperones	Uncharacterized protein {ECO:0000313|EMBL:KGN52530.1} OS=Cucumis sativus (Cucumber) PE=4 SV=1	E3 ubiquitin-protein ligase At3g02290 [Cucumis melo]
EVM0007044.1	Biological Process: carbohydrate metabolic process (GO:0005975);; Molecular Function: oxidoreductase activity, acting on the CH-OH group of donors, quinone or similar compound as acceptor (GO:0016901);; Molecular Function: quinone binding (GO:0048038);;	--	--	Uncharacterized protein {ECO:0000313|EMBL:KGN64266.1} OS=Cucumis sativus (Cucumber) PE=4 SV=1	HIPL1 protein-like isoform X1 [Cucumis melo]
EVM0007161.1	--	--	--	Uncharacterized protein {ECO:0000313|EMBL:KGN64128.1} OS=Cucumis sativus (Cucumber) PE=4 SV=1	putative protein TPRXL [Cucumis melo]
EVM0008375.2	Molecular Function: nucleotide binding (GO:0000166);; Biological Process: protein targeting to vacuole (GO:0006623);; Molecular Function: zinc ion binding (GO:0008270);; Biological Process: gravitropism (GO:0009630);; Biological Process: vesicle-mediated transport (GO:0016192);;	K20184|0|csv:101219795|K20184 vacuolar protein sorting-associated protein 41 | (RefSeq) vacuolar protein sorting-associated protein 41 homolog	Intracellular trafficking, secretion, and vesicular transport	Uncharacterized protein {ECO:0000313|EMBL:KGN64876.1} OS=Cucumis sativus (Cucumber) PE=4 SV=1	vacuolar protein sorting-associated protein 41 homolog [Cucumis sativus]
EVM0021494.1	--	--	--	Uncharacterized protein {ECO:0000313|EMBL:KGN61631.1} OS=Cucumis sativus (Cucumber) PE=4 SV=1	uncharacterized protein LOC101217067 [Cucumis sativus]
EVM0007698.1	Molecular Function: ATP binding (GO:0005524);; Biological Process: protein folding (GO:0006457);; Biological Process: response to stress (GO:0006950);; Molecular Function: 2-alkenal reductase [NAD(P)] activity (GO:0032440);; Molecular Function: unfolded protein binding (GO:0051082);; Biological Process: oxidation-reduction process (GO:0055114);;	K03283|0|cmo:103500413|K03283 heat shock 70kDa protein 1/8 | (RefSeq) stromal 70 kDa heat shock-related protein, chloroplastic-like	Posttranslational modification, protein turnover, chaperones	Uncharacterized protein {ECO:0000313|EMBL:KGN44489.1} OS=Cucumis sativus (Cucumber) PE=4 SV=1	stromal 70 kDa heat shock-related protein, chloroplastic-like [Cucumis melo]
EVM0005411.1	Molecular Function: GTPase activator activity (GO:0008060);; Molecular Function: zinc ion binding (GO:0008270);; Biological Process: regulation of GTPase activity (GO:0032312);;	K12486|0|cmo:103488311|K12486 stromal membrane-associated protein | (RefSeq) ADP-ribosylation factor GTPase-activating protein AGD12-like	General function prediction only	Uncharacterized protein {ECO:0000313|EMBL:KGN65924.1} OS=Cucumis sativus (Cucumber) PE=4 SV=1	ADP-ribosylation factor GTPase-activating protein AGD12-like [Cucumis melo]
EVM0022341.1	--	--	--	Uncharacterized protein {ECO:0000313|EMBL:KGN48532.1} OS=Cucumis sativus (Cucumber) PE=4 SV=1	uncharacterized protein LOC103484782 [Cucumis melo]
EVM0009826.1	--	--	Function unknown	Disulfide isomerase-related protein {ECO:0000313|EMBL:AEK94318.1} OS=Pyrus x bretschneideri (Chinese white pear) PE=2 SV=1	5&apos;-adenylylsulfate reductase-like 5 [Pyrus x bretschneideri]
EVM0020140.2	Molecular Function: protein serine/threonine kinase activity (GO:0004674);; Molecular Function: protein serine/threonine/tyrosine kinase activity (GO:0004712);; Molecular Function: protein tyrosine kinase activity (GO:0004713);; Molecular Function: ATP binding (GO:0005524);; Cellular Component: cytosol (GO:0005829);; Biological Process: protein phosphorylation (GO:0006468);; Biological Process: a…	--	Signal transduction mechanisms	Uncharacterized protein {ECO:0000313|EMBL:KGN43282.1} OS=Cucumis sativus (Cucumber) PE=4 SV=1	serine/threonine-protein kinase HT1 isoform X1 [Cucumis melo]
EVM0007100.1	--	--	--	Putative uncharacterized protein {ECO:0000313|EMBL:ADN33748.1} OS=Cucumis melo subsp. melo PE=4 SV=1	uncharacterized protein LOC103504144 [Cucumis melo]
EVM0010843.1	--	--	--	Uncharacterized protein {ECO:0000313|EMBL:KGN52469.1} OS=Cucumis sativus (Cucumber) PE=4 SV=1	hypothetical protein Csa_5G636610 [Cucumis sativus]
EVM0002844.1	Cellular Component: chloroplast (GO:0009507);;	--	General function prediction only	Uncharacterized protein {ECO:0000313|EMBL:KGN47545.1} OS=Cucumis sativus (Cucumber) PE=4 SV=1	pentatricopeptide repeat-containing protein At5g42310, mitochondrial-like [Cucumis sativus]
EVM0017259.1	Biological Process: cellular metabolic process (GO:0044237);; Biological Process: organonitrogen compound metabolic process (GO:1901564);;	--	--	Uncharacterized protein {ECO:0000313|EMBL:KGN45475.1} OS=Cucumis sativus (Cucumber) PE=4 SV=1	uncharacterized protein LOC103500681 isoform X2 [Cucumis melo]
EVM0022103.1	--	--	--	Putative uncharacterized protein {ECO:0000313|EMBL:ADN34244.1} OS=Cucumis melo subsp. melo PE=4 SV=1	hypothetical protein [Cucumis melo subsp. melo]
EVM0005306.1	Molecular Function: protein serine/threonine kinase activity (GO:0004674);; Molecular Function: protein tyrosine kinase activity (GO:0004713);; Molecular Function: ATP binding (GO:0005524);; Biological Process: protein phosphorylation (GO:0006468);; Biological Process: transmembrane receptor protein tyrosine kinase signaling pathway (GO:0007169);;	--	--	Uncharacterized protein {ECO:0000313|EMBL:EMJ16112.1} OS=Prunus persica (Peach) PE=4 SV=1	probable LRR receptor-like serine/threonine-protein kinase At1g07650 [Cucumis melo]
EVM0018928.1	Molecular Function: zinc ion binding (GO:0008270);; Molecular Function: oxidoreductase activity (GO:0016491);; Biological Process: oxidation-reduction process (GO:0055114);;	--	General function prediction only	Uncharacterized protein {ECO:0000313|EMBL:KGN47631.1} OS=Cucumis sativus (Cucumber) PE=4 SV=1	2-alkenal reductase (NADP(+)-dependent)-like [Cucumis melo]
EVM0008746.1	Molecular Function: glucosamine 6-phosphate N-acetyltransferase activity (GO:0004343);; Cellular Component: endoplasmic reticulum (GO:0005783);; Biological Process: N-acetylglucosamine metabolic process (GO:0006044);;	K00621|7.01052e-97|cmo:103486610|K00621 glucosamine-phosphate N-acetyltransferase [EC:2.3.1.4] | (RefSeq) glucosamine 6-phosphate N-acetyltransferase	Cell wall/membrane/envelope biogenesis	Uncharacterized protein {ECO:0000313|EMBL:KGN59133.1} OS=Cucumis sativus (Cucumber) PE=4 SV=1	glucosamine 6-phosphate N-acetyltransferase [Cucumis melo]
EVM0006900.1	Molecular Function: nucleotide binding (GO:0000166);; Biological Process: mRNA splicing, via spliceosome (GO:0000398);; Molecular Function: RNA binding (GO:0003723);; Cellular Component: nucleolus (GO:0005730);; Biological Process: sugar mediated signaling pathway (GO:0010182);; Cellular Component: nuclear speck (GO:0016607);;	K14325|0|csv:101216970|K14325 RNA-binding protein with serine-rich domain 1 | (RefSeq) serine/arginine-rich splicing factor SR45	General function prediction only	Uncharacterized protein {ECO:0000313|EMBL:KGN54928.1} OS=Cucumis sativus (Cucumber) PE=4 SV=1	uncharacterized protein LOC101216970 [Cucumis sativus]
EVM0014313.1	Molecular Function: nucleic acid binding (GO:0003676);; Biological Process: transcription, DNA-templated (GO:0006351);;	--	General function prediction only	Uncharacterized protein {ECO:0000313|EMBL:ERM98543.1} (Fragment) OS=Amborella trichopoda PE=4 SV=1	hypothetical protein AMTR_s04311p00004950, partial [Amborella trichopoda]
EVM0011392.1	Biological Process: cell division (GO:0051301);;	K11790|0|cmo:103502675|K11790 denticleless | (RefSeq) denticleless protein homolog	Function unknown	Uncharacterized protein {ECO:0000313|EMBL:KGN59703.1} OS=Cucumis sativus (Cucumber) PE=4 SV=1	denticleless protein homolog [Cucumis melo]
EVM0007186.1	--	--	--	Uncharacterized protein {ECO:0000313|EMBL:KGN59319.1} OS=Cucumis sativus (Cucumber) PE=4 SV=1	uncharacterized protein LOC101204683 [Cucumis sativus]
EVM0008421.1	Cellular Component: cell wall (GO:0005618);; Cellular Component: nucleolus (GO:0005730);;	K14564|0|cmo:103502340|K14564 nucleolar protein 56 | (RefSeq) nucleolar protein 56-like	--	Uncharacterized protein {ECO:0000313|EMBL:KGN63494.1} OS=Cucumis sativus (Cucumber) PE=4 SV=1	nucleolar protein 56-like [Cucumis melo]
EVM0013159.1	Molecular Function: binding (GO:0005488);;	K09422|0|cmo:103495548|K09422 myb proto-oncogene protein, plant | (RefSeq) transcription factor MYB39	Transcription	Uncharacterized protein {ECO:0000313|EMBL:KGN43573.1} OS=Cucumis sativus (Cucumber) PE=4 SV=1	transcription factor MYB39 [Cucumis melo]
EVM0022000.1	Molecular Function: calmodulin-dependent protein kinase activity (GO:0004683);; Molecular Function: ATP binding (GO:0005524);; Cellular Component: plasma membrane (GO:0005886);; Biological Process: protein phosphorylation (GO:0006468);; Biological Process: positive regulation of cell death (GO:0010942);; Biological Process: positive regulation of defense response (GO:0031349);; Biological Process…	--	--	Uncharacterized protein {ECO:0000313|EMBL:KGN63517.1} OS=Cucumis sativus (Cucumber) PE=4 SV=1	leucine-rich repeat receptor-like serine/threonine/tyrosine-protein kinase SOBIR1 [Cucumis melo]
EVM0018603.1	Molecular Function: DNA-binding transcription factor activity (GO:0003700);; Cellular Component: nucleus (GO:0005634);; Biological Process: regulation of transcription, DNA-templated (GO:0006355);; Biological Process: epidermal cell differentiation (GO:0009913);; Molecular Function: sequence-specific DNA binding (GO:0043565);; Biological Process: cotyledon development (GO:0048825);;	K09338|0|csv:101209093|K09338 homeobox-leucine zipper protein | (RefSeq) homeobox-leucine zipper protein PROTODERMAL FACTOR 2	--	Uncharacterized protein {ECO:0000313|EMBL:KGN49126.1} OS=Cucumis sativus (Cucumber) PE=4 SV=1	homeobox-leucine zipper protein PROTODERMAL FACTOR 2-like [Cucumis sativus]
EVM0018837.1	Biological Process: nuclear-transcribed mRNA catabolic process (GO:0000956);; Molecular Function: RNA binding (GO:0003723);; Biological Process: vernalization response (GO:0010048);; Biological Process: photoperiodism, flowering (GO:0048573);;	--	--	Uncharacterized protein {ECO:0000313|EMBL:KGN56566.1} OS=Cucumis sativus (Cucumber) PE=4 SV=1	CRS2-associated factor 1, mitochondrial-like [Cucumis sativus]
EVM0009952.2	Molecular Function: catalytic activity (GO:0003824);; Biological Process: metabolic process (GO:0008152);;	--	Defense mechanisms	Uncharacterized protein {ECO:0000313|EMBL:KGN53211.1} OS=Cucumis sativus (Cucumber) PE=4 SV=1	lanC-like protein 2-like [Cucumis sativus]
EVM0001858.1	--	K15075|0|cmo:103500778|K15075 DNA repair/transcription protein MET18/MMS19 | (RefSeq) MMS19 nucleotide excision repair protein homolog	--	Uncharacterized protein {ECO:0000313|EMBL:KGN45580.1} OS=Cucumis sativus (Cucumber) PE=4 SV=1	MMS19 nucleotide excision repair protein homolog isoform X2 [Cucumis melo]
EVM0017823.1	Biological Process: ion transport (GO:0006811);; Biological Process: cellular process (GO:0044763);; Biological Process: response to stimulus (GO:0050896);; Biological Process: organic substance transport (GO:0071702);;	--	--	Uncharacterized protein {ECO:0000313|EMBL:KGN66070.1} OS=Cucumis sativus (Cucumber) PE=4 SV=1	uncharacterized protein LOC101206742 [Cucumis sativus]
EVM0012724.1	--	--	--	Uncharacterized protein {ECO:0000313|EMBL:KGN51088.1} OS=Cucumis sativus (Cucumber) PE=4 SV=1	hypothetical protein Csa_5G432550 [Cucumis sativus]
EVM0008388.1	--	--	--	Uncharacterized protein {ECO:0000313|EMBL:KGN55992.1} OS=Cucumis sativus (Cucumber) PE=4 SV=1	subtilisin-like protease-like [Cucumis sativus]
EVM0004694.1	--	K11138|0|cmo:103487420|K11138 telomere-associated protein RIF1 | (RefSeq) uncharacterized LOC103487420	--	Telomere-associated protein RIF1, putative {ECO:0000313|EMBL:EOY31164.1} OS=Theobroma cacao (Cacao) PE=4 SV=1	uncharacterized protein LOC103487420 isoform X1 [Cucumis melo]
EVM0013662.1	--	K01930|0|cmo:103486953|K01930 folylpolyglutamate synthase [EC:6.3.2.17] | (RefSeq) folylpolyglutamate synthase	Coenzyme transport and metabolism	Uncharacterized protein {ECO:0000313|EMBL:KGN59511.1} OS=Cucumis sativus (Cucumber) PE=4 SV=1	folylpolyglutamate synthase isoform X1 [Cucumis melo]
EVM0005400.1	--	K08235|0|cmo:103493344|K08235 xyloglucan:xyloglucosyl transferase [EC:2.4.1.207] | (RefSeq) xyloglucan endotransglucosylase/hydrolase protein 24-like	--	Xyloglucan endotransglucosylase/hydrolase {ECO:0000256|RuleBase:RU361120} OS=Cucumis sativus (Cucumber) PE=3 SV=1	xyloglucan endotransglucosylase/hydrolase protein 24-like [Cucumis melo]
EVM0019408.1	Molecular Function: damaged DNA binding (GO:0003684);; Molecular Function: ATP binding (GO:0005524);; Biological Process: DNA replication initiation (GO:0006270);; Biological Process: regulation of DNA replication (GO:0006275);; Biological Process: pyrimidine dimer repair (GO:0006290);; Biological Process: mismatch repair (GO:0006298);; Molecular Function: mismatched DNA binding (GO:0030983);; Bi…	K08737|0|cmo:103492760|K08737 DNA mismatch repair protein MSH6 | (RefSeq) DNA mismatch repair protein MSH6	Replication, recombination and repair	Uncharacterized protein {ECO:0000313|EMBL:KGN45011.1} OS=Cucumis sativus (Cucumber) PE=4 SV=1	DNA mismatch repair protein MSH6 isoform X1 [Cucumis melo]
EVM0008404.1	Biological Process: carbohydrate metabolic process (GO:0005975);; Molecular Function: cellulase activity (GO:0008810);; Biological Process: response to nematode (GO:0009624);;	--	--	Uncharacterized protein {ECO:0000313|EMBL:KGN44974.1} OS=Cucumis sativus (Cucumber) PE=4 SV=1	endoglucanase 17-like [Cucumis melo]
EVM0014936.1	Molecular Function: GTP binding (GO:0005525);; Cellular Component: endoplasmic reticulum (GO:0005783);; Cellular Component: Golgi apparatus (GO:0005794);; Biological Process: intracellular protein transport (GO:0006886);; Biological Process: vesicle-mediated transport (GO:0016192);;	K07953|8.06231e-140|csv:101221417|K07953 GTP-binding protein SAR1 [EC:3.6.5.-] | (RefSeq) GTP-binding protein SAR1A	Intracellular trafficking, secretion, and vesicular transport	Uncharacterized protein {ECO:0000313|EMBL:KGN52847.1} OS=Cucumis sativus (Cucumber) PE=4 SV=1	GTP-binding protein SAR1A isoform X2 [Cucumis melo]
EVM0008945.1	--	--	--	Transcription factor HBP-1b {ECO:0000313|EMBL:KGN62783.1} OS=Cucumis sativus (Cucumber) PE=4 SV=1	transcription factor TGA4-like [Cucumis sativus]
EVM0022033.1	Molecular Function: DNA binding (GO:0003677);; Cellular Component: nucleus (GO:0005634);; Biological Process: regulation of transcription, DNA-templated (GO:0006355);; Biological Process: auxin-activated signaling pathway (GO:0009734);; Molecular Function: protein dimerization activity (GO:0046983);;	K14486|0|csv:101216825|K14486 auxin response factor | (RefSeq) auxin response factor 5	--	Uncharacterized protein {ECO:0000313|EMBL:KGN60018.1} OS=Cucumis sativus (Cucumber) PE=4 SV=1	hypothetical protein Csa_3G866510 [Cucumis sativus]
EVM0015331.1	Molecular Function: nucleic acid binding (GO:0003676);; Molecular Function: exonuclease activity (GO:0004527);; Cellular Component: intracellular (GO:0005622);; Biological Process: nucleotide biosynthetic process (GO:0009165);;	K18327|5.49197e-159|cmo:103501792|K18327 RNA exonuclease 4 [EC:3.1.-.-] | (RefSeq) RNA exonuclease 4	Replication, recombination and repair	RNA exonuclease {ECO:0000313|EMBL:ADN33800.1} OS=Cucumis melo subsp. melo PE=4 SV=1	RNA exonuclease 4 [Cucumis melo]
EVM0012973.1	Molecular Function: phosphoprotein phosphatase activity (GO:0004721);; Cellular Component: plasma membrane (GO:0005886);; Biological Process: metabolic process (GO:0008152);;	--	Signal transduction mechanisms	Putative uncharacterized protein {ECO:0000313|EMBL:CAN68594.1} OS=Vitis vinifera (Grape) PE=4 SV=1	probable protein phosphatase 2C 52 [Vitis vinifera]
EVM0002369.1	Molecular Function: carbohydrate:proton symporter activity (GO:0005351);; Cellular Component: endosome (GO:0005768);; Cellular Component: Golgi apparatus (GO:0005794);; Cellular Component: trans-Golgi network (GO:0005802);; Biological Process: determination of bilateral symmetry (GO:0009855);; Biological Process: animal organ morphogenesis (GO:0009887);; Biological Process: xylem and phloem patte…	--	General function prediction only	Uncharacterized protein {ECO:0000313|EMBL:KGN58079.1} OS=Cucumis sativus (Cucumber) PE=4 SV=1	hypothetical protein Csa_3G485850 [Cucumis sativus]
EVM0012755.1	Molecular Function: structural constituent of ribosome (GO:0003735);; Cellular Component: nucleolus (GO:0005730);; Biological Process: translation (GO:0006412);; Cellular Component: membrane (GO:0016020);; Cellular Component: cytosolic large ribosomal subunit (GO:0022625);;	--	Translation, ribosomal structure and biogenesis	Uncharacterized protein {ECO:0000313|EMBL:EXB93552.1} OS=Morus notabilis PE=3 SV=1	hypothetical protein L484_014543 [Morus notabilis]
EVM0007623.1	Biological Process: carbohydrate transport (GO:0008643);; Cellular Component: integral component of membrane (GO:0016021);; Molecular Function: transmembrane transporter activity (GO:0022891);; Molecular Function: 2-alkenal reductase [NAD(P)] activity (GO:0032440);; Biological Process: transmembrane transport (GO:0055085);; Biological Process: oxidation-reduction process (GO:0055114);;	--	General function prediction only	Uncharacterized protein {ECO:0000313|EMBL:EMJ23013.1} OS=Prunus persica (Peach) PE=3 SV=1	sugar transport protein 13 [Cucumis melo]
EVM0018925.1	Molecular Function: double-stranded DNA binding (GO:0003690);; Cellular Component: cytosol (GO:0005829);;	K06875|4.2462e-81|cmo:103484392|K06875 programmed cell death protein 5 | (RefSeq) DNA-binding protein DDB_G0278111	Cell cycle control, cell division, chromosome partitioning	Uncharacterized protein {ECO:0000313|EMBL:KGN49369.1} OS=Cucumis sativus (Cucumber) PE=4 SV=1	DNA-binding protein DDB_G0278111 [Cucumis melo]
EVM0021403.1	--	--	--	Uncharacterized protein {ECO:0000313|EMBL:KGN63351.1} OS=Cucumis sativus (Cucumber) PE=4 SV=1	probable folate-biopterin transporter 7 [Cucumis melo]
EVM0009872.1	Molecular Function: ATP binding (GO:0005524);; Biological Process: photosynthesis (GO:0015979);; Biological Process: chlorophyll biosynthetic process (GO:0015995);; Molecular Function: magnesium chelatase activity (GO:0016851);; Molecular Function: nucleoside-triphosphatase activity (GO:0017111);;	K03404|0|csv:101208461|K03404 magnesium chelatase subunit D [EC:6.6.1.1] | (RefSeq) CsCHL; magnesium-chelatase subunit ChlD, chloroplastic	--	Uncharacterized protein {ECO:0000313|EMBL:KGN48112.1} OS=Cucumis sativus (Cucumber) PE=4 SV=1	hypothetical protein Csa_6G434320 [Cucumis sativus]
EVM0010959.1	--	--	--	Uncharacterized protein {ECO:0000313|EMBL:KGN66256.1} OS=Cucumis sativus (Cucumber) PE=4 SV=1	hypothetical protein Csa_1G589140 [Cucumis sativus]
EVM0002504.1	Molecular Function: RNA binding (GO:0003723);; Biological Process: cellular component organization (GO:0016043);; Cellular Component: ribonucleoprotein complex (GO:0030529);; Biological Process: growth (GO:0040007);; Biological Process: cellular component biogenesis (GO:0044085);; Cellular Component: chloroplast part (GO:0044434);; Biological Process: developmental process (GO:0044767);; Biologic…	K02881|2.72277e-115|cmo:103483939|K02881 large subunit ribosomal protein L18 | (RefSeq) 50S ribosomal protein L18, chloroplastic	Posttranslational modification, protein turnover, chaperones	Uncharacterized protein {ECO:0000313|EMBL:KGN57222.1} OS=Cucumis sativus (Cucumber) PE=4 SV=1	50S ribosomal protein L18, chloroplastic [Cucumis melo]
EVM0010605.1	--	--	--	Self-incompatibility protein 4 {ECO:0000313|EMBL:ABY56096.1} OS=Cucumis melo (Muskmelon) PE=4 SV=1	uncharacterized protein LOC101214402 [Cucumis sativus]
EVM0018075.3	--	--	--	Uncharacterized protein {ECO:0000313|EMBL:KGN53339.1} OS=Cucumis sativus (Cucumber) PE=4 SV=1	uncharacterized protein LOC103493156 [Cucumis melo]
EVM0006374.1	Cellular Component: plasma membrane (GO:0005886);; Molecular Function: zinc ion binding (GO:0008270);; Molecular Function: actin filament binding (GO:0051015);; Biological Process: actin filament bundle assembly (GO:0051017);;	K09377|3.49772e-131|csv:101214700|K09377 cysteine and glycine-rich protein | (RefSeq) LIM domain-containing protein WLIM1-like	--	Uncharacterized protein {ECO:0000313|EMBL:KGN43845.1} OS=Cucumis sativus (Cucumber) PE=4 SV=1	pollen-specific protein SF3-like [Cucumis sativus]
EVM0018627.1	--	--	--	Uncharacterized protein {ECO:0000313|EMBL:KGN49355.1} OS=Cucumis sativus (Cucumber) PE=4 SV=1	uncharacterized protein LOC101202888 [Cucumis sativus]
EVM0012651.1	Biological Process: developmental process involved in reproduction (GO:0003006);; Biological Process: DNA recombination (GO:0006310);; Biological Process: regulation of transcription, DNA-templated (GO:0006355);; Biological Process: cellular response to DNA damage stimulus (GO:0006974);; Biological Process: chromosome segregation (GO:0007059);; Biological Process: meiosis I (GO:0007127);; Biologi…	K10867|0|csv:101205356|K10867 nijmegen breakage syndrome protein 1 | (RefSeq) nijmegen breakage syndrome 1 protein	--	Uncharacterized protein {ECO:0000313|EMBL:KGN57804.1} OS=Cucumis sativus (Cucumber) PE=4 SV=1	uncharacterized protein LOC103496815 isoform X2 [Cucumis melo]
EVM0004913.1	--	--	--	Putative uncharacterized protein {ECO:0000313|EMBL:CAN68581.1} OS=Vitis vinifera (Grape) PE=4 SV=1	uncharacterized protein LOC103495899 [Cucumis melo]
EVM0021243.1	--	--	--	Uncharacterized protein {ECO:0000313|EMBL:KGN61228.1} OS=Cucumis sativus (Cucumber) PE=4 SV=1	defensin-like protein 51-like [Cucumis sativus]
EVM0015897.1	Molecular Function: NADPH-hemoprotein reductase activity (GO:0003958);; Molecular Function: iron ion binding (GO:0005506);; Cellular Component: endoplasmic reticulum membrane (GO:0005789);; Cellular Component: chloroplast (GO:0009507);; Biological Process: phenylpropanoid metabolic process (GO:0009698);; Molecular Function: FMN binding (GO:0010181);; Biological Process: oxidation-reduction proces…	K00327|0|csv:101223212|K00327 NADPH-ferrihemoprotein reductase [EC:1.6.2.4] | (RefSeq) NADPH--cytochrome P450 reductase	Energy production and conversion	Uncharacterized protein {ECO:0000313|EMBL:KGN61141.1} OS=Cucumis sativus (Cucumber) PE=4 SV=1	NADPH--cytochrome P450 reductase-like [Cucumis sativus]
EVM0022287.1	Molecular Function: urate oxidase activity (GO:0004846);; Cellular Component: peroxisome (GO:0005777);; Biological Process: purine nucleobase metabolic process (GO:0006144);; Biological Process: fatty acid beta-oxidation (GO:0006635);; Biological Process: urate catabolic process (GO:0019628);;	K00365|2.23948e-78|cmo:103489372|K00365 urate oxidase [EC:1.7.3.3] | (RefSeq) uricase-2	Secondary metabolites biosynthesis, transport and catabolism	Uncharacterized protein {ECO:0000313|EMBL:KGN52173.1} OS=Cucumis sativus (Cucumber) PE=4 SV=1	uricase-2 [Cucumis melo]
EVM0011927.1	--	--	--	Uncharacterized protein {ECO:0000313|EMBL:KGN56151.1} OS=Cucumis sativus (Cucumber) PE=4 SV=1	2S sulfur-rich seed storage protein 2-like [Cucumis melo]
EVM0021907.1	Cellular Component: mitochondrion (GO:0005739);;	--	--	Putative uncharacterized protein orf208 {ECO:0000313|EMBL:CBJ20736.1} OS=Beta vulgaris subsp. maritima (Sea beet) PE=4 SV=1	hypothetical protein [Beta vulgaris subsp. maritima]
EVM0000442.1	--	--	Transcription	Uncharacterized protein {ECO:0000313|EMBL:KGN60207.1} OS=Cucumis sativus (Cucumber) PE=4 SV=1	hypothetical protein Csa_3G889150 [Cucumis sativus]
EVM0011743.1	Biological Process: RNA splicing, via endonucleolytic cleavage and ligation (GO:0000394);; Molecular Function: DNA binding (GO:0003677);; Molecular Function: chromatin binding (GO:0003682);; Molecular Function: DNA-binding transcription factor activity (GO:0003700);; Cellular Component: nucleus (GO:0005634);; Biological Process: regulation of transcription, DNA-templated (GO:0006355);; Biological…	K09422|2.61791e-25|fve:101294988|K09422 myb proto-oncogene protein, plant | (RefSeq) MYB-like transcription factor ETC3	--	Homeodomain-like superfamily protein {ECO:0000313|EMBL:EOY24982.1} OS=Theobroma cacao (Cacao) PE=4 SV=1	CAPRICE-like MYB3 [Arabidopsis thaliana]
EVM0003764.1	--	--	--	Uncharacterized protein {ECO:0000313|EMBL:KGN61535.1} OS=Cucumis sativus (Cucumber) PE=4 SV=1	uncharacterized protein LOC103502419 [Cucumis melo]
EVM0020325.3	--	K12832|5.05891e-48|mdm:103428661|K12832 splicing factor 3B subunit 5 | (RefSeq) uncharacterized protein At4g14342	Function unknown	Uncharacterized protein {ECO:0000313|EMBL:KGN49334.1} OS=Cucumis sativus (Cucumber) PE=4 SV=1	uncharacterized protein At4g14342 isoform X1 [Malus domestica]
EVM0012841.1	--	K06670|0|cmo:103485500|K06670 cohesin complex subunit SCC1 | (RefSeq) sister chromatid cohesion 1 protein 2	Cell cycle control, cell division, chromosome partitioning	Uncharacterized protein {ECO:0000313|EMBL:KGN45720.1} OS=Cucumis sativus (Cucumber) PE=4 SV=1	sister chromatid cohesion 1 protein 2 isoform X2 [Cucumis melo]
EVM0010426.1	--	--	--	Uncharacterized protein {ECO:0000313|EMBL:KGN56813.1} OS=Cucumis sativus (Cucumber) PE=4 SV=1	uncharacterized protein LOC101203692 [Cucumis sativus]
EVM0022805.1	Molecular Function: binding (GO:0005488);;	--	--	Uncharacterized protein {ECO:0000313|EnsemblPlants:BRADI3G14460.1} OS=Brachypodium distachyon (Purple false brome) PE=4 SV=1	uncharacterized protein LOC102626150 [Citrus sinensis]
EVM0020303.1	--	--	--	Uncharacterized protein {ECO:0000313|EMBL:KGN58235.1} OS=Cucumis sativus (Cucumber) PE=4 SV=1	CYSTM1 family protein A-like [Cucumis melo]
EVM0013067.3	Biological Process: RNA methylation (GO:0001510);; Molecular Function: structural constituent of ribosome (GO:0003735);; Cellular Component: nucleolus (GO:0005730);; Biological Process: translation (GO:0006412);; Cellular Component: cytosolic large ribosomal subunit (GO:0022625);;	K02937|1.08127e-156|cmo:103503275|K02937 large subunit ribosomal protein L7e | (RefSeq) 60S ribosomal protein L7-1	Translation, ribosomal structure and biogenesis	Putative uncharacterized protein {ECO:0000313|EMBL:CBI38935.3} OS=Vitis vinifera (Grape) PE=4 SV=1	60S ribosomal protein L7-1 [Cucumis melo]
EVM0018028.1	Molecular Function: ATP binding (GO:0005524);; Cellular Component: kinesin complex (GO:0005871);; Cellular Component: spindle microtubule (GO:0005876);; Biological Process: microtubule-based movement (GO:0007018);; Molecular Function: microtubule binding (GO:0008017);; Molecular Function: ATP-dependent microtubule motor activity, minus-end-directed (GO:0008569);; Cellular Component: phragmoplast …	K10405|0|csv:101214929|K10405 kinesin family member C1 | (RefSeq) kinesin-1	Cytoskeleton	Uncharacterized protein {ECO:0000313|EMBL:KGN64578.1} OS=Cucumis sativus (Cucumber) PE=4 SV=1	kinesin-1 [Cucumis melo]
EVM0015247.1	--	--	RNA processing and modification	Uncharacterized protein {ECO:0000313|EMBL:KGN54529.1} OS=Cucumis sativus (Cucumber) PE=4 SV=1	hypothetical protein Csa_4G358670 [Cucumis sativus]
EVM0000071.1	--	--	--	Uncharacterized protein {ECO:0000313|EMBL:EOY16631.1} OS=Theobroma cacao (Cacao) PE=4 SV=1	Uncharacterized protein TCM_035454 [Theobroma cacao]
EVM0017142.1	--	--	--	Uncharacterized protein {ECO:0000313|EMBL:KGN45767.1} OS=Cucumis sativus (Cucumber) PE=4 SV=1	DUF246 domain-containing protein At1g04910-like [Cucumis sativus]
EVM0006216.1	--	--	--	Uncharacterized protein {ECO:0000313|EMBL:KGN61244.1} OS=Cucumis sativus (Cucumber) PE=4 SV=1	uncharacterized protein LOC101211303 [Cucumis sativus]
EVM0010593.1	Molecular Function: catalytic activity (GO:0003824);; Biological Process: metabolic process (GO:0008152);;	K18660|5.6564e-40|csv:101208501|K18660 malonyl-CoA/methylmalonyl-CoA synthetase [EC:6.2.1.-] | (RefSeq) malonate--CoA ligase	Lipid transport and metabolism	Uncharacterized protein {ECO:0000313|EMBL:KGN56201.1} OS=Cucumis sativus (Cucumber) PE=4 SV=1	malonate--CoA ligase-like [Cucumis sativus]
EVM0018761.1	Molecular Function: adenyl nucleotide binding (GO:0030554);;	--	--	Uncharacterized protein {ECO:0000313|EMBL:KGN62614.1} OS=Cucumis sativus (Cucumber) PE=4 SV=1	CBS domain-containing protein CBSX3, mitochondrial isoform X2 [Cucumis melo]
EVM0010785.1	Molecular Function: nuclease activity (GO:0004518);; Biological Process: DNA repair (GO:0006281);; Cellular Component: chloroplast (GO:0009507);; Biological Process: nucleic acid phosphodiester bond hydrolysis (GO:0090305);;	--	Replication, recombination and repair	Uncharacterized protein {ECO:0000313|EMBL:KGN64365.1} OS=Cucumis sativus (Cucumber) PE=4 SV=1	DNA-(apurinic or apyrimidinic site) lyase-like [Cucumis sativus]
EVM0007332.1	--	--	--	Uncharacterized protein {ECO:0000313|EMBL:KGN58689.1} OS=Cucumis sativus (Cucumber) PE=4 SV=1	B3 domain-containing transcription repressor VAL2-like [Cucumis sativus]
EVM0001345.3	--	K03327|0|tcc:TCM_010500|K03327 multidrug resistance protein, MATE family | (RefSeq) MATE efflux family protein	General function prediction only	MATE efflux family protein {ECO:0000256|RuleBase:RU004914} OS=Theobroma cacao (Cacao) PE=3 SV=1	MATE efflux family protein [Theobroma cacao]
EVM0007891.1	--	K09422|9.38599e-106|cmo:103490478|K09422 myb proto-oncogene protein, plant | (RefSeq) transcription repressor MYB6-like	Transcription	Uncharacterized protein {ECO:0000313|EMBL:KGN46680.1} OS=Cucumis sativus (Cucumber) PE=4 SV=1	transcription repressor MYB6-like [Cucumis melo]
EVM0004382.1	Molecular Function: protein serine/threonine kinase activity (GO:0004674);; Molecular Function: ATP binding (GO:0005524);; Biological Process: protein phosphorylation (GO:0006468);; Biological Process: response to stress (GO:0006950);;	K09529|0|csv:101205489|K09529 DnaJ homolog subfamily C member 9 | (RefSeq) chaperone protein dnaJ 6	Posttranslational modification, protein turnover, chaperones	Uncharacterized protein {ECO:0000313|EMBL:KGN59331.1} OS=Cucumis sativus (Cucumber) PE=4 SV=1	chaperone protein dnaJ 6-like [Cucumis sativus]
EVM0002834.1	Molecular Function: mRNA binding (GO:0003729);; Molecular Function: GTPase activity (GO:0003924);; Molecular Function: signal sequence binding (GO:0005048);; Molecular Function: GTP binding (GO:0005525);; Cellular Component: signal recognition particle, endoplasmic reticulum targeting (GO:0005786);; Biological Process: obsolete GTP catabolic process (GO:0006184);; Biological Process: SRP-dependen…	K03106|0|cmo:103500903|K03106 signal recognition particle subunit SRP54 [EC:3.6.5.4] | (RefSeq) signal recognition particle 54 kDa protein, chloroplastic	Intracellular trafficking, secretion, and vesicular transport	Signal recognition particle protein {ECO:0000313|EMBL:KGN48267.1} OS=Cucumis sativus (Cucumber) PE=4 SV=1	signal recognition particle 54 kDa protein, chloroplastic [Cucumis melo]
EVM0004029.1	--	--	--	Uncharacterized protein {ECO:0000313|EMBL:EMJ00111.1} (Fragment) OS=Prunus persica (Peach) PE=4 SV=1	hypothetical protein PRUPE_ppa025708mg, partial [Prunus persica]
EVM0007658.1	--	--	--	Uncharacterized protein {ECO:0000313|EMBL:EMJ13492.1} OS=Prunus persica (Peach) PE=4 SV=1	uncharacterized protein LOC103342721 [Prunus mume]
EVM0015649.1	Molecular Function: nuclease activity (GO:0004518);; Biological Process: defense response to fungus (GO:0050832);; Biological Process: nucleic acid phosphodiester bond hydrolysis (GO:0090305);;	--	--	Uncharacterized protein {ECO:0000313|EMBL:KGN59990.1} OS=Cucumis sativus (Cucumber) PE=4 SV=1	bifunctional nuclease 1 [Cucumis melo]
EVM0003770.1	--	K15216|0|cmo:103483270|K15216 RNA polymerase I-specific transcription initiation factor RRN3 | (RefSeq) RNA polymerase I-specific transcription initiation factor RRN3	Transcription	Uncharacterized protein {ECO:0000313|EMBL:KGN56512.1} OS=Cucumis sativus (Cucumber) PE=4 SV=1	RNA polymerase I-specific transcription initiation factor RRN3 [Cucumis melo]
EVM0017344.1	--	--	--	Uncharacterized protein {ECO:0000313|EMBL:KGN59407.1} OS=Cucumis sativus (Cucumber) PE=4 SV=1	uncharacterized protein LOC101211236 [Cucumis sativus]
EVM0006451.1	--	K17496|0|cmo:103501237|K17496 mitochondrial import inner membrane translocase subunit TIM50 | (RefSeq) mitochondrial import inner membrane translocase subunit TIM50	Transcription	Uncharacterized protein {ECO:0000313|EMBL:EMJ12673.1} OS=Prunus persica (Peach) PE=4 SV=1	mitochondrial import inner membrane translocase subunit TIM50 [Cucumis melo]
EVM0001364.1	Biological Process: protein transport (GO:0015031);; Cellular Component: membrane (GO:0016020);; Biological Process: establishment of localization in cell (GO:0051649);;	--	--	Uncharacterized protein {ECO:0000313|EMBL:KGN56983.1} OS=Cucumis sativus (Cucumber) PE=4 SV=1	preprotein translocase subunit SECE1-like [Cucumis sativus]
EVM0005036.1	Molecular Function: serine-type carboxypeptidase activity (GO:0004185);; Cellular Component: vacuole (GO:0005773);; Biological Process: proteolysis (GO:0006508);;	K16296|0|cmo:103487220|K16296 serine carboxypeptidase-like clade I [EC:3.4.16.-] | (RefSeq) serine carboxypeptidase 1-like	--	Serine carboxypeptidase-like 20 {ECO:0000313|EMBL:EXC29952.1} OS=Morus notabilis PE=4 SV=1	serine carboxypeptidase 1-like isoform X1 [Cucumis melo]
EVM0022007.1	--	--	Signal transduction mechanisms	Uncharacterized protein {ECO:0000313|EMBL:KGN47480.1} OS=Cucumis sativus (Cucumber) PE=4 SV=1	transmembrane protein 184C-like [Cucumis sativus]
EVM0002458.1	Molecular Function: structural constituent of ribosome (GO:0003735);; Cellular Component: nucleus (GO:0005634);; Biological Process: translation (GO:0006412);; Cellular Component: cytosolic small ribosomal subunit (GO:0022627);; Molecular Function: metal ion binding (GO:0046872);;	K02977|2.68905e-111|csv:101218512|K02977 small subunit ribosomal protein S27Ae | (RefSeq) ubiquitin-40S ribosomal protein S27a-like	Translation, ribosomal structure and biogenesis	Ubiquitin extension protein {ECO:0000313|EMBL:ABK42077.1} OS=Capsicum annuum (Bell pepper) PE=2 SV=1	ubiquitin extension protein [Capsicum annuum]
EVM0010381.1	--	K15077|1.56046e-28|csv:101220364|K15077 elongin-A | (RefSeq) transcription elongation factor B polypeptide 3	--	Nucleus, subunit A, putative isoform 3 {ECO:0000313|EMBL:EOX92946.1} OS=Theobroma cacao (Cacao) PE=4 SV=1	uncharacterized protein LOC101220364 [Cucumis sativus]
EVM0002895.1	Molecular Function: nucleotide binding (GO:0000166);; Molecular Function: nucleic acid binding (GO:0003676);;	--	General function prediction only	Uncharacterized protein {ECO:0000313|EMBL:KGN63219.1} OS=Cucumis sativus (Cucumber) PE=4 SV=1	glycine-rich RNA-binding protein 3, mitochondrial [Cucumis melo]
EVM0011671.1	--	--	--	Uncharacterized protein {ECO:0000313|EMBL:KGN65169.1} OS=Cucumis sativus (Cucumber) PE=4 SV=1	uncharacterized protein LOC103487344 [Cucumis melo]
EVM0015445.1	Molecular Function: tetrahydrofolylpolyglutamate synthase activity (GO:0004326);; Molecular Function: ATP binding (GO:0005524);; Biological Process: one-carbon metabolic process (GO:0006730);; Biological Process: tetrahydrofolylpolyglutamate biosynthetic process (GO:0046901);;	--	Coenzyme transport and metabolism	Uncharacterized protein {ECO:0000313|EMBL:KGN52384.1} OS=Cucumis sativus (Cucumber) PE=4 SV=1	folylpolyglutamate synthase-like [Cucumis sativus]
EVM0010773.1	--	--	Inorganic ion transport and metabolism	Uncharacterized protein {ECO:0000313|EMBL:KGN64800.1} OS=Cucumis sativus (Cucumber) PE=4 SV=1	uncharacterized protein LOC101219428 [Cucumis sativus]
EVM0003865.1	--	--	--	Uncharacterized protein {ECO:0000313|EMBL:KGN58228.1} OS=Cucumis sativus (Cucumber) PE=4 SV=1	transcription factor GTE1-like [Cucumis melo]
EVM0002662.1	--	--	--	Uncharacterized protein {ECO:0000313|EMBL:EMJ05439.1} OS=Prunus persica (Peach) PE=4 SV=1	protein FAR1-RELATED SEQUENCE 5-like [Pyrus x bretschneideri]
EVM0014111.1	--	--	--	Uncharacterized protein {ECO:0000313|EMBL:KGN44222.1} OS=Cucumis sativus (Cucumber) PE=4 SV=1	uncharacterized protein LOC103489686 isoform X2 [Cucumis melo]
EVM0003906.3	Biological Process: phosphatidylinositol dephosphorylation (GO:0046856);;	--	Intracellular trafficking, secretion, and vesicular transport	Uncharacterized protein {ECO:0000313|EMBL:KGN51604.1} OS=Cucumis sativus (Cucumber) PE=4 SV=1	type I inositol 1,4,5-trisphosphate 5-phosphatase 12 isoform X2 [Cucumis melo]
EVM0001937.1	Biological Process: cell communication (GO:0007154);;	--	--	Uncharacterized protein {ECO:0000313|EMBL:KGN45261.1} OS=Cucumis sativus (Cucumber) PE=4 SV=1	uncharacterized protein LOC103499809 isoform X2 [Cucumis melo]
EVM0008982.1	Cellular Component: mitochondrion (GO:0005739);; Cellular Component: integral component of membrane (GO:0016021);;	K13347|6.35822e-123|cmo:103499432|K13347 peroxisomal membrane protein 2 | (RefSeq) peroxisomal membrane protein PMP22	General function prediction only	Uncharacterized protein {ECO:0000313|EMBL:KGN61586.1} OS=Cucumis sativus (Cucumber) PE=4 SV=1	peroxisomal membrane protein PMP22 [Cucumis melo]
EVM0008519.1	--	--	General function prediction only	Uncharacterized protein {ECO:0000313|EMBL:EMJ28586.1} OS=Prunus persica (Peach) PE=4 SV=1	uncharacterized protein LOC103497647 [Cucumis melo]
EVM0021938.1	--	--	--	Uncharacterized protein {ECO:0000313|EMBL:KGN45224.1} OS=Cucumis sativus (Cucumber) PE=4 SV=1	zinc finger protein 1-like [Cucumis melo]
EVM0011200.1	Cellular Component: nucleus (GO:0005634);; Biological Process: regulation of transcription, DNA-templated (GO:0006355);; Biological Process: regulation of translation (GO:0006417);; Biological Process: response to water deprivation (GO:0009414);; Biological Process: response to light stimulus (GO:0009416);; Cellular Component: plastid (GO:0009536);; Biological Process: response to wounding (GO:00…	K14484|4.57003e-150|cmo:103502844|K14484 auxin-responsive protein IAA | (RefSeq) auxin-responsive protein IAA14-like	--	Uncharacterized protein {ECO:0000313|EMBL:KGN61643.1} OS=Cucumis sativus (Cucumber) PE=4 SV=1	auxin-responsive protein IAA14-like [Cucumis melo]
EVM0000812.1	--	--	--	Uncharacterized protein {ECO:0000313|EMBL:EMJ12789.1} OS=Prunus persica (Peach) PE=4 SV=1	protein trichome birefringence-like 14 [Cucumis melo]
EVM0020634.1	Molecular Function: tRNA-intron endonuclease activity (GO:0000213);; Molecular Function: nucleic acid binding (GO:0003676);; Biological Process: tRNA splicing, via endonucleolytic cleavage and ligation (GO:0006388);; Biological Process: nucleic acid phosphodiester bond hydrolysis (GO:0090305);;	K15322|1.21815e-154|csv:101217688|K15322 tRNA-splicing endonuclease subunit Sen2 [EC:3.1.27.9] | (RefSeq) tRNA-splicing endonuclease subunit Sen2-1	Translation, ribosomal structure and biogenesis	Uncharacterized protein {ECO:0000313|EMBL:KGN47294.1} OS=Cucumis sativus (Cucumber) PE=4 SV=1	tRNA-splicing endonuclease subunit Sen2-2-like [Cucumis sativus]
EVM0015561.3	Molecular Function: GTP binding (GO:0005525);; Biological Process: small GTPase mediated signal transduction (GO:0007264);; Biological Process: protein transport (GO:0015031);;	--	General function prediction only	Uncharacterized protein {ECO:0000313|EMBL:KGN47732.1} OS=Cucumis sativus (Cucumber) PE=4 SV=1	ras-related protein RABC1-like isoform 1 [Cucumis sativus]
EVM0006560.1	Molecular Function: sequence-specific DNA binding (GO:0043565);;	K09338|1.36224e-110|csv:101216890|K09338 homeobox-leucine zipper protein | (RefSeq) homeobox-leucine zipper protein ATHB-40	Transcription	Uncharacterized protein {ECO:0000313|EMBL:KGN48810.1} OS=Cucumis sativus (Cucumber) PE=4 SV=1	homeobox-leucine zipper protein ATHB-21-like [Cucumis sativus]
EVM0021283.2	--	K11000|0|cmo:103492488|K11000 callose synthase [EC:2.4.1.-] | (RefSeq) callose synthase 9	Cell wall/membrane/envelope biogenesis	Uncharacterized protein {ECO:0000313|EMBL:KDP44403.1} OS=Jatropha curcas (Barbados nut) PE=4 SV=1	callose synthase 9 [Cucumis melo]
EVM0008017.1	Molecular Function: DNA binding (GO:0003677);; Molecular Function: DNA-binding transcription factor activity (GO:0003700);; Biological Process: regulation of transcription, DNA-templated (GO:0006355);; Molecular Function: protein dimerization activity (GO:0046983);; Biological Process: petal development (GO:0048441);; Biological Process: stamen development (GO:0048443);; Biological Process: posit…	--	--	Uncharacterized protein {ECO:0000313|EMBL:EMJ25097.1} OS=Prunus persica (Peach) PE=4 SV=1	hypothetical protein PRUPE_ppa010885mg [Prunus persica]
EVM0002880.1	--	--	--	Uncharacterized protein {ECO:0000313|EMBL:KGN51668.1} OS=Cucumis sativus (Cucumber) PE=4 SV=1	uncharacterized protein LOC103488883 [Cucumis melo]
EVM0000253.1	--	--	--	Cystatin domain containing protein {ECO:0000313|EMBL:KGN43767.1} OS=Cucumis sativus (Cucumber) PE=4 SV=1	Cystatin domain containing protein [Cucumis sativus]
EVM0005206.1	Molecular Function: transferase activity, transferring phosphorus-containing groups (GO:0016772);;	--	--	Uncharacterized protein {ECO:0000313|EMBL:ESR42089.1} OS=Citrus clementina PE=4 SV=1	hypothetical protein CICLE_v10013515mg [Citrus clementina]
EVM0004935.1	Cellular Component: mitochondrial inner membrane (GO:0005743);; Molecular Function: proton transmembrane transporter activity (GO:0015078);; Biological Process: ATP synthesis coupled proton transport (GO:0015986);; Cellular Component: proton-transporting ATP synthase complex, coupling factor F(o) (GO:0045263);;	K02126|1.20231e-165|pmum:103335303|K02126 F-type H+-transporting ATPase subunit a | (RefSeq) ATP synthase subunit a	Energy production and conversion	ATP synthase subunit a {ECO:0000256|RuleBase:RU004450} OS=Cucumis melo subsp. melo PE=3 SV=1	ATPase subunit 6 [Cucumis melo subsp. melo]
EVM0000533.1	--	--	--	Uncharacterized protein {ECO:0000313|EMBL:KGN43546.1} OS=Cucumis sativus (Cucumber) PE=4 SV=1	cysteine-rich repeat secretory protein 38-like [Cucumis melo]
EVM0012701.1	--	--	--	Uncharacterized protein {ECO:0000313|EMBL:KGN53297.1} OS=Cucumis sativus (Cucumber) PE=4 SV=1	uncharacterized protein LOC103493205 [Cucumis melo]
EVM0011717.1	Biological Process: proteolysis (GO:0006508);; Molecular Function: metallopeptidase activity (GO:0008237);; Molecular Function: allantoate deiminase activity (GO:0047652);;	--	--	Uncharacterized protein {ECO:0000313|EMBL:KGN64461.1} OS=Cucumis sativus (Cucumber) PE=4 SV=1	allantoate deiminase, chloroplastic-like [Cucumis sativus]
EVM0005546.1	Molecular Function: nucleic acid binding (GO:0003676);; Molecular Function: ATP binding (GO:0005524);; Molecular Function: ATP-dependent helicase activity (GO:0008026);;	K12598|0|cmo:103497670|K12598 ATP-dependent RNA helicase DOB1 [EC:3.6.4.13] | (RefSeq) DExH-box ATP-dependent RNA helicase DExH9	RNA processing and modification	Uncharacterized protein {ECO:0000313|EMBL:KGN46581.1} OS=Cucumis sativus (Cucumber) PE=4 SV=1	superkiller viralicidic activity 2-like 2 [Cucumis melo]
EVM0016406.1	--	K03038|0|tcc:TCM_021739|K03038 26S proteasome regulatory subunit N8 | (RefSeq) RP non-ATPase subunit 8A	Posttranslational modification, protein turnover, chaperones	RP non-ATPase subunit 8A {ECO:0000313|EMBL:EOY07273.1} OS=Theobroma cacao (Cacao) PE=4 SV=1	RP non-ATPase subunit 8A [Theobroma cacao]
EVM0018503.1	Biological Process: signal transduction (GO:0007165);; Molecular Function: phosphoric diester hydrolase activity (GO:0008081);;	K05857|0|cmo:103497077|K05857 phosphatidylinositol phospholipase C, delta [EC:3.1.4.11] | (RefSeq) phosphoinositide phospholipase C 2-like	Signal transduction mechanisms	Uncharacterized protein {ECO:0000313|EMBL:KGN65809.1} OS=Cucumis sativus (Cucumber) PE=4 SV=1	phosphoinositide phospholipase C 2-like [Cucumis melo]
EVM0021265.1	--	--	Cytoskeleton	Kinesin light chain {ECO:0000313|EMBL:ADN34226.1} OS=Cucumis melo subsp. melo PE=4 SV=1	LOW QUALITY PROTEIN: uncharacterized protein LOC101224189 [Cucumis sativus]
EVM0008392.1	--	--	General function prediction only	Retrotransposon gag protein {ECO:0000313|EMBL:ABD63142.1} OS=Asparagus officinalis (Garden asparagus) PE=4 SV=1	uncharacterized protein LOC104589022 [Nelumbo nucifera]
EVM0022637.1	--	--	--	Putative uncharacterized protein {ECO:0000313|EMBL:CAN81822.1} OS=Vitis vinifera (Grape) PE=4 SV=1	hypothetical protein VITISV_020798 [Vitis vinifera]
EVM0012254.1	Biological Process: transcription, DNA-templated (GO:0006351);; Biological Process: biological_process (GO:0044699);; Biological Process: regulation of cellular process (GO:0050794);; Biological Process: response to stimulus (GO:0050896);;	--	--	Uncharacterized protein {ECO:0000313|EMBL:KGN62981.1} OS=Cucumis sativus (Cucumber) PE=4 SV=1	ethylene-responsive transcription factor ERF003-like [Cucumis melo]
EVM0000969.1	Molecular Function: glutathione transferase activity (GO:0004364);;	K00799|1.50139e-150|csv:101211608|K00799 glutathione S-transferase [EC:2.5.1.18] | (RefSeq) glutathione S-transferase T1	Posttranslational modification, protein turnover, chaperones	Glutathione S-transferase {ECO:0000313|EMBL:KGN53344.1} OS=Cucumis sativus (Cucumber) PE=4 SV=1	glutathione S-transferase T1-like [Cucumis sativus]
EVM0004845.1	--	--	--	Uncharacterized protein {ECO:0000313|EMBL:KGN61625.1} OS=Cucumis sativus (Cucumber) PE=4 SV=1	hypothetical protein Csa_2G191310 [Cucumis sativus]
EVM0005385.1	Biological Process: developmental process (GO:0044767);; Biological Process: system development (GO:0048731);;	--	--	Uncharacterized protein {ECO:0000313|EMBL:KGN61546.1} OS=Cucumis sativus (Cucumber) PE=4 SV=1	hypothetical protein Csa_2G169700 [Cucumis sativus]
EVM0013386.1	Cellular Component: nucleus (GO:0005634);; Biological Process: membrane fusion (GO:0006944);; Biological Process: Golgi vesicle transport (GO:0048193);;	--	--	Uncharacterized protein {ECO:0000313|EMBL:KGN60744.1} OS=Cucumis sativus (Cucumber) PE=4 SV=1	uncharacterized protein LOC103499614 [Cucumis melo]
EVM0019429.1	Cellular Component: cell wall (GO:0005618);; Molecular Function: pectinesterase activity (GO:0030599);; Biological Process: cell wall modification (GO:0042545);; Molecular Function: aspartyl esterase activity (GO:0045330);;	K01051|0|cmo:103500003|K01051 pectinesterase [EC:3.1.1.11] | (RefSeq) probable pectinesterase 53	--	Uncharacterized protein {ECO:0000313|EMBL:KGN45041.1} OS=Cucumis sativus (Cucumber) PE=4 SV=1	probable pectinesterase 53 [Cucumis melo]
EVM0003545.1	--	--	--	Uncharacterized protein {ECO:0000313|EMBL:KGN64768.1} OS=Cucumis sativus (Cucumber) PE=4 SV=1	uncharacterized protein LOC101202941 [Cucumis sativus]
EVM0015973.1	Cellular Component: cytoplasm (GO:0005737);; Biological Process: lipid metabolic process (GO:0006629);; Cellular Component: integral component of membrane (GO:0016021);; Molecular Function: oxidoreductase activity, acting on the CH-CH group of donors (GO:0016627);;	--	General function prediction only	Uncharacterized protein {ECO:0000313|EMBL:KGN56330.1} OS=Cucumis sativus (Cucumber) PE=4 SV=1	uncharacterized protein C594.04c-like [Cucumis sativus]
EVM0010448.1	--	--	Posttranslational modification, protein turnover, chaperones	Uncharacterized protein {ECO:0000313|EMBL:KGN50939.1} OS=Cucumis sativus (Cucumber) PE=4 SV=1	hypothetical protein Csa_5G352590 [Cucumis sativus]
EVM0021236.1	Molecular Function: structural molecule activity (GO:0005198);; Cellular Component: nucleus (GO:0005634);; Cellular Component: plasma membrane (GO:0005886);; Cellular Component: chloroplast thylakoid membrane (GO:0009535);; Biological Process: chloroplast organization (GO:0009658);; Cellular Component: chloroplast envelope (GO:0009941);; Biological Process: response to ozone (GO:0010193);; Cellul…	--	--	Uncharacterized protein {ECO:0000313|EMBL:KGN56840.1} OS=Cucumis sativus (Cucumber) PE=4 SV=1	probable plastid-lipid-associated protein 6, chloroplastic [Cucumis melo]
EVM0021121.1	Molecular Function: GTPase activity (GO:0003924);; Molecular Function: signal recognition particle binding (GO:0005047);; Molecular Function: GTP binding (GO:0005525);; Cellular Component: signal recognition particle receptor complex (GO:0005785);; Cellular Component: signal recognition particle, endoplasmic reticulum targeting (GO:0005786);; Biological Process: obsolete GTP catabolic process (GO…	K13431|0|cmo:103493693|K13431 signal recognition particle receptor subunit alpha | (RefSeq) signal recognition particle receptor subunit alpha homolog	Intracellular trafficking, secretion, and vesicular transport	Uncharacterized protein {ECO:0000313|EMBL:KGN61052.1} OS=Cucumis sativus (Cucumber) PE=4 SV=1	signal recognition particle receptor subunit alpha homolog [Cucumis melo]
EVM0009391.1	Molecular Function: oxidoreductase activity (GO:0016491);; Molecular Function: organic cyclic compound binding (GO:0097159);; Molecular Function: heterocyclic compound binding (GO:1901363);;	--	--	Uncharacterized protein {ECO:0000313|EMBL:KGN43952.1} OS=Cucumis sativus (Cucumber) PE=4 SV=1	hypothetical protein Csa_7G074850 [Cucumis sativus]
EVM0017896.1	Biological Process: metabolic process (GO:0008152);; Molecular Function: serine-type peptidase activity (GO:0008236);; Molecular Function: oxidoreductase activity (GO:0016491);;	--	Posttranslational modification, protein turnover, chaperones	Uncharacterized protein {ECO:0000313|EMBL:KGN60950.1} OS=Cucumis sativus (Cucumber) PE=4 SV=1	putative protease Do-like 14-like [Cucumis sativus]
EVM0013057.1	--	--	--	Sterility protein 2 {ECO:0000313|EMBL:AAA32029.2} OS=Phaseolus vulgaris (Kidney bean) PE=4 SV=1	--
EVM0011420.1	Molecular Function: intracellular cyclic nucleotide activated cation channel activity (GO:0005221);; Molecular Function: inward rectifier potassium channel activity (GO:0005242);; Cellular Component: plasma membrane (GO:0005886);; Biological Process: potassium ion transport (GO:0006813);; Biological Process: calcium ion transport (GO:0006816);; Cellular Component: integral component of membrane (…	K05391|0|csv:101221781|K05391 cyclic nucleotide gated channel, other eukaryote | (RefSeq) cyclic nucleotide-gated ion channel 1	--	Uncharacterized protein {ECO:0000313|EMBL:KGN49873.1} OS=Cucumis sativus (Cucumber) PE=4 SV=1	cyclic nucleotide-gated ion channel 1-like [Cucumis sativus]
EVM0020199.1	Molecular Function: catalytic activity (GO:0003824);; Biological Process: metabolic process (GO:0008152);;	K16860|0|csv:101213538|K16860 phospholipase D3/4 [EC:3.1.4.4] | (RefSeq) phospholipase D Y-like	General function prediction only	Uncharacterized protein {ECO:0000313|EMBL:KGN55427.1} OS=Cucumis sativus (Cucumber) PE=4 SV=1	hypothetical protein Csa_4G651930 [Cucumis sativus]
EVM0001404.1	Molecular Function: structural constituent of ribosome (GO:0003735);; Cellular Component: cell wall (GO:0005618);; Cellular Component: plasma membrane (GO:0005886);; Biological Process: translation (GO:0006412);; Cellular Component: chloroplast (GO:0009507);; Cellular Component: cytosolic large ribosomal subunit (GO:0022625);;	K02910|1.75607e-72|tcc:TCM_005910|K02910 large subunit ribosomal protein L31e | (RefSeq) Ribosomal protein L31e family protein	Translation, ribosomal structure and biogenesis	Ribosomal protein L31e family protein {ECO:0000313|EMBL:EOX96720.1} OS=Theobroma cacao (Cacao) PE=4 SV=1	Ribosomal protein L31e family protein [Theobroma cacao]
EVM0017212.1	--	K10631|2.38108e-180|cmo:103497872|K10631 E3 ubiquitin-protein ligase Topors [EC:2.3.2.27] | (RefSeq) E3 ubiquitin-protein ligase Topors	Transcription	Uncharacterized protein {ECO:0000313|EMBL:KGN47198.1} OS=Cucumis sativus (Cucumber) PE=4 SV=1	E3 ubiquitin-protein ligase Topors [Cucumis melo]
EVM0020885.1	Biological Process: iron ion transport (GO:0006826);; Cellular Component: plant-type vacuole membrane (GO:0009705);; Biological Process: cellular response to iron ion starvation (GO:0010106);; Biological Process: response to nitrate (GO:0010167);; Biological Process: glucuronoxylan metabolic process (GO:0010413);; Molecular Function: methylammonium transmembrane transporter activity (GO:0015200);…	K09873|9.41642e-165|csv:101203925|K09873 aquaporin TIP | (RefSeq) probable aquaporin TIP2-2	Carbohydrate transport and metabolism	Uncharacterized protein {ECO:0000313|EMBL:KGN50260.1} OS=Cucumis sativus (Cucumber) PE=4 SV=1	aquaporin TIP2-3-like [Cucumis sativus]
EVM0000404.1	--	--	--	Uncharacterized protein {ECO:0000313|EMBL:KGN43552.1} OS=Cucumis sativus (Cucumber) PE=4 SV=1	LOW QUALITY PROTEIN: probable histone-lysine N-methyltransferase ATXR3 [Cucumis melo]
EVM0017840.1	--	--	--	Uncharacterized protein {ECO:0000313|EMBL:KGN64412.1} OS=Cucumis sativus (Cucumber) PE=4 SV=1	hypothetical protein Csa_1G050510 [Cucumis sativus]
EVM0021469.1	Cellular Component: mitochondrion (GO:0005739);; Cellular Component: vacuolar membrane (GO:0005774);; Cellular Component: plastid (GO:0009536);;	--	Function unknown	Uncharacterized protein {ECO:0000313|EMBL:KGN45434.1} OS=Cucumis sativus (Cucumber) PE=4 SV=1	uncharacterized protein LOC103500639 [Cucumis melo]
EVM0019918.1	Cellular Component: intracellular (GO:0005622);; Biological Process: RNA processing (GO:0006396);;	K12869|2.26394e-81|csv:101219553|K12869 crooked neck | (RefSeq) CRNKL1; crooked neck-like protein 1	Cell cycle control, cell division, chromosome partitioning	Uncharacterized protein {ECO:0000313|EMBL:KGN64875.1} OS=Cucumis sativus (Cucumber) PE=4 SV=1	hypothetical protein Csa_1G144280 [Cucumis sativus]
EVM0014715.2	Cellular Component: chloroplast thylakoid (GO:0009534);;	--	Function unknown	Uncharacterized protein {ECO:0000313|EMBL:KGN61133.1} OS=Cucumis sativus (Cucumber) PE=4 SV=1	uncharacterized protein LOC103492970 [Cucumis melo]
EVM0006766.1	Biological Process: fatty acid biosynthetic process (GO:0006633);; Cellular Component: chloroplast (GO:0009507);; Molecular Function: acyl-[acyl-carrier-protein] desaturase activity (GO:0045300);; Molecular Function: transition metal ion binding (GO:0046914);; Biological Process: oxidation-reduction process (GO:0055114);;	K03921|0|csv:101204316|K03921 acyl-[acyl-carrier-protein] desaturase [EC:1.14.19.2 1.14.19.11 1.14.19.26] | (RefSeq) acyl-[acyl-carrier-protein] desaturase 6, chloroplastic	--	Uncharacterized protein {ECO:0000313|EMBL:KGN47485.1} OS=Cucumis sativus (Cucumber) PE=4 SV=1	acyl-[acyl-carrier-protein] desaturase 6, chloroplastic-like [Cucumis sativus]
EVM0018882.1	--	--	--	Uncharacterized protein {ECO:0000313|EMBL:KGN63670.1} OS=Cucumis sativus (Cucumber) PE=4 SV=1	protein RKD1-like [Cucumis melo]
EVM0020339.1	--	--	Replication, recombination and repair	Uncharacterized protein {ECO:0000313|EMBL:KGN66252.1} OS=Cucumis sativus (Cucumber) PE=4 SV=1	hypothetical protein Csa_1G589100 [Cucumis sativus]
EVM0015478.1	Molecular Function: transferase activity, transferring acyl groups (GO:0016746);;	--	--	Uncharacterized protein {ECO:0000313|EMBL:KGN58095.1} OS=Cucumis sativus (Cucumber) PE=4 SV=1	acyltransferase-like protein At3g26840, chloroplastic isoform X2 [Cucumis melo]
EVM0015098.1	--	K14638|0|cmo:103493841|K14638 solute carrier family 15 (peptide/histidine transporter), member 3/4 | (RefSeq) protein NRT1/ PTR FAMILY 4.5-like	Amino acid transport and metabolism	Uncharacterized protein {ECO:0000313|EMBL:KGN61036.1} OS=Cucumis sativus (Cucumber) PE=4 SV=1	protein NRT1/ PTR FAMILY 4.5-like [Cucumis melo]
EVM0005640.1	--	K16904|9.62454e-67|cmo:103497635|K16904 dCTP diphosphatase [EC:3.6.1.12] | (RefSeq) dCTP pyrophosphatase 1	--	Uncharacterized protein {ECO:0000313|EMBL:KGN44677.1} OS=Cucumis sativus (Cucumber) PE=4 SV=1	dCTP pyrophosphatase 1 [Cucumis melo]
EVM0015158.1	--	--	--	Uncharacterized protein {ECO:0000313|EMBL:KGN65786.1} OS=Cucumis sativus (Cucumber) PE=4 SV=1	uncharacterized protein LOC101210530 isoform 2 [Cucumis sativus]
EVM0007294.1	--	--	--	Uncharacterized protein {ECO:0000313|EMBL:KGN65689.1} OS=Cucumis sativus (Cucumber) PE=4 SV=1	phenolic glucoside malonyltransferase 2-like [Cucumis sativus]
EVM0011406.1	Molecular Function: binding (GO:0005488);;	--	Posttranslational modification, protein turnover, chaperones	Uncharacterized protein {ECO:0000313|EMBL:KGN59967.1} OS=Cucumis sativus (Cucumber) PE=4 SV=1	protein RADIALIS-like 3-like [Cucumis sativus]
EVM0021166.1	Cellular Component: mitochondrial inner membrane (GO:0005743);; Molecular Function: NADH dehydrogenase (ubiquinone) activity (GO:0008137);; Cellular Component: integral component of membrane (GO:0016021);; Biological Process: electron transport chain (GO:0022900);; Cellular Component: respiratory chain (GO:0070469);;	--	Energy production and conversion	Putative uncharacterized protein {ECO:0000313|EMBL:CAN61460.1} OS=Vitis vinifera (Grape) PE=3 SV=1	LOW QUALITY PROTEIN: NADH-ubiquinone oxidoreductase chain 1-like [Cucumis sativus]
EVM0010658.1	--	--	--	Uncharacterized protein {ECO:0000313|EMBL:KGN50337.1} OS=Cucumis sativus (Cucumber) PE=4 SV=1	uncharacterized protein LOC103504702 [Cucumis melo]
EVM0007490.1	--	--	--	Uncharacterized protein {ECO:0000313|EMBL:KGN43764.1} OS=Cucumis sativus (Cucumber) PE=4 SV=1	uncharacterized protein LOC103495679 [Cucumis melo]
EVM0011575.1	--	--	--	Uncharacterized protein {ECO:0000313|EMBL:KGN59732.1} OS=Cucumis sativus (Cucumber) PE=4 SV=1	double-stranded RNA-binding protein 1 isoform X1 [Cucumis melo]
EVM0013086.6	Cellular Component: Golgi membrane (GO:0000139);; Molecular Function: nucleotide-sugar transmembrane transporter activity (GO:0005338);; Molecular Function: carbohydrate:proton symporter activity (GO:0005351);; Biological Process: carbohydrate transport (GO:0008643);; Biological Process: nucleotide-sugar transmembrane transport (GO:0015780);; Cellular Component: integral component of membrane (GO…	--	Carbohydrate transport and metabolism	Uncharacterized protein {ECO:0000313|EMBL:KGN45984.1} OS=Cucumis sativus (Cucumber) PE=4 SV=1	CMP-sialic acid transporter 2 [Cucumis melo]
EVM0013027.2	Molecular Function: ATP binding (GO:0005524);; Cellular Component: cytosol (GO:0005829);; Molecular Function: protein homodimerization activity (GO:0042803);; Molecular Function: iron-sulfur cluster binding (GO:0051536);;	--	Cell cycle control, cell division, chromosome partitioning	Cytosolic Fe-S cluster assembly factor NBP35 {ECO:0000256|HAMAP-Rule:MF_03038} OS=Prunus persica (Peach) PE=3 SV=1	cytosolic Fe-S cluster assembly factor NUBP1 homolog [Cucumis sativus]
EVM0019224.1	Molecular Function: binding (GO:0005488);;	--	General function prediction only	Gag/pol protein {ECO:0000313|EMBL:ADJ18449.1} (Fragment) OS=Bryonia dioica (Red bryony) PE=4 SV=1	gag/pol protein [Bryonia dioica]
EVM0002556.1	--	--	Replication, recombination and repair	Uncharacterized protein {ECO:0000313|EMBL:EMJ20782.1} (Fragment) OS=Prunus persica (Peach) PE=4 SV=1	hypothetical protein PRUPE_ppa023353mg, partial [Prunus persica]
EVM0009314.1	--	--	--	Uncharacterized protein {ECO:0000313|EMBL:KGN52944.1} OS=Cucumis sativus (Cucumber) PE=4 SV=1	zinc finger protein 3-like [Cucumis melo]
EVM0001146.1	--	--	Posttranslational modification, protein turnover, chaperones	Uncharacterized protein {ECO:0000313|EMBL:KGN63362.1} OS=Cucumis sativus (Cucumber) PE=4 SV=1	hypothetical protein Csa_2G432790 [Cucumis sativus]
EVM0018499.1	--	--	--	Uncharacterized protein {ECO:0000313|EMBL:KGN60507.1} OS=Cucumis sativus (Cucumber) PE=4 SV=1	uncharacterized protein LOC101227558 [Cucumis sativus]
EVM0002303.1	--	--	--	Uncharacterized protein {ECO:0000313|EMBL:KGN49636.1} OS=Cucumis sativus (Cucumber) PE=4 SV=1	uncharacterized protein LOC103497647 [Cucumis melo]
EVM0012814.1	--	K20783|0|cmo:103489608|K20783 arabinosyltransferase [EC:2.4.2.-] | (RefSeq) arabinosyltransferase RRA3-like	--	Uncharacterized protein {ECO:0000313|EMBL:KGN44320.1} OS=Cucumis sativus (Cucumber) PE=4 SV=1	UDP-D-xylose:L-fucose alpha-1,3-D-xylosyltransferase 2-like [Cucumis melo]
EVM0001419.1	--	--	--	Uncharacterized protein {ECO:0000313|EMBL:KGN56472.1} OS=Cucumis sativus (Cucumber) PE=4 SV=1	probable membrane-associated kinase regulator 6-like [Cucumis sativus]
EVM0020615.1	Molecular Function: protein serine/threonine phosphatase activity (GO:0004722);; Biological Process: protein dephosphorylation (GO:0006470);; Molecular Function: metal ion binding (GO:0046872);;	K14497|0|cmo:103488507|K14497 protein phosphatase 2C [EC:3.1.3.16] | (RefSeq) protein phosphatase 2C 77-like	Signal transduction mechanisms	Uncharacterized protein {ECO:0000313|EMBL:KGN47603.1} OS=Cucumis sativus (Cucumber) PE=4 SV=1	protein phosphatase 2C 77-like isoform X1 [Cucumis melo]
EVM0020345.1	--	--	Function unknown	Uncharacterized protein {ECO:0000313|EMBL:KGN60347.1} OS=Cucumis sativus (Cucumber) PE=4 SV=1	MIP18 family protein At1g68310 [Cucumis melo]
EVM0003548.1	Cellular Component: endoplasmic reticulum (GO:0005783);; Biological Process: regulation of mitotic cell cycle (GO:0007346);; Molecular Function: hydrolase activity, acting on carbon-nitrogen (but not peptide) bonds, in cyclic amides (GO:0016812);; Biological Process: histidine catabolic process to glutamate and formamide (GO:0019556);; Cellular Component: perinuclear region of cytoplasm (GO:00484…	--	--	Uncharacterized protein {ECO:0000313|EMBL:KGN52320.1} OS=Cucumis sativus (Cucumber) PE=4 SV=1	uncharacterized protein LOC103489516 isoform X1 [Cucumis melo]
EVM0017121.1	--	--	--	Uncharacterized protein {ECO:0000313|EMBL:KGN47144.1} OS=Cucumis sativus (Cucumber) PE=4 SV=1	flowering-promoting factor 1-like [Cucumis sativus]
EVM0007933.1	--	K01051|0|cmo:103491453|K01051 pectinesterase [EC:3.1.1.11] | (RefSeq) putative pectinesterase 63	--	Uncharacterized protein {ECO:0000313|EMBL:KGN48070.1} OS=Cucumis sativus (Cucumber) PE=4 SV=1	putative pectinesterase 63 [Cucumis melo]
EVM0020574.1	Cellular Component: cytoplasm (GO:0005737);; Biological Process: proteolysis (GO:0006508);; Biological Process: fatty acid beta-oxidation (GO:0006635);; Molecular Function: peptidase activity (GO:0008233);; Biological Process: para-aminobenzoic acid metabolic process (GO:0046482);;	K01304|3.10407e-145|cmo:103488999|K01304 pyroglutamyl-peptidase [EC:3.4.19.3] | (RefSeq) pyrrolidone-carboxylate peptidase	Posttranslational modification, protein turnover, chaperones	Uncharacterized protein {ECO:0000313|EMBL:KGN51794.1} OS=Cucumis sativus (Cucumber) PE=4 SV=1	uncharacterized protein LOC103488999 [Cucumis melo]
EVM0014710.1	Cellular Component: vacuolar membrane (GO:0005774);; Cellular Component: Golgi apparatus (GO:0005794);; Cellular Component: plasma membrane (GO:0005886);; Biological Process: ATP hydrolysis coupled proton transport (GO:0015991);; Cellular Component: proton-transporting V-type ATPase, V1 domain (GO:0033180);; Molecular Function: proton-transporting ATP synthase activity, rotational mechanism (GO:0…	K02151|1.3628e-88|csv:101215239|K02151 V-type H+-transporting ATPase subunit F | (RefSeq) V-type proton ATPase subunit F	Energy production and conversion	Uncharacterized protein {ECO:0000313|EMBL:KGN66455.1} OS=Cucumis sativus (Cucumber) PE=4 SV=1	V-type proton ATPase subunit F-like [Cucumis sativus]
EVM0011693.1	--	--	--	rRNA N-glycosidase {ECO:0000256|RuleBase:RU004915} OS=Trichosanthes kirilowii var. japonica PE=2 SV=1	RecName: Full=Ribosome-inactivating protein bryodin II; AltName: Full=BD2; AltName: Full=rRNA N-glycosidase; Flags: Precursor [Bryonia dioica]
EVM0015923.1	--	--	Function unknown	Uncharacterized protein {ECO:0000313|EMBL:KGN49569.1} OS=Cucumis sativus (Cucumber) PE=4 SV=1	coiled-coil domain-containing protein 94 homolog [Cucumis sativus]
EVM0001669.3	Biological Process: lipid metabolic process (GO:0006629);; Molecular Function: phosphoric diester hydrolase activity (GO:0008081);;	--	--	Uncharacterized protein {ECO:0000313|EMBL:KGN61982.1} OS=Cucumis sativus (Cucumber) PE=4 SV=1	PI-PLC X domain-containing protein At5g67130 [Cucumis melo]
EVM0011185.1	Molecular Function: RNA binding (GO:0003723);; Molecular Function: RNA-directed DNA polymerase activity (GO:0003964);; Cellular Component: mitochondrion (GO:0005739);; Biological Process: RNA-dependent DNA biosynthetic process (GO:0006278);; Biological Process: mRNA processing (GO:0006397);;	--	RNA processing and modification	Maturase {ECO:0000313|EMBL:ACV96636.1} (Fragment) OS=Citrullus lanatus (Watermelon) PE=4 SV=1	maturase [Citrullus lanatus]
EVM0022669.1	Molecular Function: nucleic acid binding (GO:0003676);; Molecular Function: DNA-binding transcription factor activity (GO:0003700);; Cellular Component: intracellular (GO:0005622);; Biological Process: regulation of transcription, DNA-templated (GO:0006355);; Molecular Function: zinc ion binding (GO:0008270);; Biological Process: phloem or xylem histogenesis (GO:0010087);; Biological Process: lea…	--	General function prediction only	Uncharacterized protein {ECO:0000313|EMBL:KGN50949.1} OS=Cucumis sativus (Cucumber) PE=4 SV=1	protein TRANSPARENT TESTA 1-like [Cucumis melo]
EVM0017128.1	Cellular Component: photosystem I (GO:0009522);; Cellular Component: photosystem II (GO:0009523);; Cellular Component: chloroplast thylakoid membrane (GO:0009535);; Biological Process: photosynthesis, light harvesting (GO:0009765);; Cellular Component: integral component of membrane (GO:0016021);; Molecular Function: chlorophyll binding (GO:0016168);; Biological Process: protein-chromophore linka…	K08908|5.28045e-173|csv:101214055|K08908 light-harvesting complex I chlorophyll a/b binding protein 2 | (RefSeq) chlorophyll a-b binding protein 7, chloroplastic	--	Uncharacterized protein {ECO:0000313|EMBL:KGN51671.1} OS=Cucumis sativus (Cucumber) PE=4 SV=1	chlorophyll a-b binding protein 7, chloroplastic isoform X2 [Cucumis melo]
EVM0002686.1	--	--	--	Uncharacterized protein {ECO:0000313|EMBL:KGN48031.1} OS=Cucumis sativus (Cucumber) PE=4 SV=1	protein FANTASTIC FOUR 3 [Cucumis melo]
EVM0022280.1	--	--	--	Uncharacterized protein {ECO:0000313|EMBL:KGN45144.1} OS=Cucumis sativus (Cucumber) PE=4 SV=1	uncharacterized LOC101204591 [Cucumis sativus]
EVM0006571.1	--	--	--	F-box/kelch protein {ECO:0000313|EMBL:ADN33823.1} OS=Cucumis melo subsp. melo PE=4 SV=1	F-box/kelch-repeat protein At1g23390 [Cucumis melo]
EVM0014296.1	Cellular Component: chloroplast envelope (GO:0009941);;	--	--	Uncharacterized protein {ECO:0000313|EMBL:KGN47522.1} OS=Cucumis sativus (Cucumber) PE=4 SV=1	outer envelope pore protein 21, chloroplastic-like [Cucumis sativus]
EVM0009741.1	--	--	General function prediction only	Uncharacterized protein {ECO:0000313|EMBL:KGN47194.1} OS=Cucumis sativus (Cucumber) PE=4 SV=1	pentatricopeptide repeat-containing protein At4g15720-like [Cucumis sativus]
EVM0014671.1	--	--	--	Uncharacterized protein {ECO:0000313|EMBL:KGN49179.1} OS=Cucumis sativus (Cucumber) PE=4 SV=1	hypothetical protein Csa_6G516870 [Cucumis sativus]
EVM0017071.1	--	--	--	Uncharacterized protein {ECO:0000313|EMBL:KGN61892.1} OS=Cucumis sativus (Cucumber) PE=4 SV=1	hypothetical protein Csa_2G263870 [Cucumis sativus]
EVM0004198.1	Cellular Component: cytoplasm (GO:0005737);;	--	--	Uncharacterized protein {ECO:0000313|EnsemblPlants:Solyc01g099780.2.1} OS=Solanum lycopersicum (Tomato) PE=4 SV=1	RecName: Full=Translationally-controlled tumor protein homolog; Short=TCTP; AltName: Full=CmTCTP [Cucurbita maxima]
EVM0009827.1	Cellular Component: membrane (GO:0016020);; Molecular Function: hydrolase activity, acting on glycosyl bonds (GO:0016798);;	K07964|0|cmo:103489169|K07964 heparanase [EC:3.2.1.166] | (RefSeq) heparanase-like protein 1	--	Uncharacterized protein {ECO:0000313|EMBL:KGN51965.1} OS=Cucumis sativus (Cucumber) PE=4 SV=1	heparanase-like protein 1 [Cucumis melo]
EVM0002744.1	Cellular Component: vacuole (GO:0005773);; Biological Process: unsaturated fatty acid biosynthetic process (GO:0006636);; Biological Process: phosphatidylglycerol biosynthetic process (GO:0006655);; Biological Process: pollen development (GO:0009555);; Biological Process: thylakoid membrane organization (GO:0010027);; Biological Process: tetracyclic triterpenoid biosynthetic process (GO:0010686);…	--	Lipid transport and metabolism	Cucurbitadienol synthase {ECO:0000313|EMBL:AEM42982.1} OS=Siraitia grosvenorii (Monk's fruit) PE=2 SV=1	cucurbitadienol synthase [Siraitia grosvenorii]
EVM0002736.1	Molecular Function: protein serine/threonine kinase activity (GO:0004674);; Molecular Function: ATP binding (GO:0005524);; Biological Process: protein phosphorylation (GO:0006468);;	K14498|0|cmo:103497409|K14498 serine/threonine-protein kinase SRK2 [EC:2.7.11.1] | (RefSeq) serine/threonine-protein kinase SRK2I	Signal transduction mechanisms	Uncharacterized protein {ECO:0000313|EMBL:KGN62016.1} OS=Cucumis sativus (Cucumber) PE=4 SV=1	serine/threonine-protein kinase SRK2I [Cucumis melo]
EVM0004342.1	--	K10666|5.01382e-136|csv:101204208|K10666 E3 ubiquitin-protein ligase RNF5 [EC:2.3.2.27] | (RefSeq) E3 ubiquitin-protein ligase RMA1H1	Posttranslational modification, protein turnover, chaperones	Uncharacterized protein {ECO:0000313|EMBL:KGN46743.1} OS=Cucumis sativus (Cucumber) PE=4 SV=1	E3 ubiquitin-protein ligase RMA1H1-like [Cucumis sativus]
EVM0006468.1	--	--	--	Uncharacterized protein {ECO:0000313|EMBL:EMJ22203.1} OS=Prunus persica (Peach) PE=4 SV=1	uncharacterized protein LOC103406186, partial [Malus domestica]
EVM0012296.1	--	K10754|0|cmo:103491443|K10754 replication factor C subunit 1 | (RefSeq) replication factor C subunit 1	Replication, recombination and repair	Uncharacterized protein {ECO:0000313|EMBL:KGN48060.1} OS=Cucumis sativus (Cucumber) PE=4 SV=1	hypothetical protein Csa_6G426950 [Cucumis sativus]
EVM0012074.1	--	--	General function prediction only	Uncharacterized protein {ECO:0000313|EMBL:KGN66144.1} OS=Cucumis sativus (Cucumber) PE=4 SV=1	pentatricopeptide repeat-containing protein At4g18750, chloroplastic-like [Cucumis melo]
EVM0021260.1	Cellular Component: membrane (GO:0016020);;	K09872|2.78022e-53|csv:101215366|K09872 aquaporin PIP | (RefSeq) PIP2-3; aquaporin PIP2-2	Carbohydrate transport and metabolism	Uncharacterized protein {ECO:0000313|EMBL:KGN48149.1} OS=Cucumis sativus (Cucumber) PE=2 SV=1	aquaporin PIP2-2-like [Cucumis sativus]
EVM0001209.1	--	--	--	Gag/pol protein {ECO:0000313|EMBL:ADJ18449.1} (Fragment) OS=Bryonia dioica (Red bryony) PE=4 SV=1	uncharacterized protein LOC101230176, partial [Cucumis sativus]
EVM0017726.1	--	--	Signal transduction mechanisms	Uncharacterized protein {ECO:0000313|EMBL:KGN59375.1} OS=Cucumis sativus (Cucumber) PE=4 SV=1	probable disease resistance protein At1g59620 isoform X1 [Cucumis melo]
EVM0001470.1	--	--	--	Uncharacterized protein {ECO:0000313|EMBL:KGN44609.1} OS=Cucumis sativus (Cucumber) PE=4 SV=1	hypothetical protein Csa_7G342770 [Cucumis sativus]
EVM0006315.1	--	K01674|6.61243e-140|cmo:103486518|K01674 carbonic anhydrase [EC:4.2.1.1] | (RefSeq) alpha carbonic anhydrase 7-like	General function prediction only	Uncharacterized protein {ECO:0000313|EMBL:KGN59002.1} OS=Cucumis sativus (Cucumber) PE=4 SV=1	bifunctional monodehydroascorbate reductase and carbonic anhydrase nectarin-3-like [Cucumis melo]
EVM0006652.1	Molecular Function: omega peptidase activity (GO:0008242);;	K11863|0|cmo:103486329|K11863 Ataxin-3 [EC:3.4.22.-] | (RefSeq) ataxin-3 homolog	General function prediction only	Ataxin-3 {ECO:0000313|EMBL:KGN58800.1} OS=Cucumis sativus (Cucumber) PE=4 SV=1	ataxin-3 homolog [Cucumis melo]
EVM0020551.1	--	--	--	Uncharacterized protein {ECO:0000313|EMBL:KGN47156.1} OS=Cucumis sativus (Cucumber) PE=4 SV=1	hypothetical protein Csa_6G190470 [Cucumis sativus]
EVM0004300.1	--	--	RNA processing and modification	Uncharacterized protein {ECO:0000313|EMBL:KGN52463.1} OS=Cucumis sativus (Cucumber) PE=4 SV=1	ribonuclease 1-like [Cucumis sativus]
EVM0013528.1	Molecular Function: oxidoreductase activity, acting on paired donors, with incorporation or reduction of molecular oxygen, 2-oxoglutarate as one donor, and incorporation of one atom each of oxygen into both donors (GO:0016706);; Biological Process: oxidation-reduction process (GO:0055114);;	--	--	CmE8 protein {ECO:0000313|EMBL:BAB68392.1} OS=Cucumis melo (Muskmelon) PE=3 SV=1	LOW QUALITY PROTEIN: 1-aminocyclopropane-1-carboxylate oxidase homolog 1-like [Cucumis melo]
EVM0007365.1	--	--	--	Putative uncharacterized protein {ECO:0000313|EMBL:CAN74432.1} OS=Vitis vinifera (Grape) PE=4 SV=1	uncharacterized protein LOC104879427 [Vitis vinifera]
EVM0017002.2	--	--	--	Uncharacterized protein {ECO:0000313|EMBL:KGN48848.1} OS=Cucumis sativus (Cucumber) PE=4 SV=1	uncharacterized protein LOC103485065 [Cucumis melo]
EVM0001975.1	Cellular Component: cell wall (GO:0005618);; Cellular Component: nucleolus (GO:0005730);;	K14564|0|cmo:103502340|K14564 nucleolar protein 56 | (RefSeq) nucleolar protein 56-like	--	Uncharacterized protein {ECO:0000313|EMBL:KGN63494.1} OS=Cucumis sativus (Cucumber) PE=4 SV=1	nucleolar protein 56-like [Cucumis melo]
EVM0004922.1	--	K00512|0|csv:101208814|K00512 steroid 17alpha-monooxygenase / 17alpha-hydroxyprogesterone deacetylase [EC:1.14.14.19 1.14.14.32] | (RefSeq) cytochrome P450 CYP82D47-like	Secondary metabolites biosynthesis, transport and catabolism	Uncharacterized protein {ECO:0000313|EMBL:KGN59907.1} OS=Cucumis sativus (Cucumber) PE=4 SV=1	hypothetical protein Csa_3G852560 [Cucumis sativus]
EVM0010546.1	Molecular Function: 3-methyl-2-oxobutanoate dehydrogenase (2-methylpropanoyl-transferring) activity (GO:0003863);; Biological Process: oxidation-reduction process (GO:0055114);;	K00166|0|cmo:103485287|K00166 2-oxoisovalerate dehydrogenase E1 component alpha subunit [EC:1.2.4.4] | (RefSeq) 2-oxoisovalerate dehydrogenase subunit alpha 2, mitochondrial	Energy production and conversion	Uncharacterized protein {ECO:0000313|EMBL:KGN48345.1} OS=Cucumis sativus (Cucumber) PE=4 SV=1	2-oxoisovalerate dehydrogenase subunit alpha 2, mitochondrial isoform X1 [Cucumis melo]
EVM0022702.1	Molecular Function: monooxygenase activity (GO:0004497);; Molecular Function: oxidoreductase activity, acting on paired donors, with incorporation or reduction of molecular oxygen (GO:0016705);; Molecular Function: metal ion binding (GO:0046872);;	--	Secondary metabolites biosynthesis, transport and catabolism	Cytochrome P450 {ECO:0000313|EMBL:AEM42992.1} OS=Siraitia grosvenorii (Monk's fruit) PE=2 SV=1	cytochrome P450 [Siraitia grosvenorii]
EVM0015452.1	--	--	--	Uncharacterized protein {ECO:0000313|EMBL:KGN46093.1} OS=Cucumis sativus (Cucumber) PE=4 SV=1	uncharacterized protein LOC103496564 [Cucumis melo]
EVM0008721.1	--	--	--	Putative uncharacterized protein {ECO:0000313|EMBL:CBI20567.3} OS=Vitis vinifera (Grape) PE=4 SV=1	protein SAWADEE HOMEODOMAIN HOMOLOG 1-like isoform X1 [Cucumis melo]
EVM0019508.1	Biological Process: biosynthetic process (GO:0009058);; Molecular Function: transferase activity, transferring glycosyl groups (GO:0016757);;	--	--	Uncharacterized protein {ECO:0000313|EMBL:KGN64839.1} OS=Cucumis sativus (Cucumber) PE=4 SV=1	hypothetical protein Csa_1G124520 [Cucumis sativus]
EVM0021682.1	--	--	--	Uncharacterized protein {ECO:0000313|EMBL:KGN46807.1} OS=Cucumis sativus (Cucumber) PE=4 SV=1	peptidyl-prolyl cis-trans isomerase FKBP4 [Cucumis melo]
EVM0000004.1	Molecular Function: isomerase activity (GO:0016853);; Biological Process: cell redox homeostasis (GO:0045454);; Molecular Function: protein-disulfide reductase activity (GO:0047134);; Biological Process: oxidation-reduction process (GO:0055114);;	K17609|0|cmo:103498641|K17609 nucleoredoxin [EC:1.8.1.8] | (RefSeq) PDI2; probable nucleoredoxin 1	General function prediction only	Uncharacterized protein {ECO:0000313|EMBL:KGN52625.1} OS=Cucumis sativus (Cucumber) PE=4 SV=1	probable nucleoredoxin 1 [Cucumis melo]
EVM0007637.1	Cellular Component: plasma membrane (GO:0005886);; Molecular Function: hedgehog receptor activity (GO:0008158);; Cellular Component: plasmodesma (GO:0009506);; Cellular Component: integral component of membrane (GO:0016021);; Biological Process: cholesterol transport (GO:0030301);;	K12385|0|cmo:103490460|K12385 Niemann-Pick C1 protein | (RefSeq) Niemann-Pick C1 protein-like	Lipid transport and metabolism	Putative uncharacterized protein {ECO:0000313|EMBL:CCB60542.1} OS=Vitis vinifera (Grape) PE=4 SV=1	Niemann-Pick C1 protein-like isoform X2 [Cucumis melo]
EVM0007721.1	--	--	--	Uncharacterized protein {ECO:0000313|EMBL:KGN49640.1} OS=Cucumis sativus (Cucumber) PE=4 SV=1	MLP-like protein 328 [Cucumis melo]
EVM0013352.1	--	--	--	Uncharacterized protein {ECO:0000313|EMBL:KGN59534.1} OS=Cucumis sativus (Cucumber) PE=4 SV=1	hypothetical protein Csa_3G824790 [Cucumis sativus]
EVM0021134.1	Molecular Function: catalytic activity (GO:0003824);;	--	General function prediction only	Uncharacterized protein {ECO:0000313|EMBL:KGN62693.1} OS=Cucumis sativus (Cucumber) PE=4 SV=1	monoacylglycerol lipase ABHD6-like [Cucumis sativus]
EVM0001485.1	--	K01054|0|cmo:103485032|K01054 acylglycerol lipase [EC:3.1.1.23] | (RefSeq) caffeoylshikimate esterase-like	Lipid transport and metabolism	Uncharacterized protein {ECO:0000313|EMBL:KGN64479.1} OS=Cucumis sativus (Cucumber) PE=4 SV=1	caffeoylshikimate esterase-like [Cucumis melo]
EVM0007048.1	Molecular Function: DNA binding (GO:0003677);; Molecular Function: DNA photolyase activity (GO:0003913);; Cellular Component: mitochondrion (GO:0005739);; Biological Process: DNA repair (GO:0006281);; Biological Process: response to sucrose (GO:0009744);; Biological Process: flavonoid biosynthetic process (GO:0009813);; Molecular Function: FMN binding (GO:0010181);; Biological Process: response t…	K01669|0|cmo:103503771|K01669 deoxyribodipyrimidine photo-lyase [EC:4.1.99.3] | (RefSeq) cryptochrome DASH, chloroplastic/mitochondrial	--	Uncharacterized protein {ECO:0000313|EMBL:KGN60153.1} OS=Cucumis sativus (Cucumber) PE=4 SV=1	cryptochrome DASH, chloroplastic/mitochondrial [Cucumis melo]
EVM0016747.1	Molecular Function: RNA binding (GO:0003723);; Molecular Function: RNA-DNA hybrid ribonuclease activity (GO:0004523);; Biological Process: RNA metabolic process (GO:0016070);; Biological Process: nucleic acid phosphodiester bond hydrolysis (GO:0090305);;	K10743|0|cmo:103494542|K10743 ribonuclease H2 subunit A [EC:3.1.26.4] | (RefSeq) ribonuclease H2 subunit A	Replication, recombination and repair	Uncharacterized protein {ECO:0000313|EMBL:KGN53090.1} OS=Cucumis sativus (Cucumber) PE=4 SV=1	ribonuclease H2 subunit A isoform X1 [Cucumis melo]
EVM0014291.1	--	--	Secondary metabolites biosynthesis, transport and catabolism	Uncharacterized protein {ECO:0000313|EMBL:KGN59914.1} OS=Cucumis sativus (Cucumber) PE=4 SV=1	LOW QUALITY PROTEIN: cytochrome P450 82C4-like [Cucumis sativus]
EVM0006990.1	Cellular Component: integral component of membrane (GO:0016021);;	--	--	Uncharacterized protein {ECO:0000313|EMBL:KGN48222.1} OS=Cucumis sativus (Cucumber) PE=4 SV=1	uncharacterized protein LOC103500970, partial [Cucumis melo]
EVM0021176.1	Biological Process: mitotic cell cycle (GO:0000278);; Cellular Component: cytosol (GO:0005829);; Biological Process: RNA processing (GO:0006396);; Biological Process: chromosome segregation (GO:0007059);; Biological Process: synapsis (GO:0007129);; Biological Process: reciprocal meiotic recombination (GO:0007131);; Molecular Function: ferredoxin hydrogenase activity (GO:0008901);; Biological Proc…	--	--	Uncharacterized protein {ECO:0000313|EMBL:KGN65029.1} OS=Cucumis sativus (Cucumber) PE=4 SV=1	cytosolic Fe-S cluster assembly factor NARFL-like [Cucumis sativus]
EVM0021400.1	Molecular Function: carbohydrate:proton symporter activity (GO:0005351);; Cellular Component: integral component of membrane (GO:0016021);; Molecular Function: 2-alkenal reductase [NAD(P)] activity (GO:0032440);; Biological Process: carbohydrate transmembrane transport (GO:0034219);; Biological Process: oxidation-reduction process (GO:0055114);;	--	General function prediction only	Uncharacterized protein {ECO:0000313|EMBL:KGN53156.1} OS=Cucumis sativus (Cucumber) PE=4 SV=1	hexose carrier protein HEX6 isoform X1 [Cucumis melo]
EVM0002913.1	Molecular Function: oxidoreductase activity (GO:0016491);; Biological Process: oxidation-reduction process (GO:0055114);;	--	Secondary metabolites biosynthesis, transport and catabolism	Uncharacterized protein {ECO:0000313|EMBL:KGN49937.1} OS=Cucumis sativus (Cucumber) PE=4 SV=1	short-chain dehydrogenase TIC 32, chloroplastic-like [Cucumis sativus]
EVM0020926.1	--	--	Cell wall/membrane/envelope biogenesis	Uncharacterized protein {ECO:0000313|EMBL:KGN57997.1} OS=Cucumis sativus (Cucumber) PE=4 SV=1	uncharacterized protein LOC103494915 [Cucumis melo]
EVM0002060.1	Molecular Function: nutrient reservoir activity (GO:0045735);;	--	--	Uncharacterized protein {ECO:0000313|EMBL:KGN44409.1} OS=Cucumis sativus (Cucumber) PE=4 SV=1	glutelin type-A 1-like [Cucumis melo]
EVM0009604.1	Biological Process: rRNA processing (GO:0006364);; Biological Process: tRNA metabolic process (GO:0006399);; Cellular Component: chloroplast (GO:0009507);; Cellular Component: plastid chromosome (GO:0009508);; Biological Process: chloroplast relocation (GO:0009902);; Biological Process: leaf morphogenesis (GO:0009965);; Biological Process: thylakoid membrane organization (GO:0010027);; Biological…	--	General function prediction only	Uncharacterized protein {ECO:0000313|EMBL:KGN64276.1} OS=Cucumis sativus (Cucumber) PE=4 SV=1	pentatricopeptide repeat-containing protein At1g74850, chloroplastic isoform X1 [Cucumis melo]
EVM0000413.1	Cellular Component: Golgi apparatus (GO:0005794);; Biological Process: protein secretion (GO:0009306);;	--	General function prediction only	Uncharacterized protein {ECO:0000313|EnsemblPlants:Solyc01g111520.2.1} OS=Solanum lycopersicum (Tomato) PE=4 SV=1	synaptotagmin-2-like [Cucumis melo]
EVM0021533.1	--	--	--	Uncharacterized protein {ECO:0000313|EMBL:KGN48371.1} OS=Cucumis sativus (Cucumber) PE=4 SV=1	hypothetical protein Csa_6G483510 [Cucumis sativus]
EVM0004220.1	--	--	--	Uncharacterized protein {ECO:0000313|EMBL:KGN55766.1} OS=Cucumis sativus (Cucumber) PE=4 SV=1	hypothetical protein Csa_3G011680 [Cucumis sativus]
EVM0003497.1	Molecular Function: oxidoreductase activity (GO:0016491);; Molecular Function: metal ion binding (GO:0046872);;	K20661|0|csv:101216582|K20661 cytochrome P450 family 714 subfamily A polypeptide 1 | (RefSeq) cytochrome P450 714A1-like	--	Uncharacterized protein {ECO:0000313|EMBL:KGN50757.1} OS=Cucumis sativus (Cucumber) PE=4 SV=1	cytokinin hydroxylase-like [Cucumis sativus]
EVM0013335.1	Biological Process: metabolic process (GO:0008152);; Molecular Function: trans-zeatin O-beta-D-glucosyltransferase activity (GO:0050403);; Molecular Function: cis-zeatin O-beta-D-glucosyltransferase activity (GO:0050502);;	--	--	Uncharacterized protein {ECO:0000313|EMBL:KGN43695.1} OS=Cucumis sativus (Cucumber) PE=4 SV=1	UDP-glycosyltransferase 85A5-like [Cucumis melo]
EVM0001948.2	Molecular Function: organic cyclic compound binding (GO:0097159);; Molecular Function: heterocyclic compound binding (GO:1901363);;	K08736|0|cmo:103484070|K08736 DNA mismatch repair protein MSH3 | (RefSeq) DNA mismatch repair protein MSH3	Replication, recombination and repair	Uncharacterized protein {ECO:0000313|EMBL:KGN57365.1} OS=Cucumis sativus (Cucumber) PE=4 SV=1	DNA mismatch repair protein MSH3 [Cucumis melo]
EVM0008402.2	--	--	General function prediction only	Uncharacterized protein {ECO:0000313|EMBL:KGN45990.1} OS=Cucumis sativus (Cucumber) PE=4 SV=1	uncharacterized protein LOC101222799 [Cucumis sativus]
EVM0018149.1	Molecular Function: polygalacturonase activity (GO:0004650);; Cellular Component: extracellular region (GO:0005576);; Biological Process: carbohydrate metabolic process (GO:0005975);;	--	--	Uncharacterized protein {ECO:0000313|EMBL:KGN66319.1} OS=Cucumis sativus (Cucumber) PE=4 SV=1	probable polygalacturonase [Cucumis melo]
EVM0000723.1	Biological Process: phenylpropanoid metabolic process (GO:0009698);;	K05909|0|pper:PRUPE_ppa016123mg|K05909 laccase [EC:1.10.3.2] | (RefSeq) hypothetical protein	Secondary metabolites biosynthesis, transport and catabolism	Laccase {ECO:0000256|RuleBase:RU361119} OS=Prunus persica (Peach) PE=3 SV=1	hypothetical protein PRUPE_ppa016123mg [Prunus persica]
EVM0018239.1	--	--	--	NAC domain protein {ECO:0000313|EMBL:ACD39373.1} OS=Glycine max (Soybean) PE=2 SV=1	NAC transcription factor 25-like [Pyrus x bretschneideri]
EVM0014063.1	--	--	Coenzyme transport and metabolism	Prli-interacting factor l, putative {ECO:0000313|EMBL:EEF42561.1} OS=Ricinus communis (Castor bean) PE=4 SV=1	COBW domain-containing protein 2-like [Cucumis sativus]
EVM0018517.1	--	--	--	Uncharacterized protein {ECO:0000313|EMBL:KGN61535.1} OS=Cucumis sativus (Cucumber) PE=4 SV=1	uncharacterized protein LOC103502419 [Cucumis melo]
EVM0020254.1	Molecular Function: DNA binding (GO:0003677);; Cellular Component: nucleus (GO:0005634);;	--	--	Uncharacterized protein {ECO:0000313|EMBL:EMJ00044.1} OS=Prunus persica (Peach) PE=4 SV=1	hypothetical protein PRUPE_ppa011968mg [Prunus persica]
EVM0003462.1	--	--	--	Uncharacterized protein {ECO:0000313|EMBL:KGN46027.1} OS=Cucumis sativus (Cucumber) PE=4 SV=1	uncharacterized protein LOC101208223 [Cucumis sativus]
EVM0013671.1	Molecular Function: kinase activity (GO:0016301);;	--	--	Uncharacterized protein {ECO:0000313|EMBL:KGN59852.1} OS=Cucumis sativus (Cucumber) PE=4 SV=1	hypothetical protein Csa_3G850570 [Cucumis sativus]
EVM0009008.1	Molecular Function: dihydrolipoyllysine-residue acetyltransferase activity (GO:0004742);; Molecular Function: copper ion binding (GO:0005507);; Cellular Component: mitochondrion (GO:0005739);; Biological Process: pyruvate metabolic process (GO:0006090);; Cellular Component: chloroplast envelope (GO:0009941);; Molecular Function: dihydrolipoyllysine-residue (2-methylpropanoyl)transferase activity …	--	Energy production and conversion	Uncharacterized protein {ECO:0000313|EMBL:KGN59804.1} OS=Cucumis sativus (Cucumber) PE=4 SV=1	dihydrolipoyllysine-residue acetyltransferase component 3 of pyruvate dehydrogenase complex, mitochondrial-like [Cucumis sativus]
EVM0001883.1	--	K13424|2.14662e-131|mdm:103447297|K13424 WRKY transcription factor 33 | (RefSeq) probable WRKY transcription factor 26	--	Uncharacterized protein {ECO:0000313|EMBL:KGN47228.1} OS=Cucumis sativus (Cucumber) PE=4 SV=1	hypothetical protein Csa_6G216960 [Cucumis sativus]
EVM0009706.2	Molecular Function: alpha-amylase activity (GO:0004556);; Molecular Function: calcium ion binding (GO:0005509);; Biological Process: starch catabolic process (GO:0005983);; Biological Process: circadian rhythm (GO:0007623);; Cellular Component: chloroplast stroma (GO:0009570);; Molecular Function: glucan 1,4-alpha-maltotetraohydrolase activity (GO:0033910);;	--	Carbohydrate transport and metabolism	Uncharacterized protein {ECO:0000313|EMBL:KGN51888.1} OS=Cucumis sativus (Cucumber) PE=4 SV=1	LOW QUALITY PROTEIN: alpha-amylase 3, chloroplastic [Cucumis melo]
EVM0007746.1	Biological Process: nuclear division (GO:0000280);; Cellular Component: cytosol (GO:0005829);; Biological Process: nucleolus organization (GO:0007000);; Molecular Function: electron transfer activity (GO:0009055);; Biological Process: response to heat (GO:0009408);; Biological Process: auxin polar transport (GO:0009926);; Molecular Function: protein disulfide oxidoreductase activity (GO:0015035);…	--	Posttranslational modification, protein turnover, chaperones	Uncharacterized protein {ECO:0000313|EMBL:KGN49222.1} OS=Cucumis sativus (Cucumber) PE=4 SV=1	monothiol glutaredoxin-S17 [Cucumis melo]
EVM0019520.1	Molecular Function: inorganic phosphate transmembrane transporter activity (GO:0005315);; Biological Process: phosphate ion transport (GO:0006817);; Cellular Component: integral component of membrane (GO:0016021);; Biological Process: transmembrane transport (GO:0055085);;	K08176|0|csv:101209582|K08176 MFS transporter, PHS family, inorganic phosphate transporter | (RefSeq) inorganic phosphate transporter 1-4	Inorganic ion transport and metabolism	Phosphate transporter {ECO:0000313|EMBL:AFH74431.1} OS=Cucurbita maxima x Cucurbita moschata PE=2 SV=1	phosphate transporter [Cucurbita maxima x Cucurbita moschata]
EVM0020708.1	--	--	--	Uncharacterized protein {ECO:0000313|EMBL:KGN62611.1} OS=Cucumis sativus (Cucumber) PE=4 SV=1	uncharacterized protein LOC103487979 [Cucumis melo]
EVM0000777.1	Molecular Function: 3-oxoacyl-[acyl-carrier-protein] reductase (NADPH) activity (GO:0004316);; Biological Process: oxidation-reduction process (GO:0055114);;	--	General function prediction only	Uncharacterized protein {ECO:0000313|EMBL:KGN59543.1} OS=Cucumis sativus (Cucumber) PE=4 SV=1	3-oxoacyl-[acyl-carrier-protein] reductase 4-like [Cucumis melo]
EVM0022009.1	Molecular Function: transferase activity, transferring phosphorus-containing groups (GO:0016772);;	--	--	Uncharacterized protein {ECO:0000313|EMBL:KGN59855.1} OS=Cucumis sativus (Cucumber) PE=4 SV=1	probable LRR receptor-like serine/threonine-protein kinase At1g51880-like [Cucumis sativus]
EVM0007128.1	--	--	--	Uncharacterized protein {ECO:0000313|EMBL:KGN54566.1} OS=Cucumis sativus (Cucumber) PE=4 SV=1	uncharacterized protein At4g08330, chloroplastic [Cucumis melo]
EVM0010561.1	--	--	--	Uncharacterized protein {ECO:0000313|EMBL:KGN65521.1} OS=Cucumis sativus (Cucumber) PE=4 SV=1	putative protein TPRXL [Cucumis melo]
EVM0007944.1	--	K15032|0|csv:101219073|K15032 mTERF domain-containing protein, mitochondrial | (RefSeq) hypothetical protein	--	Uncharacterized protein {ECO:0000313|EMBL:KGN63092.1} OS=Cucumis sativus (Cucumber) PE=4 SV=1	uncharacterized protein LOC101219073 [Cucumis sativus]
EVM0012726.1	--	--	--	Uncharacterized protein {ECO:0000313|EMBL:KGN52514.1} OS=Cucumis sativus (Cucumber) PE=4 SV=1	uncharacterized protein LOC101215360 [Cucumis sativus]
EVM0020015.1	--	--	--	Self-incompatibility protein 4 {ECO:0000313|EMBL:ABY56096.1} OS=Cucumis melo (Muskmelon) PE=4 SV=1	uncharacterized protein LOC103504276 [Cucumis melo]
EVM0020849.1	--	--	--	Uncharacterized protein {ECO:0000313|EMBL:KGN61300.1} OS=Cucumis sativus (Cucumber) PE=4 SV=1	hypothetical protein Csa_2G077550 [Cucumis sativus]
EVM0011804.1	Biological Process: response to stimulus (GO:0050896);;	--	--	Uncharacterized protein {ECO:0000313|EMBL:KGN45014.1} OS=Cucumis sativus (Cucumber) PE=4 SV=1	calvin cycle protein CP12-1, chloroplastic-like [Cucumis melo]
EVM0002156.1	Molecular Function: DNA binding (GO:0003677);;	--	--	Uncharacterized protein {ECO:0000313|EMBL:ESR50416.1} OS=Citrus clementina PE=4 SV=1	LOW QUALITY PROTEIN: putative DNA-binding protein ESCAROLA-like [Cucumis sativus]
EVM0008660.1	--	--	General function prediction only	Uncharacterized protein {ECO:0000313|EMBL:KGN51097.1} OS=Cucumis sativus (Cucumber) PE=4 SV=1	pentatricopeptide repeat-containing protein At4g20740-like [Cucumis sativus]
EVM0003475.1	Molecular Function: structural molecule activity (GO:0005198);; Cellular Component: plasma membrane (GO:0005886);; Biological Process: intracellular protein transport (GO:0006886);; Biological Process: vesicle-mediated transport (GO:0016192);; Molecular Function: myosin heavy chain kinase activity (GO:0016905);; Cellular Component: COPI vesicle coat (GO:0030126);;	K05236|0|cmo:103499711|K05236 coatomer subunit alpha | (RefSeq) coatomer subunit alpha-1-like	Intracellular trafficking, secretion, and vesicular transport	Uncharacterized protein {ECO:0000313|EMBL:KGN61837.1} OS=Cucumis sativus (Cucumber) PE=4 SV=1	coatomer subunit alpha-1-like [Cucumis melo]
EVM0020261.1	Molecular Function: binding (GO:0005488);;	--	Transcription	Uncharacterized protein {ECO:0000313|EMBL:KGN53440.1} OS=Cucumis sativus (Cucumber) PE=4 SV=1	trihelix transcription factor GT-3b-like [Cucumis melo]
EVM0013399.1	--	K01191|0|cmo:103485145|K01191 alpha-mannosidase [EC:3.2.1.24] | (RefSeq) alpha-mannosidase	Carbohydrate transport and metabolism	Uncharacterized protein {ECO:0000313|EMBL:KGN48931.1} OS=Cucumis sativus (Cucumber) PE=4 SV=1	lysosomal alpha-mannosidase [Cucumis melo]
EVM0005560.1	Biological Process: branched-chain amino acid metabolic process (GO:0009081);; Molecular Function: L-leucine transaminase activity (GO:0052654);; Molecular Function: L-valine transaminase activity (GO:0052655);; Molecular Function: L-isoleucine transaminase activity (GO:0052656);;	K00826|0|cmo:103487805|K00826 branched-chain amino acid aminotransferase [EC:2.6.1.42] | (RefSeq) BCAT1; branched-chain-amino-acid aminotransferase 2, chloroplastic	Amino acid transport and metabolism	Branched-chain-amino-acid aminotransferase {ECO:0000256|RuleBase:RU004517} (Fragment) OS=Cucumis melo (Muskmelon) PE=2 SV=1	branched chain amino acid transaminase [Cucumis melo]
EVM0008816.1	--	--	--	Uncharacterized protein {ECO:0000313|EMBL:KGN59071.1} OS=Cucumis sativus (Cucumber) PE=4 SV=1	RAB6-interacting golgin [Cucumis melo]
EVM0003175.1	--	--	--	Uncharacterized protein {ECO:0000313|EMBL:KGN45197.1} OS=Cucumis sativus (Cucumber) PE=4 SV=1	hypothetical protein Csa_7G430810 [Cucumis sativus]
EVM0010214.1	--	--	--	Uncharacterized protein {ECO:0000313|EMBL:KGN48398.1} OS=Cucumis sativus (Cucumber) PE=4 SV=1	hypothetical protein Csa_6G486710 [Cucumis sativus]
EVM0014765.1	Molecular Function: zinc ion transmembrane transporter activity (GO:0005385);; Cellular Component: integral component of membrane (GO:0016021);; Molecular Function: 2-alkenal reductase [NAD(P)] activity (GO:0032440);; Biological Process: oxidation-reduction process (GO:0055114);; Biological Process: zinc ion transmembrane transport (GO:0071577);;	K14709|0|cmo:103502921|K14709 solute carrier family 39 (zinc transporter), member 1/2/3 | (RefSeq) zinc transporter 6, chloroplastic	Inorganic ion transport and metabolism	Uncharacterized protein {ECO:0000313|EMBL:KGN47064.1} OS=Cucumis sativus (Cucumber) PE=4 SV=1	zinc transporter 6, chloroplastic [Cucumis melo]
EVM0012574.1	Biological Process: calcium ion transport (GO:0006816);; Molecular Function: calcium:proton antiporter activity (GO:0015369);; Cellular Component: integral component of membrane (GO:0016021);; Biological Process: transmembrane transport (GO:0055085);;	K07300|0|cmo:103491011|K07300 Ca2+:H+ antiporter | (RefSeq) vacuolar cation/proton exchanger 5	Inorganic ion transport and metabolism	Uncharacterized protein {ECO:0000313|EMBL:KGN56005.1} OS=Cucumis sativus (Cucumber) PE=4 SV=1	vacuolar cation/proton exchanger 5 isoform X1 [Cucumis melo]
EVM0013805.1	--	--	General function prediction only	Uncharacterized protein {ECO:0000313|EnsemblPlants:BRADI2G46470.1} OS=Brachypodium distachyon (Purple false brome) PE=4 SV=1	putative ribonuclease H protein At1g65750-like [Citrus sinensis]
EVM0005773.1	Molecular Function: metal ion binding (GO:0046872);;	--	General function prediction only	Uncharacterized protein {ECO:0000313|EMBL:KGN63642.1} OS=Cucumis sativus (Cucumber) PE=4 SV=1	hypothetical protein Csa_1G008480 [Cucumis sativus]
EVM0007431.3	--	--	--	Uncharacterized protein {ECO:0000313|EMBL:KGN55395.1} OS=Cucumis sativus (Cucumber) PE=4 SV=1	uncharacterized protein LOC101217591 [Cucumis sativus]
EVM0005033.1	--	--	General function prediction only	Uncharacterized protein {ECO:0000313|EMBL:KGN54664.1} OS=Cucumis sativus (Cucumber) PE=4 SV=1	hypothetical protein Csa_4G418570 [Cucumis sativus]
EVM0005889.1	Biological Process: regulation of transcription, DNA-templated (GO:0006355);;	--	--	Uncharacterized protein {ECO:0000313|EMBL:KGN48237.1} OS=Cucumis sativus (Cucumber) PE=4 SV=1	ethylene-responsive transcription factor ERF024 [Cucumis melo]
EVM0014102.2	--	--	General function prediction only	Uncharacterized protein {ECO:0000313|EMBL:KGN53058.1} OS=Cucumis sativus (Cucumber) PE=4 SV=1	pentatricopeptide repeat-containing protein At4g20090-like isoform X1 [Cucumis melo]
EVM0007794.1	--	--	Signal transduction mechanisms	Uncharacterized protein {ECO:0000313|EMBL:KGN53555.1} OS=Cucumis sativus (Cucumber) PE=4 SV=1	mitogen-activated protein kinase 19-like isoform X3 [Cucumis melo]
EVM0002893.1	--	--	--	Uncharacterized protein {ECO:0000313|EMBL:KGN64804.1} OS=Cucumis sativus (Cucumber) PE=4 SV=1	hypothetical protein Csa_1G108290 [Cucumis sativus]
EVM0008806.1	--	--	Posttranslational modification, protein turnover, chaperones	Uncharacterized protein {ECO:0000313|EMBL:KGN58504.1} OS=Cucumis sativus (Cucumber) PE=4 SV=1	hypothetical protein Csa_3G651880 [Cucumis sativus]
EVM0022402.1	Biological Process: cellular process (GO:0044763);;	K07195|0|csv:101220402|K07195 exocyst complex component 7 | (RefSeq) exocyst complex component EXO70B1	Intracellular trafficking, secretion, and vesicular transport	Uncharacterized protein {ECO:0000313|EMBL:KGN53033.1} OS=Cucumis sativus (Cucumber) PE=4 SV=1	exocyst complex component 7-like [Cucumis sativus]
EVM0014001.1	--	K10896|0|cmo:103485372|K10896 fanconi anemia group M protein | (RefSeq) Fanconi anemia group M protein	General function prediction only	Uncharacterized protein {ECO:0000313|EMBL:ESR47828.1} OS=Citrus clementina PE=4 SV=1	Fanconi anemia group M protein isoform X1 [Cucumis melo]
EVM0008944.1	--	--	--	Uncharacterized protein {ECO:0000313|EMBL:KGN58961.1} OS=Cucumis sativus (Cucumber) PE=4 SV=1	LOW QUALITY PROTEIN: BTB/POZ domain-containing protein At5g03250-like [Cucumis sativus]
EVM0020065.2	--	--	--	Uncharacterized protein {ECO:0000313|EMBL:KGN53642.1} OS=Cucumis sativus (Cucumber) PE=4 SV=1	uncharacterized protein LOC101206502 [Cucumis sativus]
EVM0004324.1	Biological Process: ubiquinone biosynthetic process (GO:0006744);; Molecular Function: diaminopimelate epimerase activity (GO:0008837);; Biological Process: lysine biosynthetic process via diaminopimelate (GO:0009089);; Cellular Component: chloroplast stroma (GO:0009570);;	K01778|0|cmo:103489934|K01778 diaminopimelate epimerase [EC:5.1.1.7] | (RefSeq) diaminopimelate epimerase, chloroplastic	--	Uncharacterized protein {ECO:0000313|EMBL:KGN54221.1} OS=Cucumis sativus (Cucumber) PE=4 SV=1	diaminopimelate epimerase, chloroplastic [Cucumis melo]
EVM0019469.1	Molecular Function: ATP binding (GO:0005524);; Biological Process: obsolete ATP catabolic process (GO:0006200);; Cellular Component: integral component of membrane (GO:0016021);; Molecular Function: ATPase activity, coupled to transmembrane movement of substances (GO:0042626);; Biological Process: transmembrane transport (GO:0055085);;	--	Secondary metabolites biosynthesis, transport and catabolism	Uncharacterized protein {ECO:0000313|EMBL:KGN49449.1} OS=Cucumis sativus (Cucumber) PE=4 SV=1	hypothetical protein Csa_6G525360 [Cucumis sativus]
EVM0012867.1	--	--	--	Uncharacterized protein {ECO:0000313|EMBL:KGN53084.1} OS=Cucumis sativus (Cucumber) PE=4 SV=1	protein FAR1-RELATED SEQUENCE 5-like [Cucumis melo]
EVM0012996.1	--	--	--	Putative uncharacterized protein {ECO:0000313|EMBL:ADN34020.1} OS=Cucumis melo subsp. melo PE=4 SV=1	uncharacterized protein LOC103484422 [Cucumis melo]
EVM0006918.1	Molecular Function: iron ion binding (GO:0005506);; Molecular Function: steroid hydroxylase activity (GO:0008395);; Molecular Function: electron transfer activity (GO:0009055);; Biological Process: response to light stimulus (GO:0009416);; Biological Process: response to auxin (GO:0009733);; Biological Process: brassinosteroid metabolic process (GO:0016131);; Molecular Function: oxidoreductase ac…	--	--	Uncharacterized protein {ECO:0000313|EMBL:KGN60657.1} OS=Cucumis sativus (Cucumber) PE=4 SV=1	cytochrome P450 734A1-like [Cucumis sativus]
EVM0021733.1	--	--	Transcription	Uncharacterized protein {ECO:0000313|EMBL:KGN60117.1} OS=Cucumis sativus (Cucumber) PE=4 SV=1	carbon catabolite repressor protein 4 homolog 6 isoform X1 [Cucumis melo]
EVM0002113.1	Biological Process: response to hypoxia (GO:0001666);; Cellular Component: mitochondrion (GO:0005739);; Biological Process: unsaturated fatty acid biosynthetic process (GO:0006636);; Biological Process: phosphatidylglycerol biosynthetic process (GO:0006655);; Biological Process: lipid transport (GO:0006869);; Cellular Component: chloroplast outer membrane (GO:0009707);; Biological Process: nodula…	K09480|0|cmo:103500937|K09480 digalactosyldiacylglycerol synthase [EC:2.4.1.241] | (RefSeq) digalactosyldiacylglycerol synthase 1, chloroplastic	--	Uncharacterized protein {ECO:0000313|EMBL:KGN48331.1} OS=Cucumis sativus (Cucumber) PE=4 SV=1	digalactosyldiacylglycerol synthase 1, chloroplastic [Cucumis melo]
EVM0015711.2	--	--	--	Uncharacterized protein {ECO:0000313|EMBL:KGN53434.1} OS=Cucumis sativus (Cucumber) PE=4 SV=1	LOW QUALITY PROTEIN: protein NLP7-like [Cucumis melo]
EVM0021277.1	--	--	--	Uncharacterized protein {ECO:0000313|EMBL:KGN54922.1} OS=Cucumis sativus (Cucumber) PE=4 SV=1	BTB/POZ domain-containing protein At1g04390-like [Cucumis sativus]
EVM0006498.1	Cellular Component: nucleus (GO:0005634);; Cellular Component: cytoplasm (GO:0005737);; Biological Process: galactose metabolic process (GO:0006012);; Biological Process: response to oxidative stress (GO:0006979);; Biological Process: raffinose family oligosaccharide biosynthetic process (GO:0010325);; Molecular Function: metal ion binding (GO:0046872);; Molecular Function: inositol 3-alpha-galac…	K18819|0|cmo:103489555|K18819 inositol 3-alpha-galactosyltransferase [EC:2.4.1.123] | (RefSeq) GAS2; galactinol synthase 1-like	Carbohydrate transport and metabolism	Galactinol synthase {ECO:0000313|EMBL:AAL78686.1} OS=Cucumis melo (Muskmelon) PE=4 SV=1	galactinol synthase [Cucumis melo]
EVM0008387.1	--	--	Transcription	Uncharacterized protein {ECO:0000313|EMBL:KGN47953.1} OS=Cucumis sativus (Cucumber) PE=4 SV=1	transcription factor GTE4-like [Cucumis melo]
EVM0002200.1	--	--	--	Uncharacterized protein {ECO:0000313|EMBL:KGN56424.1} OS=Cucumis sativus (Cucumber) PE=4 SV=1	uncharacterized protein LOC103483186 isoform X1 [Cucumis melo]
EVM0006317.1	--	--	--	Uncharacterized protein {ECO:0000313|EMBL:KGN57754.1} OS=Cucumis sativus (Cucumber) PE=4 SV=1	uncharacterized protein LOC101218020 [Cucumis sativus]
EVM0004140.1	Molecular Function: nucleotide binding (GO:0000166);; Molecular Function: helicase activity (GO:0004386);;	K18995|0|cmo:103496088|K18995 ATP-dependent RNA helicase DHX29 [EC:3.6.4.13] | (RefSeq) DExH-box ATP-dependent RNA helicase DExH7, chloroplastic	RNA processing and modification	Uncharacterized protein {ECO:0000313|EMBL:EMJ26663.1} OS=Prunus persica (Peach) PE=4 SV=1	ATP-dependent RNA helicase DHX29 isoform X1 [Cucumis melo]
EVM0004081.1	--	--	--	--	uncharacterized protein LOC103490604 [Cucumis melo]
EVM0020617.2	--	--	--	Uncharacterized protein {ECO:0000313|EMBL:KGN43757.1} OS=Cucumis sativus (Cucumber) PE=4 SV=1	probable ubiquitin-like-specific protease 2A-like [Cucumis sativus]
EVM0015089.1	Molecular Function: protein dimerization activity (GO:0046983);;	--	--	Uncharacterized protein {ECO:0000313|EMBL:KGN54395.1} OS=Cucumis sativus (Cucumber) PE=4 SV=1	transcription factor bHLH87-like [Cucumis sativus]
EVM0010471.1	Molecular Function: DNA binding (GO:0003677);; Molecular Function: chromatin binding (GO:0003682);;	--	--	Uncharacterized protein {ECO:0000313|EMBL:KGN56735.1} OS=Cucumis sativus (Cucumber) PE=4 SV=1	myb family transcription factor APL isoform X1 [Cucumis melo]
EVM0007858.1	--	K19985|0|cmo:103486867|K19985 exocyst complex component 6 | (RefSeq) exocyst complex component SEC15A-like	Intracellular trafficking, secretion, and vesicular transport	Uncharacterized protein {ECO:0000313|EMBL:KGN59414.1} OS=Cucumis sativus (Cucumber) PE=4 SV=1	exocyst complex component SEC15A-like [Cucumis melo]
EVM0010853.1	Biological Process: response to osmotic stress (GO:0006970);; Biological Process: response to heat (GO:0009408);; Biological Process: response to water deprivation (GO:0009414);; Molecular Function: zeaxanthin epoxidase [overall] activity (GO:0009540);; Biological Process: abscisic acid biosynthetic process (GO:0009688);; Cellular Component: chloroplast envelope (GO:0009941);; Biological Process:…	K09838|0|csv:101212903|K09838 zeaxanthin epoxidase [EC:1.14.15.21] | (RefSeq) ZEP; zeaxanthin epoxidase, chloroplastic	--	Uncharacterized protein {ECO:0000313|EMBL:KGN61963.1} OS=Cucumis sativus (Cucumber) PE=4 SV=1	zeaxanthin epoxidase, chloroplastic-like [Cucumis sativus]
EVM0000117.1	Molecular Function: GTP binding (GO:0005525);;	K03665|0|csv:101219907|K03665 GTPase | (RefSeq) putative GTP-binding protein 6	General function prediction only	Uncharacterized protein {ECO:0000313|EMBL:KGN59997.1} OS=Cucumis sativus (Cucumber) PE=4 SV=1	GTPase HflX-like [Cucumis sativus]
EVM0012383.1	Molecular Function: ATP citrate synthase activity (GO:0003878);; Molecular Function: succinate-CoA ligase (ADP-forming) activity (GO:0004775);; Biological Process: cellular carbohydrate metabolic process (GO:0044262);;	K01648|0|cmo:103488518|K01648 ATP citrate (pro-S)-lyase [EC:2.3.3.8] | (RefSeq) ATP-citrate synthase beta chain protein 2-like	Energy production and conversion	Uncharacterized protein {ECO:0000313|EMBL:KGN47464.1} OS=Cucumis sativus (Cucumber) PE=4 SV=1	ATP-citrate synthase beta chain protein 2-like [Cucumis melo]
EVM0007744.1	--	--	--	Uncharacterized protein {ECO:0000313|EMBL:ESR60937.1} OS=Citrus clementina PE=4 SV=1	Glycine rich protein [Cucumis sativus]
EVM0020046.1	Biological Process: transcription, DNA-templated (GO:0006351);;	--	--	Uncharacterized protein {ECO:0000313|EMBL:KGN62529.1} OS=Cucumis sativus (Cucumber) PE=4 SV=1	B3 domain-containing protein At5g42700-like [Cucumis sativus]
EVM0010733.1	--	--	--	Uncharacterized protein {ECO:0000313|EMBL:KGN54719.1} OS=Cucumis sativus (Cucumber) PE=4 SV=1	hypothetical protein Csa_4G432970 [Cucumis sativus]
EVM0001633.1	Biological Process: nuclear-transcribed mRNA catabolic process (GO:0000956);; Biological Process: protein N-linked glycosylation (GO:0006487);;	K11266|0|cmo:103490628|K11266 MAternally affected uncoordination | (RefSeq) MAU2 chromatid cohesion factor homolog	Function unknown	Uncharacterized protein {ECO:0000313|EMBL:ESW13988.1} OS=Phaseolus vulgaris (Kidney bean) PE=4 SV=1	LOW QUALITY PROTEIN: MAU2 chromatid cohesion factor homolog [Cucumis melo]
EVM0012804.1	Biological Process: polysaccharide biosynthetic process (GO:0000271);; Biological Process: amino acid transmembrane transport (GO:0003333);; Biological Process: acetyl-CoA metabolic process (GO:0006084);; Biological Process: response to auxin (GO:0009733);; Biological Process: multidimensional cell growth (GO:0009825);; Biological Process: auxin polar transport (GO:0009926);; Biological Process: …	K13946|0|cmo:103503391|K13946 auxin influx carrier (AUX1 LAX family) | (RefSeq) auxin transporter-like protein 3	Amino acid transport and metabolism	Uncharacterized protein {ECO:0000313|EMBL:KGN50963.1} OS=Cucumis sativus (Cucumber) PE=4 SV=1	auxin transporter-like protein 3 [Cucumis melo]
EVM0008086.1	--	--	Signal transduction mechanisms	Uncharacterized protein {ECO:0000313|EMBL:KGN62525.1} OS=Cucumis sativus (Cucumber) PE=4 SV=1	hypothetical protein Csa_2G359940 [Cucumis sativus]
EVM0000885.1	--	K12821|0|cmo:103494828|K12821 pre-mRNA-processing factor 40 | (RefSeq) pre-mRNA-processing protein 40A	RNA processing and modification	Uncharacterized protein {ECO:0000313|EMBL:KGN52740.1} OS=Cucumis sativus (Cucumber) PE=4 SV=1	hypothetical protein Csa_4G000610 [Cucumis sativus]
EVM0022413.1	--	--	--	Uncharacterized protein {ECO:0000313|EMBL:KGN51248.1} OS=Cucumis sativus (Cucumber) PE=4 SV=1	myosin-9 isoform X1 [Cucumis melo]
EVM0016226.1	Cellular Component: plastid (GO:0009536);;	--	General function prediction only	Uncharacterized protein {ECO:0000313|EMBL:KGN49291.1} OS=Cucumis sativus (Cucumber) PE=4 SV=1	pentatricopeptide repeat-containing protein At4g21065-like [Cucumis melo]
EVM0016951.1	--	--	--	Uncharacterized protein {ECO:0000313|EMBL:KGN48709.1} OS=Cucumis sativus (Cucumber) PE=4 SV=1	hypothetical protein Csa_6G499050 [Cucumis sativus]
EVM0008823.1	Biological Process: glutamine metabolic process (GO:0006541);; Molecular Function: hydrolase activity (GO:0016787);;	--	--	Uncharacterized protein {ECO:0000313|EMBL:KGN63136.1} OS=Cucumis sativus (Cucumber) PE=4 SV=1	uncharacterized protein LOC103485446 [Cucumis melo]
EVM0007780.1	Molecular Function: inorganic phosphate transmembrane transporter activity (GO:0005315);; Biological Process: pentose-phosphate shunt (GO:0006098);; Molecular Function: organic anion transmembrane transporter activity (GO:0008514);; Cellular Component: chloroplast inner membrane (GO:0009706);; Biological Process: organic anion transport (GO:0015711);; Cellular Component: integral component of mem…	--	Carbohydrate transport and metabolism	Uncharacterized protein {ECO:0000313|EMBL:KGN56509.1} OS=Cucumis sativus (Cucumber) PE=4 SV=1	probable anion transporter 2, chloroplastic [Cucumis melo]
EVM0001227.1	--	--	Amino acid transport and metabolism	Uncharacterized protein {ECO:0000313|EMBL:KGN52605.1} OS=Cucumis sativus (Cucumber) PE=4 SV=1	protein NRT1/ PTR FAMILY 4.4 [Cucumis melo]
EVM0008750.1	Biological Process: transcription, DNA-templated (GO:0006351);;	K09287|4.92284e-174|csv:101206328|K09287 RAV-like factor | (RefSeq) AP2/ERF and B3 domain-containing transcription factor RAV1-like	--	DNA-binding protein RAV1, putative {ECO:0000313|EMBL:EEF38020.1} OS=Ricinus communis (Castor bean) PE=4 SV=1	AP2/ERF and B3 domain-containing transcription factor RAV1-like [Cucumis sativus]
EVM0015752.1	Molecular Function: glutathione peroxidase activity (GO:0004602);; Cellular Component: cytosol (GO:0005829);; Cellular Component: plasma membrane (GO:0005886);; Biological Process: response to oxidative stress (GO:0006979);; Biological Process: toxin catabolic process (GO:0009407);; Biological Process: oxidation-reduction process (GO:0055114);;	K00432|2.72783e-117|cmo:103494550|K00432 glutathione peroxidase [EC:1.11.1.9] | (RefSeq) probable phospholipid hydroperoxide glutathione peroxidase	Posttranslational modification, protein turnover, chaperones	Uncharacterized protein {ECO:0000313|EMBL:KGN53059.1} OS=Cucumis sativus (Cucumber) PE=4 SV=1	probable phospholipid hydroperoxide glutathione peroxidase [Cucumis melo]
EVM0012427.1	--	--	General function prediction only	Uncharacterized protein {ECO:0000313|EMBL:KGN66735.1} OS=Cucumis sativus (Cucumber) PE=4 SV=1	pentatricopeptide repeat-containing protein At1g05670, mitochondrial-like [Cucumis sativus]
EVM0011635.1	Cellular Component: membrane (GO:0016020);; Biological Process: vesicle-mediated transport (GO:0016192);;	--	Intracellular trafficking, secretion, and vesicular transport	Uncharacterized protein {ECO:0000313|EMBL:KGN48840.1} OS=Cucumis sativus (Cucumber) PE=4 SV=1	transmembrane protein 53 [Cucumis melo]
EVM0017816.1	--	K20464|0|cmo:103494242|K20464 oxysterol-binding protein-related protein 5/8 | (RefSeq) oxysterol-binding protein-related protein 4C-like	Signal transduction mechanisms	Uncharacterized protein {ECO:0000313|EMBL:KGN65479.1} OS=Cucumis sativus (Cucumber) PE=4 SV=1	oxysterol-binding protein-related protein 4C-like [Cucumis melo]
EVM0017501.1	Cellular Component: nucleus (GO:0005634);; Biological Process: protein folding (GO:0006457);; Biological Process: response to heat (GO:0009408);; Biological Process: response to high light intensity (GO:0009644);; Molecular Function: heat shock protein binding (GO:0031072);; Biological Process: response to hydrogen peroxide (GO:0042542);;	--	Posttranslational modification, protein turnover, chaperones	Uncharacterized protein {ECO:0000313|EMBL:EMJ24771.1} OS=Prunus persica (Peach) PE=4 SV=1	hypothetical protein PRUPE_ppa012272mg [Prunus persica]
EVM0003162.1	Molecular Function: nucleotide binding (GO:0000166);; Biological Process: terpenoid biosynthetic process (GO:0016114);; Biological Process: oxidation-reduction process (GO:0055114);; Molecular Function: 11-beta-hydroxysteroid dehydrogenase (NADP+) activity (GO:0070524);;	--	Secondary metabolites biosynthesis, transport and catabolism	Uncharacterized protein {ECO:0000313|EMBL:KGN52682.1} OS=Cucumis sativus (Cucumber) PE=4 SV=1	11-beta-hydroxysteroid dehydrogenase-like 5 [Cucumis melo]
EVM0020760.1	Cellular Component: intracellular membrane-bounded organelle (GO:0043231);; Cellular Component: cytoplasmic part (GO:0044444);;	--	Intracellular trafficking, secretion, and vesicular transport	Uncharacterized protein {ECO:0000313|EMBL:KGN61689.1} OS=Cucumis sativus (Cucumber) PE=4 SV=1	PRA1 family protein F2-like [Cucumis sativus]
EVM0015136.1	--	--	--	Uncharacterized protein {ECO:0000313|EMBL:KGN64648.1} OS=Cucumis sativus (Cucumber) PE=4 SV=1	uncharacterized protein At4g04980 isoform X2 [Cucumis melo]
EVM0011485.1	--	--	--	Uncharacterized protein {ECO:0000313|EMBL:KGN46131.1} OS=Cucumis sativus (Cucumber) PE=4 SV=1	uncharacterized protein LOC103485612 [Cucumis melo]
EVM0006788.1	Molecular Function: serine-type endopeptidase inhibitor activity (GO:0004867);; Cellular Component: extracellular region (GO:0005576);; Biological Process: defense response (GO:0006952);; Biological Process: response to wounding (GO:0009611);;	--	--	Serine protease inhibitor potato inhibitor I-type family protein {ECO:0000313|EMBL:ABE65997.1} OS=Arabidopsis thaliana (Mouse-ear cress) PE=2 SV=1	PR-6 proteinase inhibitor family protein [Arabidopsis thaliana]
EVM0008785.1	--	--	--	Ty1-copia retrotransposon protein {ECO:0000313|EMBL:ADN33807.1} OS=Cucumis melo subsp. melo PE=4 SV=1	uncharacterized protein LOC103501285 [Cucumis melo]
EVM0010695.1	--	--	--	Uncharacterized protein {ECO:0000313|EMBL:KGN65455.1} OS=Cucumis sativus (Cucumber) PE=4 SV=1	uncharacterized protein LOC103494265 [Cucumis melo]
EVM0004105.1	Molecular Function: transmembrane transporter activity (GO:0022857);; Biological Process: transmembrane transport (GO:0055085);;	K03327|0|csv:101205435|K03327 multidrug resistance protein, MATE family | (RefSeq) MATE efflux family protein 5-like	General function prediction only	Uncharacterized protein {ECO:0000313|EMBL:KGN52670.1} OS=Cucumis sativus (Cucumber) PE=4 SV=1	MATE efflux family protein DTX1-like [Cucumis sativus]
EVM0013980.1	--	--	--	Uncharacterized protein {ECO:0000313|EMBL:KGN46347.1} OS=Cucumis sativus (Cucumber) PE=4 SV=1	probable F-box protein At3g61730-like [Cucumis sativus]
EVM0008150.1	Cellular Component: integral component of membrane (GO:0016021);; Biological Process: defense response to fungus (GO:0050832);;	--	General function prediction only	Uncharacterized protein {ECO:0000313|EMBL:KGN65173.1} OS=Cucumis sativus (Cucumber) PE=4 SV=1	UPF0057 membrane protein At4g30660-like [Cucumis melo]
EVM0008453.1	--	K07195|0|cmo:103500629|K07195 exocyst complex component 7 | (RefSeq) exocyst complex component EXO70B1	Intracellular trafficking, secretion, and vesicular transport	Uncharacterized protein {ECO:0000313|EMBL:KGN45425.1} OS=Cucumis sativus (Cucumber) PE=4 SV=1	exocyst complex component EXO70A1 [Cucumis melo]
EVM0012696.1	--	--	--	Uncharacterized protein {ECO:0000313|EMBL:KGN54693.1} OS=Cucumis sativus (Cucumber) PE=4 SV=1	putative protein TPRXL [Cucumis melo]
EVM0012045.1	Molecular Function: structural constituent of ribosome (GO:0003735);; Cellular Component: nucleolus (GO:0005730);; Cellular Component: vacuole (GO:0005773);; Cellular Component: plasma membrane (GO:0005886);; Biological Process: translation (GO:0006412);; Cellular Component: chloroplast envelope (GO:0009941);; Cellular Component: cytosolic large ribosomal subunit (GO:0022625);; Biological Process…	K02866|6.55937e-162|cmo:103498603|K02866 large subunit ribosomal protein L10e | (RefSeq) 60S ribosomal protein L10-like	Translation, ribosomal structure and biogenesis	Uncharacterized protein {ECO:0000313|EMBL:KGN62212.1} OS=Cucumis sativus (Cucumber) PE=4 SV=1	60S ribosomal protein L10-like [Cucumis melo]
EVM0007345.1	--	--	--	Uncharacterized protein {ECO:0000313|EMBL:KGN50809.1} OS=Cucumis sativus (Cucumber) PE=4 SV=1	hypothetical protein Csa_5G266870 [Cucumis sativus]
EVM0013651.2	--	--	--	Uncharacterized protein {ECO:0000313|EMBL:KGN58893.1} OS=Cucumis sativus (Cucumber) PE=4 SV=1	uncharacterized protein LOC103486409 isoform X1 [Cucumis melo]
EVM0021873.1	--	--	--	Uncharacterized protein {ECO:0000313|EMBL:KGN51408.1} OS=Cucumis sativus (Cucumber) PE=4 SV=1	hypothetical protein Csa_5G528450 [Cucumis sativus]
EVM0007243.1	--	--	--	Uncharacterized protein {ECO:0000313|EMBL:KGN49202.1} OS=Cucumis sativus (Cucumber) PE=4 SV=1	hypothetical protein Csa_6G517100 [Cucumis sativus]
EVM0007674.1	Molecular Function: Rho guanyl-nucleotide exchange factor activity (GO:0005089);;	--	--	Uncharacterized protein {ECO:0000313|EMBL:KGN54313.1} OS=Cucumis sativus (Cucumber) PE=4 SV=1	rop guanine nucleotide exchange factor 1-like [Cucumis sativus]
EVM0013381.1	Cellular Component: cell wall (GO:0005618);; Biological Process: cellular glucan metabolic process (GO:0006073);; Molecular Function: cellulase activity (GO:0008810);; Molecular Function: xyloglucan:xyloglucosyl transferase activity (GO:0016762);; Cellular Component: apoplast (GO:0048046);;	K08235|0|cmo:103503029|K08235 xyloglucan:xyloglucosyl transferase [EC:2.4.1.207] | (RefSeq) xyloglucan endotransglucosylase/hydrolase protein 31-like	--	Uncharacterized protein {ECO:0000313|EMBL:KGN46873.1} OS=Cucumis sativus (Cucumber) PE=4 SV=1	probable xyloglucan endotransglucosylase/hydrolase protein 31 [Cucumis melo]
EVM0020805.1	--	--	--	Uncharacterized protein {ECO:0000313|EMBL:KGN59711.1} OS=Cucumis sativus (Cucumber) PE=4 SV=1	hypothetical protein Csa_3G840370 [Cucumis sativus]
EVM0011265.1	--	--	--	Uncharacterized protein {ECO:0000313|EMBL:KGN63886.1} OS=Cucumis sativus (Cucumber) PE=4 SV=1	uncharacterized protein LOC103494193 [Cucumis melo]
EVM0008172.1	Molecular Function: translation elongation factor activity (GO:0003746);; Molecular Function: GTPase activity (GO:0003924);; Molecular Function: GTP binding (GO:0005525);; Cellular Component: cytoplasm (GO:0005737);; Biological Process: obsolete GTP catabolic process (GO:0006184);; Biological Process: translational elongation (GO:0006414);; Molecular Function: nucleotidyltransferase activity (GO:…	K03231|0|csv:101213221|K03231 elongation factor 1-alpha | (RefSeq) elongation factor 1-alpha	Translation, ribosomal structure and biogenesis	Elongation factor 1-alpha {ECO:0000256|RuleBase:RU004060} OS=Ricinus communis (Castor bean) PE=3 SV=1	elongation factor 1-alpha-like [Cucumis sativus]
EVM0019709.1	Molecular Function: microtubule motor activity (GO:0003777);; Molecular Function: ATP binding (GO:0005524);; Cellular Component: kinesin complex (GO:0005871);; Cellular Component: microtubule (GO:0005874);; Biological Process: microtubule-based movement (GO:0007018);; Molecular Function: microtubule binding (GO:0008017);;	K10398|0|csv:101203106|K10398 kinesin family member 11 | (RefSeq) 125 kDa kinesin-related protein	Cytoskeleton	Uncharacterized protein {ECO:0000313|EMBL:KGN59148.1} OS=Cucumis sativus (Cucumber) PE=4 SV=1	125 kDa kinesin-related protein-like [Cucumis sativus]
EVM0003380.1	Molecular Function: carbonate dehydratase activity (GO:0004089);; Biological Process: one-carbon metabolic process (GO:0006730);; Molecular Function: zinc ion binding (GO:0008270);;	K01674|5.31802e-44|cmo:103502444|K01674 carbonic anhydrase [EC:4.2.1.1] | (RefSeq) alpha carbonic anhydrase 4-like	General function prediction only	Uncharacterized protein {ECO:0000313|EnsemblPlants:Bra018657.1-P} OS=Brassica rapa subsp. pekinensis (Chinese cabbage) PE=4 SV=1	alpha carbonic anhydrase 7-like [Nelumbo nucifera]
EVM0021538.2	Molecular Function: L-lactate dehydrogenase activity (GO:0004459);; Cellular Component: cytoplasm (GO:0005737);; Biological Process: glycolytic process (GO:0006096);; Biological Process: cellular carbohydrate metabolic process (GO:0044262);; Biological Process: oxidation-reduction process (GO:0055114);;	K00016|0|cmo:103482619|K00016 L-lactate dehydrogenase [EC:1.1.1.27] | (RefSeq) L-lactate dehydrogenase A	Energy production and conversion	Uncharacterized protein {ECO:0000313|EMBL:KGN50243.1} OS=Cucumis sativus (Cucumber) PE=4 SV=1	L-lactate dehydrogenase B [Cucumis melo]
EVM0010774.1	Biological Process: pentose-phosphate shunt (GO:0006098);; Biological Process: rRNA processing (GO:0006364);; Cellular Component: chloroplast thylakoid lumen (GO:0009543);; Biological Process: embryo development ending in seed dormancy (GO:0009793);; Biological Process: thylakoid membrane organization (GO:0010027);; Biological Process: vegetative to reproductive phase transition of meristem (GO:0…	--	--	Uncharacterized protein {ECO:0000313|EMBL:KGN48184.1} OS=Cucumis sativus (Cucumber) PE=4 SV=1	thylakoid lumenal 15.0 kDa protein 2, chloroplastic-like [Cucumis sativus]
EVM0021448.1	--	--	--	Uncharacterized protein {ECO:0000313|EMBL:KGN62479.1} OS=Cucumis sativus (Cucumber) PE=4 SV=1	probable carbohydrate esterase At4g34215-like [Cucumis sativus]
EVM0001341.1	--	--	--	Uncharacterized protein {ECO:0000313|EMBL:KGN43532.1} OS=Cucumis sativus (Cucumber) PE=4 SV=1	transmembrane protein 97-like [Cucumis sativus]
EVM0004470.1	Cellular Component: chloroplast thylakoid (GO:0009534);; Biological Process: cytochrome b6f complex assembly (GO:0010190);; Biological Process: cell redox homeostasis (GO:0045454);; Cellular Component: plastid thylakoid membrane (GO:0055035);; Biological Process: oxidation-reduction process (GO:0055114);;	--	--	Uncharacterized protein {ECO:0000313|EMBL:KGN56209.1} OS=Cucumis sativus (Cucumber) PE=4 SV=1	cytochrome c-type biogenesis ccda-like chloroplastic protein isoform X2 [Cucumis melo]
EVM0010424.1	Biological Process: response to wounding (GO:0009611);; Biological Process: response to nematode (GO:0009624);; Biological Process: response to abscisic acid (GO:0009737);; Biological Process: response to salicylic acid (GO:0009751);; Biological Process: response to jasmonic acid (GO:0009753);; Cellular Component: membrane (GO:0016020);; Biological Process: hyperosmotic salinity response (GO:0042…	--	Amino acid transport and metabolism	Uncharacterized protein {ECO:0000313|EMBL:KGN56829.1} OS=Cucumis sativus (Cucumber) PE=4 SV=1	protein NRT1/ PTR FAMILY 5.2-like [Cucumis melo]
EVM0008623.1	Molecular Function: ATP binding (GO:0005524);; Biological Process: response to stress (GO:0006950);; Molecular Function: 2-alkenal reductase [NAD(P)] activity (GO:0032440);; Biological Process: oxidation-reduction process (GO:0055114);;	K03283|0|csv:101215599|K03283 heat shock 70kDa protein 1/8 | (RefSeq) heat shock cognate 70 kDa protein 2	Posttranslational modification, protein turnover, chaperones	Heat shock protein 70 {ECO:0000313|EMBL:KGN54238.1} OS=Cucumis sativus (Cucumber) PE=4 SV=1	probable mediator of RNA polymerase II transcription subunit 37e-like [Cucumis sativus]
EVM0010545.1	--	--	--	Uncharacterized protein {ECO:0000313|EMBL:KGN51748.1} OS=Cucumis sativus (Cucumber) PE=4 SV=1	hypothetical protein Csa_5G598070 [Cucumis sativus]
EVM0005325.1	--	--	Secondary metabolites biosynthesis, transport and catabolism	Cytochrome P450 71A1 {ECO:0000313|EMBL:EOY22276.1} OS=Theobroma cacao (Cacao) PE=3 SV=1	cytochrome P450 71A1-like [Cucumis sativus]
EVM0012341.1	--	K20306|0|cmo:103493775|K20306 trafficking protein particle complex subunit 9 | (RefSeq) trafficking protein particle complex II-specific subunit 120 homolog	Intracellular trafficking, secretion, and vesicular transport	Uncharacterized protein {ECO:0000313|EMBL:KGN55459.1} OS=Cucumis sativus (Cucumber) PE=4 SV=1	transport protein particle subunit trs120 [Cucumis melo]
EVM0004412.1	Molecular Function: SNAP receptor activity (GO:0005484);; Cellular Component: nucleus (GO:0005634);; Cellular Component: endoplasmic reticulum (GO:0005783);; Cellular Component: plasma membrane (GO:0005886);; Biological Process: protein targeting to membrane (GO:0006612);; Molecular Function: protein transporter activity (GO:0008565);; Cellular Component: plasmodesma (GO:0009506);; Cellular Compo…	K08506|1.99576e-29|tcc:TCM_022125|K08506 syntaxin of plants SYP7 | (RefSeq) Syntaxin of plants 71	--	Uncharacterized protein {ECO:0000313|EMBL:EXC16238.1} OS=Morus notabilis PE=4 SV=1	hypothetical protein L484_024410 [Morus notabilis]
EVM0019418.1	--	--	--	Uncharacterized protein {ECO:0000313|EMBL:KGN57118.1} OS=Cucumis sativus (Cucumber) PE=4 SV=1	uncharacterized protein LOC101205160 [Cucumis sativus]
EVM0010065.1	Molecular Function: iron ion binding (GO:0005506);; Biological Process: response to red light (GO:0010114);; Cellular Component: cytoplasmic vesicle (GO:0016023);; Molecular Function: oxidoreductase activity, acting on single donors with incorporation of molecular oxygen, incorporation of two atoms of oxygen (GO:0016702);; Molecular Function: gibberellin 3-beta-dioxygenase activity (GO:0016707);;…	K04125|0|csv:101214915|K04125 gibberellin 2-oxidase [EC:1.14.11.13] | (RefSeq) GA2ox3; gibberellin 2-beta-dioxygenase-like	--	Gibberellin 2-oxidase {ECO:0000313|EMBL:CBL59328.1} OS=Cucurbita maxima (Pumpkin) PE=2 SV=1	Gibberellin 2-oxidase [Cucurbita maxima]
EVM0005349.1	Molecular Function: DNA binding (GO:0003677);; Cellular Component: cytosol (GO:0005829);; Cellular Component: plasma membrane (GO:0005886);; Biological Process: gluconeogenesis (GO:0006094);; Biological Process: cytoskeleton organization (GO:0007010);; Cellular Component: chloroplast (GO:0009507);; Biological Process: proteasomal protein catabolic process (GO:0010498);; Biological Process: intrac…	K03255|2.89976e-123|pmum:103330524|K03255 protein TIF31 | (RefSeq) clustered mitochondria protein	General function prediction only	Clustered mitochondria protein homolog {ECO:0000256|HAMAP-Rule:MF_03013} OS=Prunus persica (Peach) PE=3 SV=1	clustered mitochondria protein [Prunus mume]
EVM0022700.1	--	--	--	Uncharacterized protein {ECO:0000313|EMBL:KGN45869.1} OS=Cucumis sativus (Cucumber) PE=4 SV=1	uncharacterized protein LOC101212857 [Cucumis sativus]
EVM0001985.1	Molecular Function: oxidoreductase activity (GO:0016491);; Biological Process: oxidation-reduction process (GO:0055114);;	--	Coenzyme transport and metabolism	Uncharacterized protein {ECO:0000313|EMBL:KGN53322.1} OS=Cucumis sativus (Cucumber) PE=4 SV=1	pyridine nucleotide-disulfide oxidoreductase domain-containing protein 2-like [Cucumis melo]
EVM0019371.1	--	--	--	Uncharacterized protein {ECO:0000313|EMBL:KGN58512.1} OS=Cucumis sativus (Cucumber) PE=4 SV=1	uncharacterized protein LOC101221951 [Cucumis sativus]
EVM0009149.2	Biological Process: mitotic cell cycle (GO:0000278);; Molecular Function: protein serine/threonine kinase activity (GO:0004674);; Molecular Function: protein tyrosine kinase activity (GO:0004713);; Molecular Function: ATP binding (GO:0005524);; Cellular Component: nucleus (GO:0005634);; Cellular Component: cytosol (GO:0005829);; Biological Process: maintenance of root meristem identity (GO:001007…	--	General function prediction only	Uncharacterized protein {ECO:0000313|EMBL:KGN60607.1} OS=Cucumis sativus (Cucumber) PE=4 SV=1	cyclin-dependent kinase F-1 [Cucumis melo]
EVM0000048.1	Molecular Function: protein kinase activity (GO:0004672);; Molecular Function: binding (GO:0005488);; Biological Process: cellular process (GO:0009987);;	K04733|0|csv:101209380|K04733 interleukin-1 receptor-associated kinase 4 [EC:2.7.11.1] | (RefSeq) wall-associated receptor kinase 3-like	--	Uncharacterized protein {ECO:0000313|EMBL:KGN47513.1} OS=Cucumis sativus (Cucumber) PE=4 SV=1	uncharacterized protein LOC101209380 [Cucumis sativus]
EVM0005567.1	--	K01179|3.45974e-14|cmo:103498458|K01179 endoglucanase [EC:3.2.1.4] | (RefSeq) uncharacterized LOC103498458	--	Ty3-gypsy retrotransposon protein {ECO:0000313|EMBL:ADN33752.1} OS=Cucumis melo subsp. melo PE=4 SV=1	ty3-gypsy retrotransposon protein [Cucumis melo subsp. melo]
EVM0016047.1	--	--	--	Putative uncharacterized protein {ECO:0000313|EMBL:CCB60461.1} OS=Vitis vinifera (Grape) PE=4 SV=1	uncharacterized protein LOC101230056, partial [Cucumis sativus]
EVM0004447.1	Biological Process: cell communication (GO:0007154);; Biological Process: systemic acquired resistance (GO:0009627);; Biological Process: regulation of defense response (GO:0031347);; Biological Process: defense response to bacterium (GO:0042742);; Cellular Component: intracellular membrane-bounded organelle (GO:0043231);; Biological Process: regulation of cellular process (GO:0050794);; Biologic…	--	--	Uncharacterized protein {ECO:0000313|EMBL:KGN60780.1} OS=Cucumis sativus (Cucumber) PE=4 SV=1	hypothetical protein Csa_2G010160 [Cucumis sativus]
EVM0021784.1	--	--	Transcription	Uncharacterized protein {ECO:0000313|EMBL:KGN52339.1} OS=Cucumis sativus (Cucumber) PE=4 SV=1	UPF0468 protein CG5343-like, partial [Cucumis sativus]
EVM0013821.1	--	--	--	Uncharacterized protein {ECO:0000313|EMBL:KGN66069.1} OS=Cucumis sativus (Cucumber) PE=4 SV=1	formin-like protein 11 [Cucumis melo]
EVM0015239.1	--	K03255|0|cmo:103498943|K03255 protein TIF31 | (RefSeq) protein TSS	General function prediction only	Uncharacterized protein {ECO:0000313|EMBL:KGN46351.1} OS=Cucumis sativus (Cucumber) PE=4 SV=1	clustered mitochondria protein homolog [Cucumis melo]
EVM0010707.1	Molecular Function: calcium ion binding (GO:0005509);;	--	Function unknown	Uncharacterized protein {ECO:0000313|EMBL:KGN59176.1} OS=Cucumis sativus (Cucumber) PE=4 SV=1	hypothetical protein Csa_3G778320 [Cucumis sativus]
EVM0008197.1	Cellular Component: mitochondrion (GO:0005739);;	--	General function prediction only	Putative uncharacterized protein Sb04g017843 {ECO:0000313|EMBL:EES05037.1} (Fragment) OS=Sorghum bicolor (Sorghum) PE=4 SV=1	hypothetical protein SORBIDRAFT_04g017843 [Sorghum bicolor]
EVM0013844.1	Biological Process: drug transmembrane transport (GO:0006855);; Molecular Function: drug transmembrane transporter activity (GO:0015238);; Molecular Function: antiporter activity (GO:0015297);; Cellular Component: membrane (GO:0016020);;	K03327|0|cic:CICLE_v10008146mg|K03327 multidrug resistance protein, MATE family | (RefSeq) hypothetical protein	General function prediction only	MATE efflux family protein {ECO:0000256|RuleBase:RU004914} OS=Citrus sinensis (Sweet orange) PE=3 SV=1	hypothetical protein CISIN_1g011666mg [Citrus sinensis]
EVM0012071.1	Molecular Function: transporter activity (GO:0005215);; Cellular Component: intracellular (GO:0005622);; Biological Process: transport (GO:0006810);; Biological Process: response to wounding (GO:0009611);; Biological Process: coumarin biosynthetic process (GO:0009805);;	--	Lipid transport and metabolism	Uncharacterized protein {ECO:0000313|EMBL:KGN53249.1} OS=Cucumis sativus (Cucumber) PE=4 SV=1	random slug protein 5 [Cucumis melo]
EVM0014399.1	--	--	--	Uncharacterized protein {ECO:0000313|EMBL:EMJ00063.1} OS=Prunus persica (Peach) PE=4 SV=1	transcription factor bHLH36-like [Prunus mume]
EVM0002854.1	--	K05894|0|cmo:103485373|K05894 12-oxophytodienoic acid reductase [EC:1.3.1.42] | (RefSeq) putative 12-oxophytodienoate reductase 11	--	Uncharacterized protein {ECO:0000313|EMBL:KGN63055.1} OS=Cucumis sativus (Cucumber) PE=4 SV=1	12-oxophytodienoate reductase 1-like [Cucumis sativus]
EVM0011422.1	--	--	--	Uncharacterized protein {ECO:0000313|EMBL:KGN64288.1} OS=Cucumis sativus (Cucumber) PE=4 SV=1	U-box domain-containing protein 38-like [Cucumis sativus]
EVM0001798.1	Molecular Function: translation elongation factor activity (GO:0003746);; Molecular Function: GTPase activity (GO:0003924);; Molecular Function: GTP binding (GO:0005525);; Biological Process: obsolete GTP catabolic process (GO:0006184);; Biological Process: translational elongation (GO:0006414);; Cellular Component: chloroplast (GO:0009507);;	K02355|0|cmo:103482646|K02355 elongation factor G | (RefSeq) elongation factor G-2, chloroplastic	Translation, ribosomal structure and biogenesis	Uncharacterized protein {ECO:0000313|EMBL:KGN50213.1} OS=Cucumis sativus (Cucumber) PE=4 SV=1	elongation factor G-2, chloroplastic [Cucumis melo]
EVM0004031.1	--	--	--	Uncharacterized protein {ECO:0000313|EMBL:KGN57781.1} OS=Cucumis sativus (Cucumber) PE=4 SV=1	hypothetical protein Csa_3G298580 [Cucumis sativus]
EVM0010615.2	--	K08064|0|cmo:103486690|K08064 nuclear transcription factor Y, alpha | (RefSeq) nuclear transcription factor Y subunit A-10	Transcription	Uncharacterized protein {ECO:0000313|EMBL:KGN59224.1} OS=Cucumis sativus (Cucumber) PE=4 SV=1	nuclear transcription factor Y subunit A-10 [Cucumis melo]
EVM0015229.2	Molecular Function: ATP binding (GO:0005524);; Biological Process: obsolete ATP catabolic process (GO:0006200);; Biological Process: anion transport (GO:0006820);; Cellular Component: chloroplast stroma (GO:0009570);; Molecular Function: ATPase-coupled arsenite transmembrane transporter activity (GO:0015446);; Cellular Component: membrane (GO:0016020);; Biological Process: detoxification of arsen…	--	Inorganic ion transport and metabolism	Uncharacterized protein {ECO:0000313|EMBL:KGN52256.1} OS=Cucumis sativus (Cucumber) PE=4 SV=1	putative arsenical pump-driving ATPase-like [Cucumis sativus]
EVM0014604.3	Biological Process: cellular process (GO:0009987);; Molecular Function: kinase activity (GO:0016301);;	K00901|0|cmo:103493372|K00901 diacylglycerol kinase (ATP) [EC:2.7.1.107] | (RefSeq) diacylglycerol kinase 5-like	--	Uncharacterized protein {ECO:0000313|EMBL:KGN56199.1} OS=Cucumis sativus (Cucumber) PE=4 SV=1	diacylglycerol kinase 5-like isoform X1 [Cucumis melo]
EVM0013823.1	Biological Process: catabolic process (GO:0009056);; Molecular Function: hydrolase activity, acting on glycosyl bonds (GO:0016798);; Biological Process: macromolecule metabolic process (GO:0043170);;	--	General function prediction only	Uncharacterized protein {ECO:0000313|EMBL:KGN55621.1} OS=Cucumis sativus (Cucumber) PE=4 SV=1	basic endochitinase-like [Cucumis sativus]
EVM0005629.1	Biological Process: regulation of transcription, DNA-templated (GO:0006355);; Molecular Function: zinc ion binding (GO:0008270);; Molecular Function: histone binding (GO:0042393);;	--	General function prediction only	Uncharacterized protein {ECO:0000313|EMBL:KGN58755.1} OS=Cucumis sativus (Cucumber) PE=4 SV=1	PHD finger protein ALFIN-LIKE 1-like [Cucumis sativus]
EVM0015447.1	Molecular Function: oxidoreductase activity (GO:0016491);; Biological Process: oxidation-reduction process (GO:0055114);;	--	General function prediction only	Uncharacterized protein {ECO:0000313|EMBL:KGN45049.1} OS=Cucumis sativus (Cucumber) PE=4 SV=1	short-chain dehydrogenase reductase 3b-like [Cucumis melo]
EVM0009587.1	Molecular Function: lyase activity (GO:0016829);;	K06966|1.45152e-154|csv:101207180|K06966 uncharacterized protein | (RefSeq) cytokinin riboside 5'-monophosphate phosphoribohydrolase LOG1-like	--	Lysine decarboxylase family protein, putative isoform 1 {ECO:0000313|EMBL:EOY15205.1} OS=Theobroma cacao (Cacao) PE=4 SV=1	cytokinin riboside 5&apos;-monophosphate phosphoribohydrolase LOG5-like [Cucumis sativus]
EVM0004215.1	--	--	--	Uncharacterized protein {ECO:0000313|EMBL:KGN47479.1} OS=Cucumis sativus (Cucumber) PE=4 SV=1	pathogen-related protein-like isoform X2 [Cucumis melo]
EVM0008089.1	Biological Process: multicellular organismal process (GO:0032501);; Biological Process: biological_process (GO:0044699);; Biological Process: anatomical structure development (GO:0048856);;	--	Function unknown	Uncharacterized protein {ECO:0000313|EMBL:KGN44190.1} OS=Cucumis sativus (Cucumber) PE=4 SV=1	protein POLLEN DEFECTIVE IN GUIDANCE 1 isoform X1 [Cucumis melo]
EVM0010391.1	Molecular Function: monooxygenase activity (GO:0004497);; Molecular Function: iron ion binding (GO:0005506);; Molecular Function: electron transfer activity (GO:0009055);; Molecular Function: oxidoreductase activity, acting on paired donors, with incorporation or reduction of molecular oxygen (GO:0016705);; Molecular Function: heme binding (GO:0020037);; Biological Process: oxidation-reduction pr…	--	--	Uncharacterized protein {ECO:0000313|EMBL:KGN44520.1} OS=Cucumis sativus (Cucumber) PE=4 SV=1	abscisic acid 8&apos;-hydroxylase 3-like [Cucumis sativus]
EVM0006404.5	--	--	General function prediction only	Uncharacterized protein {ECO:0000313|EMBL:KGN49881.1} OS=Cucumis sativus (Cucumber) PE=4 SV=1	pentatricopeptide repeat-containing protein At3g09040, mitochondrial-like [Cucumis sativus]
EVM0020531.1	Cellular Component: TIM23 mitochondrial import inner membrane translocase complex (GO:0005744);; Biological Process: protein transport (GO:0015031);; Molecular Function: P-P-bond-hydrolysis-driven protein transmembrane transporter activity (GO:0015450);; Cellular Component: integral component of membrane (GO:0016021);;	--	--	Uncharacterized protein {ECO:0000313|EMBL:KGN44634.1} OS=Cucumis sativus (Cucumber) PE=4 SV=1	uncharacterized protein LOC101211202 [Cucumis sativus]
EVM0009026.1	Molecular Function: aspartic-type endopeptidase activity (GO:0004190);; Biological Process: proteolysis (GO:0006508);;	--	Posttranslational modification, protein turnover, chaperones	Uncharacterized protein {ECO:0000313|EMBL:KGN61965.1} OS=Cucumis sativus (Cucumber) PE=4 SV=1	aspartic proteinase CDR1-like [Cucumis melo]
EVM0009124.1	--	--	--	Putative uncharacterized protein {ECO:0000313|EMBL:ADN33894.1} OS=Cucumis melo subsp. melo PE=4 SV=1	uncharacterized protein LOC101215249 [Cucumis sativus]
EVM0015633.1	Molecular Function: nucleic acid binding (GO:0003676);; Molecular Function: ATP binding (GO:0005524);; Molecular Function: ATP-dependent helicase activity (GO:0008026);;	K12820|0|cmo:103492738|K12820 pre-mRNA-splicing factor ATP-dependent RNA helicase DHX15/PRP43 [EC:3.6.4.13] | (RefSeq) probable pre-mRNA-splicing factor ATP-dependent RNA helicase DEAH2	RNA processing and modification	Uncharacterized protein {ECO:0000313|EMBL:KGN45034.1} OS=Cucumis sativus (Cucumber) PE=4 SV=1	probable pre-mRNA-splicing factor ATP-dependent RNA helicase [Cucumis melo]
EVM0010356.1	Biological Process: meristem structural organization (GO:0009933);; Biological Process: cellular process (GO:0044763);;	--	General function prediction only	Uncharacterized protein {ECO:0000313|EMBL:KGN48374.1} OS=Cucumis sativus (Cucumber) PE=4 SV=1	hypothetical protein Csa_6G484520 [Cucumis sativus]
EVM0009441.1	Molecular Function: DNA binding (GO:0003677);; Molecular Function: DNA-directed DNA polymerase activity (GO:0003887);; Biological Process: DNA replication (GO:0006260);; Molecular Function: 3'-5' exonuclease activity (GO:0008408);;	K02335|0|csv:101212518|K02335 DNA polymerase I [EC:2.7.7.7] | (RefSeq) DNA polymerase I B, chloroplastic/mitochondrial	General function prediction only	Uncharacterized protein {ECO:0000313|EMBL:KGN56142.1} OS=Cucumis sativus (Cucumber) PE=4 SV=1	LOW QUALITY PROTEIN: uncharacterized LOC101212518 [Cucumis sativus]
EVM0006048.1	--	--	Posttranslational modification, protein turnover, chaperones	Uncharacterized protein {ECO:0000313|EMBL:EMJ23773.1} OS=Prunus persica (Peach) PE=4 SV=1	UBX domain-containing protein 2-like [Cucumis sativus]
EVM0020852.1	--	--	--	Uncharacterized protein {ECO:0000313|EMBL:KGN60878.1} OS=Cucumis sativus (Cucumber) PE=4 SV=1	miraculin-like [Cucumis sativus]
EVM0017541.1	Cellular Component: mitochondrial matrix (GO:0005759);; Biological Process: glycerol ether metabolic process (GO:0006662);; Molecular Function: electron transfer activity (GO:0009055);; Molecular Function: protein disulfide oxidoreductase activity (GO:0015035);; Molecular Function: oxidoreductase activity, acting on a sulfur group of donors, disulfide as acceptor (GO:0016671);; Biological Process…	K03671|1.42701e-93|cmo:103484268|K03671 thioredoxin 1 | (RefSeq) thioredoxin O2, mitochondrial-like	Posttranslational modification, protein turnover, chaperones	Thioredoxin {ECO:0000313|EMBL:ADN34215.1} OS=Cucumis melo subsp. melo PE=4 SV=1	thioredoxin O2, mitochondrial-like [Cucumis melo]
EVM0006179.1	--	K12617|3.36519e-17|cmo:103487656|K12617 DNA topoisomerase 2-associated protein PAT1 | (RefSeq) protein PAT1 homolog 1	--	Uncharacterized protein {ECO:0000313|EMBL:KGN54923.1} OS=Cucumis sativus (Cucumber) PE=4 SV=1	protein PAT1 homolog 1 [Cucumis melo]
EVM0021877.1	Molecular Function: nucleic acid binding (GO:0003676);; Molecular Function: ATP binding (GO:0005524);; Molecular Function: ATP-dependent helicase activity (GO:0008026);;	--	RNA processing and modification	DEA(D/H)-box RNA helicase family protein isoform 1 {ECO:0000313|EMBL:EOY24671.1} OS=Theobroma cacao (Cacao) PE=4 SV=1	probable DEAD-box ATP-dependent RNA helicase 48 [Cucumis melo]
EVM0009934.2	--	K14568|7.00252e-139|cmo:103490911|K14568 rRNA small subunit pseudouridine methyltransferase Nep1 [EC:2.1.1.260] | (RefSeq) ribosomal RNA small subunit methyltransferase NEP1-like	Translation, ribosomal structure and biogenesis	Coffea canephora DH200=94 genomic scaffold, scaffold_18 {ECO:0000313|EMBL:CDP05676.1} OS=Coffea canephora (Robusta coffee) PE=4 SV=1	ribosomal RNA small subunit methyltransferase NEP1-like [Cucumis melo]
EVM0016678.1	--	--	--	Uncharacterized protein {ECO:0000313|EMBL:KDP22836.1} OS=Jatropha curcas (Barbados nut) PE=4 SV=1	uncharacterized protein At5g01610 [Cucumis melo]
EVM0010783.1	Molecular Function: DNA binding (GO:0003677);; Molecular Function: chromatin binding (GO:0003682);;	K09422|0|cmo:103500142|K09422 myb proto-oncogene protein, plant | (RefSeq) transcription factor AS1-like	Transcription	Uncharacterized protein {ECO:0000313|EMBL:KGN57728.1} OS=Cucumis sativus (Cucumber) PE=4 SV=1	LOW QUALITY PROTEIN: transcription factor AS1-like [Cucumis melo]
EVM0012587.1	Molecular Function: catalytic activity (GO:0003824);; Biological Process: metabolic process (GO:0008152);;	--	Lipid transport and metabolism	Uncharacterized protein {ECO:0000313|EMBL:KGN63781.1} OS=Cucumis sativus (Cucumber) PE=4 SV=1	probable acyl-activating enzyme 17, peroxisomal [Cucumis melo]
EVM0012129.1	--	K15135|3.23411e-152|cmo:103487937|K15135 mediator of RNA polymerase II transcription subunit 18 | (RefSeq) mediator of RNA polymerase II transcription subunit 18	Function unknown	Uncharacterized protein {ECO:0000313|EMBL:KGN62564.1} OS=Cucumis sativus (Cucumber) PE=4 SV=1	mediator of RNA polymerase II transcription subunit 18-like [Cucumis sativus]
EVM0010834.1	--	K03515|0|cmo:103482574|K03515 DNA repair protein REV1 [EC:2.7.7.-] | (RefSeq) DNA repair protein REV1	Replication, recombination and repair	Uncharacterized protein {ECO:0000313|EMBL:KGN43877.1} OS=Cucumis sativus (Cucumber) PE=4 SV=1	LOW QUALITY PROTEIN: DNA repair protein REV1 [Cucumis melo]
EVM0009488.1	--	--	--	Uncharacterized protein {ECO:0000313|EMBL:KGN61053.1} OS=Cucumis sativus (Cucumber) PE=4 SV=1	uncharacterized protein LOC103493683 [Cucumis melo]
EVM0015690.1	Cellular Component: nuclear chromosome (GO:0000228);; Molecular Function: chromatin binding (GO:0003682);; Biological Process: chromatin remodeling (GO:0006338);; Biological Process: regulation of gene expression, epigenetic (GO:0040029);;	K11648|3.14016e-171|csv:101206466|K11648 SWI/SNF-related matrix-associated actin-dependent regulator of chromatin subfamily B member 1 | (RefSeq) chromatin structure-remodeling complex protein BSH	--	Uncharacterized protein {ECO:0000313|EMBL:KGN57214.1} OS=Cucumis sativus (Cucumber) PE=4 SV=1	chromatin structure-remodeling complex protein BSH-like [Cucumis sativus]
EVM0003948.2	Biological Process: tricarboxylic acid cycle (GO:0006099);; Molecular Function: electron transfer activity (GO:0009055);; Molecular Function: oxidoreductase activity (GO:0016491);; Molecular Function: 2 iron, 2 sulfur cluster binding (GO:0051537);;	K00235|0|cmo:103491745|K00235 succinate dehydrogenase (ubiquinone) iron-sulfur subunit [EC:1.3.5.1] | (RefSeq) succinate dehydrogenase [ubiquinone] iron-sulfur subunit 2, mitochondrial	Energy production and conversion	Succinate dehydrogenase [ubiquinone] iron-sulfur subunit, mitochondrial {ECO:0000256|RuleBase:RU361237} OS=Cucumis melo subsp. melo PE=3 SV=1	succinate dehydrogenase [ubiquinone] iron-sulfur subunit 2, mitochondrial [Cucumis melo]
EVM0016733.1	--	--	General function prediction only	Uncharacterized protein {ECO:0000313|EMBL:KGN65978.1} OS=Cucumis sativus (Cucumber) PE=4 SV=1	putative pentatricopeptide repeat-containing protein At1g56570-like [Cucumis sativus]
EVM0009795.2	--	K03875|0|cmo:103485661|K03875 F-box and leucine-rich repeat protein 1 (S-phase kinase-associated protein 2) | (RefSeq) F-box protein SKP2A	General function prediction only	Uncharacterized protein {ECO:0000313|EMBL:KGN47499.1} OS=Cucumis sativus (Cucumber) PE=4 SV=1	F-box protein SKP2A isoform X1 [Cucumis melo]
EVM0011310.1	Biological Process: gene expression (GO:0010467);; Biological Process: RNA metabolic process (GO:0016070);; Biological Process: cellular macromolecule biosynthetic process (GO:0034645);; Biological Process: cellular process (GO:0044763);; Biological Process: regulation of cellular process (GO:0050794);;	--	--	Uncharacterized protein {ECO:0000313|EMBL:KGN64211.1} OS=Cucumis sativus (Cucumber) PE=4 SV=1	DNA-binding protein RHL1-like [Cucumis sativus]
EVM0016535.1	--	--	--	Transmembrane protein, putative {ECO:0000313|EMBL:AES94973.1} OS=Medicago truncatula (Barrel medic) PE=4 SV=1	proline-rich protein HaeIII subfamily 1-like [Vitis vinifera]
EVM0011957.1	--	--	--	Uncharacterized protein {ECO:0000313|EMBL:KGN62189.1} OS=Cucumis sativus (Cucumber) PE=4 SV=1	hypothetical protein Csa_2G324440 [Cucumis sativus]
EVM0018339.1	Molecular Function: kinase activity (GO:0016301);; Biological Process: phosphorylation (GO:0016310);;	--	--	Serine/threonine kinases,protein kinases,ATP binding,sugar binding,kinases,carbohydrate binding, putative {ECO:0000313|EMBL:EOY28483.1} OS=Theobroma cacao (Cacao) PE=4 SV=1	uncharacterized protein LOC103489252 [Cucumis melo]
EVM0021575.1	Molecular Function: polyneuridine-aldehyde esterase activity (GO:0050529);;	--	--	Uncharacterized protein {ECO:0000313|EMBL:KGN53796.1} OS=Cucumis sativus (Cucumber) PE=4 SV=1	putative methylesterase 11, chloroplastic-like [Cucumis sativus]
EVM0019968.1	Biological Process: drug transmembrane transport (GO:0006855);; Molecular Function: drug transmembrane transporter activity (GO:0015238);; Molecular Function: antiporter activity (GO:0015297);; Cellular Component: membrane (GO:0016020);;	K03327|0|cmo:103493476|K03327 multidrug resistance protein, MATE family | (RefSeq) protein DETOXIFICATION 19-like	General function prediction only	Uncharacterized protein {ECO:0000313|EMBL:KGN55119.1} OS=Cucumis sativus (Cucumber) PE=4 SV=1	MATE efflux family protein ALF5-like [Cucumis melo]
EVM0007552.1	--	--	--	Uncharacterized protein {ECO:0000313|EMBL:KGN56485.1} OS=Cucumis sativus (Cucumber) PE=4 SV=1	hypothetical protein Csa_3G121610 [Cucumis sativus]
EVM0007001.2	--	K02213|0|cmo:103502097|K02213 cell division control protein 6 | (RefSeq) cell division control protein 6 homolog B	--	Uncharacterized protein {ECO:0000313|EMBL:KGN47092.1} OS=Cucumis sativus (Cucumber) PE=4 SV=1	cell division control protein 6 homolog [Cucumis melo]
EVM0018607.1	--	--	--	Uncharacterized protein {ECO:0000313|EMBL:KGN49251.1} OS=Cucumis sativus (Cucumber) PE=4 SV=1	hypothetical protein Csa_6G518080 [Cucumis sativus]
EVM0016424.1	--	--	--	Mutator-like transposase {ECO:0000313|EMBL:BAB11196.1} OS=Arabidopsis thaliana (Mouse-ear cress) PE=4 SV=1	uncharacterized protein LOC103495899 [Cucumis melo]
EVM0010558.1	Biological Process: RNA splicing, via endonucleolytic cleavage and ligation (GO:0000394);; Molecular Function: microtubule motor activity (GO:0003777);; Cellular Component: microtubule associated complex (GO:0005875);; Biological Process: microtubule-based process (GO:0007017);; Biological Process: methionine biosynthetic process (GO:0009086);;	K10418|4.388e-68|cmo:103497840|K10418 dynein light chain LC8-type | (RefSeq) dynein light chain 1, cytoplasmic	Cytoskeleton	Uncharacterized protein {ECO:0000313|EMBL:EMJ24678.1} OS=Prunus persica (Peach) PE=4 SV=1	dynein light chain 1, cytoplasmic [Cucumis melo]
EVM0002762.1	Biological Process: posttranscriptional gene silencing by RNA (GO:0035194);; Biological Process: meristem development (GO:0048507);; Biological Process: production of small RNA involved in gene silencing by RNA (GO:0070918);;	K19986|0|cmo:103498280|K19986 exocyst complex component 8 | (RefSeq) exocyst complex component EXO84C	Intracellular trafficking, secretion, and vesicular transport	Uncharacterized protein {ECO:0000313|EMBL:KGN66901.1} OS=Cucumis sativus (Cucumber) PE=4 SV=1	exocyst complex component EXO84C [Cucumis melo]
EVM0016439.1	--	--	General function prediction only	Uncharacterized protein {ECO:0000313|EMBL:KGN49846.1} OS=Cucumis sativus (Cucumber) PE=4 SV=1	protein yippee-like At4g27745-like [Cucumis sativus]
EVM0011659.1	--	K14488|5.39914e-57|cmo:103497282|K14488 SAUR family protein | (RefSeq) auxin-responsive protein SAUR21-like	--	Uncharacterized protein {ECO:0000313|EMBL:KGN61879.1} OS=Cucumis sativus (Cucumber) PE=4 SV=1	hypothetical protein Csa_2G258750 [Cucumis sativus]
EVM0021315.1	--	--	--	Uncharacterized protein {ECO:0000313|EMBL:KGN49013.1} OS=Cucumis sativus (Cucumber) PE=4 SV=1	uncharacterized protein LOC103485210 [Cucumis melo]
EVM0013014.1	--	--	General function prediction only	Uncharacterized protein {ECO:0000313|EMBL:KGN60784.1} OS=Cucumis sativus (Cucumber) PE=4 SV=1	ankyrin repeat-containing protein At5g02620-like [Cucumis melo]
EVM0001828.1	Biological Process: signal transduction (GO:0007165);; Biological Process: determination of bilateral symmetry (GO:0009855);; Biological Process: regulation of flower development (GO:0009909);; Biological Process: leaf morphogenesis (GO:0009965);; Biological Process: meristem initiation (GO:0010014);; Biological Process: meristem maintenance (GO:0010073);; Cellular Component: membrane (GO:0016020…	--	General function prediction only	Serine-threonine protein kinase {ECO:0000313|EMBL:ADN33850.1} OS=Cucumis melo subsp. melo PE=4 SV=1	leucine-rich repeat receptor-like protein CLAVATA2 [Cucumis melo]
EVM0011305.1	Molecular Function: DNA binding (GO:0003677);; Cellular Component: nucleus (GO:0005634);; Biological Process: regulation of transcription, DNA-templated (GO:0006355);; Biological Process: response to chitin (GO:0010200);;	--	--	Uncharacterized protein {ECO:0000313|EMBL:KGN48898.1} OS=Cucumis sativus (Cucumber) PE=4 SV=1	hypothetical protein Csa_6G505270 [Cucumis sativus]
EVM0000952.4	--	--	--	Uncharacterized protein {ECO:0000313|EMBL:KGN54478.1} OS=Cucumis sativus (Cucumber) PE=4 SV=1	uncharacterized protein LOC101204540 [Cucumis sativus]
EVM0022779.1	--	--	--	Putative uncharacterized protein {ECO:0000313|EMBL:CAN74690.1} OS=Vitis vinifera (Grape) PE=4 SV=1	hypothetical protein VITISV_001350 [Vitis vinifera]
EVM0021544.1	Biological Process: protein transport (GO:0015031);; Cellular Component: membrane (GO:0016020);;	K10956|0|cmo:103501823|K10956 protein transport protein SEC61 subunit alpha | (RefSeq) protein transport protein Sec61 subunit alpha-like	--	Uncharacterized protein {ECO:0000313|EMBL:KGN55053.1} OS=Cucumis sativus (Cucumber) PE=4 SV=1	protein transport protein Sec61 subunit alpha-like [Cucumis melo]
EVM0004008.1	--	--	--	Self-incompatibility protein 4 {ECO:0000313|EMBL:ABY56096.1} OS=Cucumis melo (Muskmelon) PE=4 SV=1	uncharacterized protein LOC101214402 [Cucumis sativus]
EVM0018612.1	Molecular Function: nucleic acid binding (GO:0003676);; Molecular Function: DNA-binding transcription factor activity (GO:0003700);; Molecular Function: NAD+ ADP-ribosyltransferase activity (GO:0003950);; Cellular Component: intracellular (GO:0005622);; Biological Process: regulation of transcription, DNA-templated (GO:0006355);; Molecular Function: zinc ion binding (GO:0008270);;	--	--	Uncharacterized protein {ECO:0000313|EMBL:KGN60029.1} OS=Cucumis sativus (Cucumber) PE=4 SV=1	hypothetical protein Csa_3G872110 [Cucumis sativus]
EVM0005799.1	Molecular Function: DNA binding (GO:0003677);; Cellular Component: mitochondrion (GO:0005739);; Biological Process: DNA recombination (GO:0006310);;	--	General function prediction only	Gag/pol protein {ECO:0000313|EMBL:ADJ18449.1} (Fragment) OS=Bryonia dioica (Red bryony) PE=4 SV=1	gag/pol protein [Bryonia dioica]
EVM0006629.1	--	--	--	Uncharacterized protein {ECO:0000313|EMBL:KGN52958.1} OS=Cucumis sativus (Cucumber) PE=4 SV=1	uncharacterized protein LOC103494640 isoform X1 [Cucumis melo]
EVM0007534.1	Molecular Function: DNA binding (GO:0003677);; Biological Process: DNA recombination (GO:0006310);; Molecular Function: zinc ion binding (GO:0008270);; Biological Process: DNA integration (GO:0015074);;	--	General function prediction only	Gag/pol protein {ECO:0000313|EMBL:ADJ18449.1} (Fragment) OS=Bryonia dioica (Red bryony) PE=4 SV=1	gag/pol protein [Bryonia dioica]
EVM0017152.1	Molecular Function: S-adenosylmethionine-homocysteine S-methyltransferase activity (GO:0008898);; Biological Process: methionine biosynthetic process (GO:0009086);; Biological Process: methylation (GO:0032259);;	K00547|0|cmo:103489284|K00547 homocysteine S-methyltransferase [EC:2.1.1.10] | (RefSeq) homocysteine S-methyltransferase 1	Amino acid transport and metabolism	Uncharacterized protein {ECO:0000313|EMBL:KGN52080.1} OS=Cucumis sativus (Cucumber) PE=4 SV=1	homocysteine S-methyltransferase 1 [Cucumis melo]
EVM0005302.2	--	--	--	Uncharacterized protein {ECO:0000313|EMBL:KGN54556.1} OS=Cucumis sativus (Cucumber) PE=4 SV=1	hypothetical protein Csa_4G361900 [Cucumis sativus]
EVM0000321.1	--	K04733|0|cmo:103503763|K04733 interleukin-1 receptor-associated kinase 4 [EC:2.7.11.1] | (RefSeq) rust resistance kinase Lr10-like	--	Uncharacterized protein {ECO:0000313|EMBL:KGN60161.1} OS=Cucumis sativus (Cucumber) PE=4 SV=1	G-type lectin S-receptor-like serine/threonine-protein kinase SD2-5 [Cucumis melo]
EVM0017390.1	--	--	General function prediction only	Uncharacterized protein {ECO:0000313|EMBL:KGN62942.1} OS=Cucumis sativus (Cucumber) PE=4 SV=1	pentatricopeptide repeat-containing protein At4g21065-like [Cucumis melo]
EVM0018913.1	Molecular Function: aspartic-type endopeptidase activity (GO:0004190);; Biological Process: proteolysis (GO:0006508);;	--	Posttranslational modification, protein turnover, chaperones	Uncharacterized protein {ECO:0000313|EMBL:KGN48213.1} OS=Cucumis sativus (Cucumber) PE=4 SV=1	hypothetical protein Csa_6G448710 [Cucumis sativus]
EVM0002337.1	Molecular Function: nucleic acid binding (GO:0003676);; Biological Process: DNA metabolic process (GO:0006259);;	--	General function prediction only	Gag/pol protein {ECO:0000313|EMBL:ADJ18449.1} (Fragment) OS=Bryonia dioica (Red bryony) PE=4 SV=1	gag/pol protein [Bryonia dioica]
EVM0019357.1	Molecular Function: metal ion binding (GO:0046872);;	--	Posttranslational modification, protein turnover, chaperones	Uncharacterized protein {ECO:0000313|EMBL:KGN46024.1} OS=Cucumis sativus (Cucumber) PE=4 SV=1	RING-H2 finger protein ATL8-like [Cucumis melo]
EVM0001251.1	Molecular Function: actin binding (GO:0003779);; Cellular Component: actin cytoskeleton (GO:0015629);; Biological Process: actin filament depolymerization (GO:0030042);;	K05765|2.72486e-94|cmo:103486402|K05765 cofilin | (RefSeq) actin-depolymerizing factor 2-like	Cytoskeleton	Uncharacterized protein {ECO:0000313|EMBL:KGN58886.1} OS=Cucumis sativus (Cucumber) PE=4 SV=1	hypothetical protein Csa_3G734880 [Cucumis sativus]
EVM0007953.2	--	K18213|0|cmo:103500992|K18213 proteinaceous RNase P [EC:3.1.26.5] | (RefSeq) proteinaceous RNase P 1, chloroplastic/mitochondrial-like	General function prediction only	Uncharacterized protein {ECO:0000313|EMBL:KGN65139.1} OS=Cucumis sativus (Cucumber) PE=4 SV=1	proteinaceous RNase P 1, chloroplastic/mitochondrial-like [Cucumis melo]
EVM0009466.1	Molecular Function: N,N-dimethylaniline monooxygenase activity (GO:0004499);; Molecular Function: flavin adenine dinucleotide binding (GO:0050660);; Molecular Function: NADP binding (GO:0050661);; Biological Process: oxidation-reduction process (GO:0055114);;	--	Secondary metabolites biosynthesis, transport and catabolism	Flavin-containing monooxygenase {ECO:0000256|RuleBase:RU361177} OS=Ricinus communis (Castor bean) PE=3 SV=1	flavin-containing monooxygenase FMO GS-OX-like 9-like [Cucumis sativus]
EVM0001103.1	Cellular Component: plastid membrane (GO:0042170);;	--	General function prediction only	Uncharacterized protein {ECO:0000313|EMBL:KGN60845.1} OS=Cucumis sativus (Cucumber) PE=4 SV=1	pentatricopeptide repeat-containing protein At1g06270-like [Cucumis sativus]
EVM0019588.1	--	--	--	Zinc finger homeodomain protein SZF-HD1 {ECO:0000313|EMBL:KGN64200.1} OS=Cucumis sativus (Cucumber) PE=4 SV=1	ZF-HD homeobox protein At4g24660-like [Cucumis sativus]
EVM0007959.1	Cellular Component: plasma membrane (GO:0005886);; Molecular Function: secondary active sulfate transmembrane transporter activity (GO:0008271);; Biological Process: sulfate transport (GO:0008272);; Biological Process: cellular response to sulfate starvation (GO:0009970);; Cellular Component: integral component of membrane (GO:0016021);; Biological Process: transmembrane transport (GO:0055085);; …	K17470|0|cmo:103495439|K17470 sulfate transporter 1, high-affinity | (RefSeq) sulfate transporter 1.2-like	Inorganic ion transport and metabolism	Uncharacterized protein {ECO:0000313|EMBL:KGN43700.1} OS=Cucumis sativus (Cucumber) PE=4 SV=1	sulfate transporter 1.2-like [Cucumis melo]
EVM0010569.1	Cellular Component: plasma membrane (GO:0005886);; Biological Process: aging (GO:0007568);; Cellular Component: plasmodesma (GO:0009506);; Cellular Component: integral component of membrane (GO:0016021);;	--	--	Uncharacterized protein {ECO:0000313|EMBL:KGN47296.1} OS=Cucumis sativus (Cucumber) PE=4 SV=1	uncharacterized protein LOC101215313 [Cucumis sativus]
EVM0008832.1	Molecular Function: calcium ion binding (GO:0005509);; Molecular Function: 2-alkenal reductase [NAD(P)] activity (GO:0032440);; Biological Process: oxidation-reduction process (GO:0055114);;	K13448|1.68017e-100|csv:101222825|K13448 calcium-binding protein CML | (RefSeq) probable calcium-binding protein CML13	Signal transduction mechanisms	Uncharacterized protein {ECO:0000313|EMBL:KGN55913.1} OS=Cucumis sativus (Cucumber) PE=4 SV=1	probable calcium-binding protein CML13-like [Cucumis sativus]
EVM0005741.2	--	K06911|9.94244e-172|cmo:103491059|K06911 uncharacterized protein | (RefSeq) pirin-like protein At1g50590	--	Pirin {ECO:0000313|EMBL:ADI24922.1} OS=Carica papaya (Papaya) PE=2 SV=1	pirin-like protein At1g50590 [Cucumis melo]
EVM0009305.1	--	--	--	Uncharacterized protein {ECO:0000313|EMBL:KGN45589.1} OS=Cucumis sativus (Cucumber) PE=4 SV=1	uncharacterized protein LOC101231081 [Cucumis sativus]
EVM0013706.1	--	K13344|2.43838e-134|csv:101221260|K13344 peroxin-13 | (RefSeq) peroxisomal membrane protein 13	--	Uncharacterized protein {ECO:0000313|EMBL:KGN52996.1} OS=Cucumis sativus (Cucumber) PE=4 SV=1	uncharacterized protein LOC101221260 [Cucumis sativus]
EVM0016371.1	Molecular Function: nucleotide binding (GO:0000166);; Molecular Function: protein kinase activity (GO:0004672);; Cellular Component: membrane (GO:0016020);; Biological Process: phosphorylation (GO:0016310);; Molecular Function: oxidoreductase activity (GO:0016491);;	--	--	Uncharacterized protein {ECO:0000313|EMBL:KGN64330.1} OS=Cucumis sativus (Cucumber) PE=4 SV=1	probable LRR receptor-like serine/threonine-protein kinase At4g26540-like [Cucumis sativus]
EVM0007609.1	Molecular Function: catalytic activity (GO:0003824);;	--	Carbohydrate transport and metabolism	Uncharacterized protein {ECO:0000313|EMBL:KGN59899.1} OS=Cucumis sativus (Cucumber) PE=4 SV=1	beta-glucosidase 18-like [Cucumis sativus]
EVM0009636.1	--	--	--	Uncharacterized protein {ECO:0000313|EMBL:KGN49127.1} OS=Cucumis sativus (Cucumber) PE=4 SV=1	CRIB domain-containing protein RIC10-like isoform X2 [Cucumis melo]
EVM0011244.1	Molecular Function: catalytic activity (GO:0003824);; Biological Process: metabolic process (GO:0008152);;	K01054|0|cmo:103494767|K01054 acylglycerol lipase [EC:3.1.1.23] | (RefSeq) caffeoylshikimate esterase	Lipid transport and metabolism	Uncharacterized protein {ECO:0000313|EMBL:KGN52814.1} OS=Cucumis sativus (Cucumber) PE=4 SV=1	caffeoylshikimate esterase isoform X1 [Cucumis melo]
EVM0011507.2	Biological Process: sulfur amino acid metabolic process (GO:0000096);; Biological Process: MAPK cascade (GO:0000165);; Molecular Function: iron ion binding (GO:0005506);; Biological Process: pentose-phosphate shunt (GO:0006098);; Biological Process: regulation of translation (GO:0006417);; Biological Process: glycine catabolic process (GO:0006546);; Biological Process: protein targeting to membra…	K03526|0|cmo:103501942|K03526 (E)-4-hydroxy-3-methylbut-2-enyl-diphosphate synthase [EC:1.17.7.1 1.17.7.3] | (RefSeq) 4-hydroxy-3-methylbut-2-en-1-yl diphosphate synthase (ferredoxin), chloroplastic	--	4-hydroxy-3-methylbut-2-en-1-yl diphosphate synthase {ECO:0000313|EMBL:AEM42998.1} OS=Siraitia grosvenorii (Monk's fruit) PE=2 SV=1	4-hydroxy-3-methylbut-2-en-1-yl diphosphate synthase [Siraitia grosvenorii]
EVM0016049.1	--	--	--	Uncharacterized protein {ECO:0000313|EMBL:ERN08823.1} (Fragment) OS=Amborella trichopoda PE=4 SV=1	uncharacterized protein LOC103491139 [Cucumis melo]
EVM0000186.1	--	--	--	Uncharacterized protein {ECO:0000313|EMBL:KGN60073.1} OS=Cucumis sativus (Cucumber) PE=4 SV=1	hypothetical protein Csa_3G875970 [Cucumis sativus]
EVM0014237.1	Biological Process: biological_process (GO:0044699);;	--	--	Uncharacterized protein {ECO:0000313|EMBL:KGN54454.1} OS=Cucumis sativus (Cucumber) PE=4 SV=1	uncharacterized protein LOC103501469 [Cucumis melo]
EVM0012503.1	--	--	General function prediction only	Uncharacterized protein {ECO:0000313|EMBL:KGN64474.1} OS=Cucumis sativus (Cucumber) PE=4 SV=1	ankyrin repeat-containing protein At5g02620-like [Cucumis sativus]
EVM0019233.1	Molecular Function: carbohydrate:proton symporter activity (GO:0005351);; Biological Process: protein targeting to membrane (GO:0006612);; Biological Process: amino acid transport (GO:0006865);; Biological Process: ethylene biosynthetic process (GO:0009693);; Biological Process: plant-type cell wall modification (GO:0009827);; Biological Process: pollen tube growth (GO:0009860);; Biological Proce…	--	General function prediction only	Uncharacterized protein {ECO:0000313|EMBL:KGN57483.1} OS=Cucumis sativus (Cucumber) PE=4 SV=1	organic cation/carnitine transporter 7 [Cucumis melo]
EVM0017779.1	Molecular Function: oxidoreductase activity, acting on paired donors, with incorporation or reduction of molecular oxygen, 2-oxoglutarate as one donor, and incorporation of one atom each of oxygen into both donors (GO:0016706);; Biological Process: oxidation-reduction process (GO:0055114);;	--	--	Uncharacterized protein {ECO:0000313|EMBL:KGN60636.1} OS=Cucumis sativus (Cucumber) PE=4 SV=1	uncharacterized protein LOC103497625 isoform X2 [Cucumis melo]
EVM0000845.1	--	--	--	Uncharacterized protein {ECO:0000313|EMBL:KGN46059.1} OS=Cucumis sativus (Cucumber) PE=4 SV=1	uncharacterized protein LOC101211895 [Cucumis sativus]
EVM0000651.1	Molecular Function: calcium ion binding (GO:0005509);; Cellular Component: integral component of membrane (GO:0016021);; Biological Process: transmembrane transport (GO:0055085);;	--	Energy production and conversion	Uncharacterized protein {ECO:0000313|EMBL:KGN52289.1} OS=Cucumis sativus (Cucumber) PE=4 SV=1	mitochondrial substrate carrier family protein C-like [Cucumis sativus]
EVM0002442.1	--	K09422|1.49689e-95|cmo:103503453|K09422 myb proto-oncogene protein, plant | (RefSeq) transcription factor LAF1	Transcription	Uncharacterized protein {ECO:0000313|EMBL:KGN60480.1} OS=Cucumis sativus (Cucumber) PE=4 SV=1	transcription factor LAF1 [Cucumis melo]
EVM0022416.1	Molecular Function: DNA-binding transcription factor activity (GO:0003700);; Biological Process: regulation of transcription, DNA-templated (GO:0006355);; Molecular Function: sequence-specific DNA binding (GO:0043565);;	--	--	WRKY4 {ECO:0000313|EMBL:AFN84538.1} OS=Cucurbita pepo (Vegetable marrow) PE=2 SV=1	probable WRKY transcription factor 32 [Cucumis melo]
EVM0000097.1	--	--	General function prediction only	Uncharacterized protein {ECO:0000313|EMBL:KGN50948.1} OS=Cucumis sativus (Cucumber) PE=4 SV=1	pentatricopeptide repeat-containing protein At1g53600, mitochondrial [Cucumis melo]
EVM0020882.1	--	--	--	Uncharacterized protein {ECO:0000313|EMBL:KGN61530.1} OS=Cucumis sativus (Cucumber) PE=4 SV=1	uncharacterized protein LOC103488715 [Cucumis melo]
EVM0022791.1	--	--	--	Uncharacterized protein {ECO:0000313|EMBL:KGN61562.1} OS=Cucumis sativus (Cucumber) PE=4 SV=1	cysteine-rich repeat secretory protein 3-like [Cucumis sativus]
EVM0021870.1	Molecular Function: aminopeptidase activity (GO:0004177);; Biological Process: proteolysis (GO:0006508);; Molecular Function: metalloexopeptidase activity (GO:0008235);; Biological Process: cellular process (GO:0009987);; Molecular Function: metal ion binding (GO:0046872);;	K01265|0|cmo:103483368|K01265 methionyl aminopeptidase [EC:3.4.11.18] | (RefSeq) methionine aminopeptidase 1A	Posttranslational modification, protein turnover, chaperones	Uncharacterized protein {ECO:0000313|EMBL:KGN56614.1} OS=Cucumis sativus (Cucumber) PE=4 SV=1	methionine aminopeptidase 1A isoform X1 [Cucumis melo]
EVM0011239.1	Biological Process: Golgi organization (GO:0007030);; Biological Process: vacuole organization (GO:0007033);;	--	Function unknown	Uncharacterized protein {ECO:0000313|EMBL:EEE90310.1} OS=Populus trichocarpa (Western balsam poplar) PE=4 SV=1	costars family protein [Cucumis melo]
EVM0010938.1	--	--	--	Ty3-gypsy retrotransposon protein {ECO:0000313|EMBL:ADN34247.1} OS=Cucumis melo subsp. melo PE=4 SV=1	ty3-gypsy retrotransposon protein [Cucumis melo subsp. melo]
EVM0000519.1	Molecular Function: G protein-coupled GABA receptor activity (GO:0004965);; Molecular Function: ionotropic glutamate receptor activity (GO:0004970);; Molecular Function: intracellular ligand-gated ion channel activity (GO:0005217);; Molecular Function: extracellularly glutamate-gated ion channel activity (GO:0005234);; Biological Process: ion transport (GO:0006811);; Biological Process: cellular …	K05387|0|cmo:103495956|K05387 glutamate receptor, ionotropic, plant | (RefSeq) glutamate receptor 3.7-like	--	Uncharacterized protein {ECO:0000313|EMBL:KGN63257.1} OS=Cucumis sativus (Cucumber) PE=4 SV=1	glutamate receptor 3.7-like [Cucumis melo]
EVM0018483.1	Molecular Function: procollagen-proline 4-dioxygenase activity (GO:0004656);; Molecular Function: iron ion binding (GO:0005506);; Cellular Component: nucleus (GO:0005634);; Cellular Component: cytoplasm (GO:0005737);; Molecular Function: L-ascorbic acid binding (GO:0031418);; Biological Process: oxidation-reduction process (GO:0055114);;	K00472|0|cmo:103483779|K00472 prolyl 4-hydroxylase [EC:1.14.11.2] | (RefSeq) probable prolyl 4-hydroxylase 4	Amino acid transport and metabolism	Uncharacterized protein {ECO:0000313|EMBL:KGN57053.1} OS=Cucumis sativus (Cucumber) PE=4 SV=1	hypothetical protein Csa_3G150820 [Cucumis sativus]
EVM0014022.1	Cellular Component: membrane (GO:0016020);;	--	--	Uncharacterized protein {ECO:0000313|EMBL:KGN54225.1} OS=Cucumis sativus (Cucumber) PE=4 SV=1	WAT1-related protein At2g37460-like [Cucumis melo]
EVM0012075.1	--	K18207|0|cmo:103491099|K18207 protein O-mannose beta-1,4-N-acetylglucosaminyltransferase [EC:2.4.1.312] | (RefSeq) uncharacterized LOC103491099	Function unknown	Uncharacterized protein {ECO:0000313|EMBL:KGN53953.1} OS=Cucumis sativus (Cucumber) PE=4 SV=1	protein O-linked-mannose beta-1,4-N-acetylglucosaminyltransferase 2-like isoform X1 [Cucumis melo]
EVM0007399.1	--	--	--	Uncharacterized protein {ECO:0000313|EMBL:KGN55450.1} OS=Cucumis sativus (Cucumber) PE=4 SV=1	uncharacterized protein LOC103493769 [Cucumis melo]
EVM0008744.1	--	--	--	Putative uncharacterized protein {ECO:0000313|EMBL:ADN33672.1} OS=Cucumis melo subsp. melo PE=4 SV=1	hypothetical protein [Cucumis melo subsp. melo]
EVM0004160.1	--	--	General function prediction only	Putative retrotransposon polyprotein {ECO:0000313|EMBL:AAV88076.1} OS=Ipomoea batatas (Sweet potato) PE=4 SV=1	uncharacterized protein LOC104800054 [Tarenaya hassleriana]
EVM0021990.1	Molecular Function: oxidoreductase activity, acting on paired donors, with incorporation or reduction of molecular oxygen, 2-oxoglutarate as one donor, and incorporation of one atom each of oxygen into both donors (GO:0016706);;	--	--	Putative uncharacterized protein {ECO:0000313|EMBL:CAN80139.1} OS=Vitis vinifera (Grape) PE=3 SV=1	gibberellin 3-beta-dioxygenase 3-like [Cucumis sativus]
EVM0019087.1	Molecular Function: binding (GO:0005488);;	K00574|2.59571e-21|csv:101213610|K00574 cyclopropane-fatty-acyl-phospholipid synthase [EC:2.1.1.79] | (RefSeq) uncharacterized LOC101213610	General function prediction only	Gag/pol protein {ECO:0000313|EMBL:ADJ18449.1} (Fragment) OS=Bryonia dioica (Red bryony) PE=4 SV=1	gag/pol protein [Bryonia dioica]
EVM0011315.1	Molecular Function: oxidoreductase activity, acting on the CH-OH group of donors, NAD or NADP as acceptor (GO:0016616);; Biological Process: carboxylic acid metabolic process (GO:0019752);; Biological Process: primary metabolic process (GO:0044238);;	--	General function prediction only	Uncharacterized protein {ECO:0000313|EMBL:KGN49693.1} OS=Cucumis sativus (Cucumber) PE=4 SV=1	3-oxoacyl-[acyl-carrier-protein] reductase FabG-like [Cucumis sativus]
EVM0005365.1	Molecular Function: DNA binding (GO:0003677);; Molecular Function: RNA binding (GO:0003723);; Biological Process: RNA metabolic process (GO:0016070);;	K13100|0|csv:101207588|K13100 pre-mRNA-splicing factor CWC22 | (RefSeq) pre-mRNA-splicing factor CWC22 homolog	General function prediction only	Uncharacterized protein {ECO:0000313|EMBL:KGN54161.1} OS=Cucumis sativus (Cucumber) PE=4 SV=1	pre-mRNA-splicing factor CWC22 homolog [Cucumis sativus]
EVM0012031.1	--	K15263|0|cmo:103498668|K15263 cell growth-regulating nucleolar protein | (RefSeq) UBP1-associated proteins 1C	Cell cycle control, cell division, chromosome partitioning	Uncharacterized protein {ECO:0000313|EMBL:KGN60520.1} OS=Cucumis sativus (Cucumber) PE=4 SV=1	UBP1-associated proteins 1C [Cucumis melo]
EVM0005321.1	Molecular Function: hydroxymethylglutaryl-CoA synthase activity (GO:0004421);; Biological Process: isoprenoid biosynthetic process (GO:0008299);;	K01641|0|cmo:103490966|K01641 hydroxymethylglutaryl-CoA synthase [EC:2.3.3.10] | (RefSeq) hydroxymethylglutaryl-CoA synthase	Lipid transport and metabolism	Hydroxymethylglutaryl-CoA synthase {ECO:0000313|EMBL:AEM42970.1} OS=Siraitia grosvenorii (Monk's fruit) PE=2 SV=1	hydroxymethylglutaryl-CoA synthase [Siraitia grosvenorii]
EVM0012511.1	Molecular Function: methyltransferase activity (GO:0008168);; Biological Process: lipid biosynthetic process (GO:0008610);; Biological Process: methylation (GO:0032259);;	--	General function prediction only	Uncharacterized protein {ECO:0000313|EMBL:KGN46540.1} OS=Cucumis sativus (Cucumber) PE=4 SV=1	uncharacterized LOC101217115 [Cucumis sativus]
EVM0001381.1	--	--	--	Uncharacterized protein {ECO:0000313|EMBL:KGN62145.1} OS=Cucumis sativus (Cucumber) PE=4 SV=1	uncharacterized protein LOC101214990 [Cucumis sativus]
EVM0006886.1	--	K02355|0|csv:101211161|K02355 elongation factor G | (RefSeq) elongation factor G-2, mitochondrial	Translation, ribosomal structure and biogenesis	Elongation factor G, mitochondrial {ECO:0000256|HAMAP-Rule:MF_03061} OS=Theobroma cacao (Cacao) PE=3 SV=1	elongation factor G, mitochondrial-like [Cucumis sativus]
EVM0010232.1	--	K01623|0|csv:101209429|K01623 fructose-bisphosphate aldolase, class I [EC:4.1.2.13] | (RefSeq) fructose-bisphosphate aldolase cytoplasmic isozyme	Carbohydrate transport and metabolism	Fructose-bisphosphate aldolase {ECO:0000313|EMBL:KGN59066.1} OS=Cucumis sativus (Cucumber) PE=4 SV=1	fructose-bisphosphate aldolase cytoplasmic isozyme isoform X2 [Cucumis melo]
EVM0016626.1	--	--	--	Uncharacterized protein {ECO:0000313|EMBL:KGN54719.1} OS=Cucumis sativus (Cucumber) PE=4 SV=1	hypothetical protein Csa_4G432970 [Cucumis sativus]
EVM0016335.1	--	--	--	Ty3-gypsy retrotransposon protein {ECO:0000313|EMBL:ADN34247.1} OS=Cucumis melo subsp. melo PE=4 SV=1	ty3-gypsy retrotransposon protein [Cucumis melo subsp. melo]
EVM0011093.1	--	K10695|0|csv:101221333|K10695 E3 ubiquitin-protein ligase RNF1/2 [EC:2.3.2.27] | (RefSeq) putative E3 ubiquitin-protein ligase RING1a	Posttranslational modification, protein turnover, chaperones	Uncharacterized protein {ECO:0000313|EMBL:KGN46975.1} OS=Cucumis sativus (Cucumber) PE=4 SV=1	putative E3 ubiquitin-protein ligase RING1a-like [Cucumis sativus]
EVM0008784.1	--	--	--	Uncharacterized protein {ECO:0000313|EMBL:KGN51776.1} OS=Cucumis sativus (Cucumber) PE=4 SV=1	hypothetical protein Csa_5G599820 [Cucumis sativus]
EVM0012051.1	--	--	General function prediction only	Putative uncharacterized protein {ECO:0000313|EMBL:CCB51399.1} OS=Vitis vinifera (Grape) PE=4 SV=1	pentatricopeptide repeat-containing protein At2g06000 isoform X1 [Cucumis melo]
EVM0021817.3	--	--	--	Uncharacterized protein {ECO:0000313|EMBL:KGN45815.1} OS=Cucumis sativus (Cucumber) PE=4 SV=1	uncharacterized protein LOC101219709 [Cucumis sativus]
EVM0012646.1	Molecular Function: protein serine/threonine kinase activity (GO:0004674);; Molecular Function: ATP binding (GO:0005524);; Biological Process: protein phosphorylation (GO:0006468);;	--	Signal transduction mechanisms	Uncharacterized protein {ECO:0000313|EMBL:KGN56688.1} OS=Cucumis sativus (Cucumber) PE=4 SV=1	probable receptor-like protein kinase At5g47070-like [Cucumis sativus]
EVM0020331.1	--	--	General function prediction only	Serine/threonine-protein phosphatase {ECO:0000256|RuleBase:RU004273} OS=Theobroma cacao (Cacao) PE=3 SV=1	serine/threonine-protein phosphatase BSL3-like [Cucumis melo]
EVM0006310.2	Molecular Function: structural constituent of ribosome (GO:0003735);; Cellular Component: mitochondrion (GO:0005739);; Cellular Component: ribosome (GO:0005840);; Biological Process: DNA-templated transcription, elongation (GO:0006354);; Biological Process: translation (GO:0006412);; Biological Process: ribosome biogenesis (GO:0042254);;	--	Posttranslational modification, protein turnover, chaperones	Uncharacterized protein {ECO:0000313|EMBL:KGN54729.1} OS=Cucumis sativus (Cucumber) PE=4 SV=1	50S ribosomal protein L18, chloroplastic [Cucumis melo]
EVM0014501.1	Cellular Component: cytoplasm (GO:0005737);; Biological Process: embryo development ending in seed dormancy (GO:0009793);;	--	--	Uncharacterized protein {ECO:0000313|EMBL:KGN56981.1} OS=Cucumis sativus (Cucumber) PE=4 SV=1	hypothetical protein Csa_3G146660 [Cucumis sativus]
EVM0002560.1	--	--	Function unknown	Uncharacterized protein {ECO:0000313|EMBL:KGN43826.1} OS=Cucumis sativus (Cucumber) PE=4 SV=1	basic form of pathogenesis-related protein 1-like [Cucumis melo]
EVM0011914.1	--	K01519|3.73341e-33|tcc:TCM_020402|K01519 inosine triphosphate pyrophosphatase [EC:3.6.1.-] | (RefSeq) Inosine triphosphate pyrophosphatase family protein isoform 1	Nucleotide transport and metabolism	Inosine triphosphate pyrophosphatase {ECO:0000256|HAMAP-Rule:MF_03148} OS=Theobroma cacao (Cacao) PE=3 SV=1	Inosine triphosphate pyrophosphatase family protein isoform 1 [Theobroma cacao]
EVM0007358.1	Molecular Function: nucleotide binding (GO:0000166);; Biological Process: regulation of alternative mRNA splicing, via spliceosome (GO:0000381);; Cellular Component: P-body (GO:0000932);; Molecular Function: RNA binding (GO:0003723);; Biological Process: seed germination (GO:0009845);; Biological Process: pollen germination (GO:0009846);;	--	--	Uncharacterized protein {ECO:0000313|EMBL:KGN49880.1} OS=Cucumis sativus (Cucumber) PE=4 SV=1	hypothetical protein Csa_5G139580 [Cucumis sativus]
EVM0016094.1	--	--	--	Uncharacterized protein {ECO:0000313|EMBL:KGN65622.1} OS=Cucumis sativus (Cucumber) PE=4 SV=1	uncharacterized protein At1g04910 isoform X2 [Cucumis melo]
EVM0013110.1	--	--	--	Uncharacterized protein {ECO:0000313|EMBL:KGN65325.1} OS=Cucumis sativus (Cucumber) PE=4 SV=1	hypothetical protein Csa_1G328370 [Cucumis sativus]
EVM0014743.1	Molecular Function: protein serine/threonine kinase activity (GO:0004674);; Molecular Function: ATP binding (GO:0005524);; Biological Process: protein phosphorylation (GO:0006468);;	K14498|0|cmo:103491593|K14498 serine/threonine-protein kinase SRK2 [EC:2.7.11.1] | (RefSeq) serine/threonine-protein kinase SRK2H-like	Signal transduction mechanisms	Phloem small RNA-binding protein kinase 1 {ECO:0000313|EMBL:AIO02852.1} OS=Cucurbita maxima (Pumpkin) PE=2 SV=1	serine/threonine-protein kinase SRK2H-like [Cucumis melo]
EVM0006026.1	--	--	--	Uncharacterized protein {ECO:0000313|EMBL:KGN53816.1} OS=Cucumis sativus (Cucumber) PE=4 SV=1	non-specific lipid-transfer protein 2-like [Cucumis melo]
EVM0005381.1	--	--	--	Arabinogalactan protein 2 {ECO:0000313|EMBL:KGN64742.1} OS=Cucumis sativus (Cucumber) PE=4 SV=1	fasciclin-like arabinogalactan protein 11-like [Cucumis sativus]
EVM0019018.1	Cellular Component: nucleus (GO:0005634);; Biological Process: rRNA processing (GO:0006364);;	K14824|0|cmo:103498637|K14824 ribosome biogenesis protein ERB1 | (RefSeq) WD40; ribosome biogenesis protein BOP1 homolog	Translation, ribosomal structure and biogenesis	Ribosome biogenesis protein BOP1 homolog {ECO:0000256|HAMAP-Rule:MF_03027} OS=Cucumis melo (Muskmelon) PE=3 SV=1	ribosome biogenesis protein BOP1 homolog [Cucumis melo]
EVM0003847.1	Cellular Component: nucleus (GO:0005634);; Biological Process: multicellular organism development (GO:0007275);;	K12606|0|csv:101222894|K12606 CCR4-NOT transcription complex subunit 9 | (RefSeq) cell differentiation protein rcd1	General function prediction only	Uncharacterized protein {ECO:0000313|EMBL:KGN43504.1} OS=Cucumis sativus (Cucumber) PE=4 SV=1	cell differentiation protein RCD1 homolog [Cucumis sativus]
EVM0014748.1	Molecular Function: DNA binding (GO:0003677);; Molecular Function: serine-type endopeptidase activity (GO:0004252);; Cellular Component: nucleolus (GO:0005730);; Biological Process: regulation of transcription, DNA-templated (GO:0006355);; Biological Process: mRNA export from nucleus (GO:0006406);; Biological Process: proteolysis (GO:0006508);; Biological Process: protein import into nucleus (GO:…	--	Posttranslational modification, protein turnover, chaperones	Uncharacterized protein {ECO:0000313|EMBL:KGN64293.1} OS=Cucumis sativus (Cucumber) PE=4 SV=1	protease Do-like 9 [Cucumis melo]
EVM0003388.1	--	--	--	Uncharacterized protein {ECO:0000313|EMBL:KGN66593.1} OS=Cucumis sativus (Cucumber) PE=4 SV=1	E3 ubiquitin-protein ligase PUB22-like [Cucumis melo]
EVM0021389.2	--	K01363|0|cmo:103502979|K01363 cathepsin B [EC:3.4.22.1] | (RefSeq) cathepsin B-like	Posttranslational modification, protein turnover, chaperones	Uncharacterized protein {ECO:0000313|EMBL:KGN59769.1} OS=Cucumis sativus (Cucumber) PE=4 SV=1	cathepsin B-like isoform X1 [Cucumis melo]
EVM0016863.1	--	--	--	Ty3-gypsy retrotransposon protein {ECO:0000313|EMBL:ADN34247.1} OS=Cucumis melo subsp. melo PE=4 SV=1	ty3-gypsy retrotransposon protein [Cucumis melo subsp. melo]
EVM0015717.1	Molecular Function: DNA binding (GO:0003677);; Biological Process: rRNA processing (GO:0006364);; Biological Process: unsaturated fatty acid biosynthetic process (GO:0006636);; Biological Process: response to light stimulus (GO:0009416);; Cellular Component: chloroplast thylakoid membrane (GO:0009535);; Cellular Component: chloroplast inner membrane (GO:0009706);; Biological Process: thylakoid me…	K04035|0|csv:101219179|K04035 magnesium-protoporphyrin IX monomethyl ester (oxidative) cyclase [EC:1.14.13.81] | (RefSeq) magnesium-protoporphyrin IX monomethyl ester [oxidative] cyclase, chloroplastic	--	Uncharacterized protein {ECO:0000313|EMBL:KGN54914.1} OS=Cucumis sativus (Cucumber) PE=4 SV=1	magnesium-protoporphyrin IX monomethyl ester [oxidative] cyclase, chloroplastic-like [Cucumis sativus]
EVM0011504.1	Molecular Function: 1-deoxy-D-xylulose-5-phosphate synthase activity (GO:0008661);; Biological Process: terpenoid biosynthetic process (GO:0016114);;	--	Carbohydrate transport and metabolism	Uncharacterized protein {ECO:0000313|EMBL:KGN62914.1} OS=Cucumis sativus (Cucumber) PE=4 SV=1	1-deoxy-D-xylulose-5-phosphate synthase, chloroplastic-like [Cucumis sativus]
EVM0005133.1	--	--	Signal transduction mechanisms	Uncharacterized protein {ECO:0000313|EMBL:KGN63371.1} OS=Cucumis sativus (Cucumber) PE=4 SV=1	disease resistance protein At4g27190-like [Cucumis melo]
EVM0014934.1	Cellular Component: endoplasmic reticulum (GO:0005783);;	--	Function unknown	Uncharacterized protein {ECO:0000313|EMBL:KGN57586.1} OS=Cucumis sativus (Cucumber) PE=4 SV=1	uncharacterized protein LOC101205453 [Cucumis sativus]
EVM0003260.1	Biological Process: ethylene biosynthetic process (GO:0009693);; Molecular Function: 1-aminocyclopropane-1-carboxylate oxidase activity (GO:0009815);; Biological Process: xylem development (GO:0010089);; Molecular Function: oxidoreductase activity, acting on paired donors, with incorporation or reduction of molecular oxygen, 2-oxoglutarate as one donor, and incorporation of one atom each of oxyge…	K05933|0|csv:101203726|K05933 aminocyclopropanecarboxylate oxidase [EC:1.14.17.4] | (RefSeq) 1-aminocyclopropane-1-carboxylate oxidase 1	--	Uncharacterized protein {ECO:0000313|EMBL:KGN60544.1} OS=Cucumis sativus (Cucumber) PE=4 SV=1	1-aminocyclopropane-1-carboxylate oxidase 1-like [Cucumis sativus]
EVM0013862.1	Molecular Function: catalytic activity (GO:0003824);; Biological Process: metabolic process (GO:0008152);;	--	General function prediction only	Uncharacterized protein {ECO:0000313|EMBL:KGN45311.1} OS=Cucumis sativus (Cucumber) PE=4 SV=1	uncharacterized protein LOC103499767 [Cucumis melo]
EVM0003209.1	Biological Process: proteolysis (GO:0006508);; Molecular Function: cysteine-type peptidase activity (GO:0008234);;	K01373|0|csv:101204401|K01373 cathepsin F [EC:3.4.22.41] | (RefSeq) cysteine proteinase RD19a	Posttranslational modification, protein turnover, chaperones	Cysteine protease {ECO:0000313|EMBL:KGN61836.1} OS=Cucumis sativus (Cucumber) PE=4 SV=1	cysteine proteinase RD19a-like [Cucumis sativus]
EVM0011469.1	--	--	Signal transduction mechanisms	Uncharacterized protein {ECO:0000313|EMBL:KGN49279.1} OS=Cucumis sativus (Cucumber) PE=4 SV=1	apoptosis inhibitor 5 [Cucumis melo]
EVM0019422.1	Molecular Function: GTP binding (GO:0005525);; Cellular Component: vacuole (GO:0005773);; Cellular Component: plasma membrane (GO:0005886);; Biological Process: small GTPase mediated signal transduction (GO:0007264);; Biological Process: protein transport (GO:0015031);; Molecular Function: hydrolase activity (GO:0016787);;	--	--	Uncharacterized protein {ECO:0000313|EMBL:KGN55832.1} OS=Cucumis sativus (Cucumber) PE=4 SV=1	GTP-binding protein YPTM2-like [Cucumis sativus]
EVM0016250.1	--	K19476|0|csv:101217093|K19476 vacuolar protein sorting-associated protein IST1 | (RefSeq) uncharacterized LOC101217093	Cytoskeleton	Uncharacterized protein {ECO:0000313|EMBL:KGN66208.1} OS=Cucumis sativus (Cucumber) PE=4 SV=1	uncharacterized protein LOC101217093 [Cucumis sativus]
EVM0004045.1	--	--	General function prediction only	Uncharacterized protein {ECO:0000313|EMBL:KGN45236.1} OS=Cucumis sativus (Cucumber) PE=4 SV=1	pentatricopeptide repeat-containing protein At1g80550, mitochondrial [Cucumis melo]
EVM0014680.1	Molecular Function: hydrolase activity, acting on ester bonds (GO:0016788);;	K17362|2.1056e-56|cmo:103499601|K17362 acyl-coenzyme A thioesterase 13 [EC:3.1.2.-] | (RefSeq) acyl-coenzyme A thioesterase 13	General function prediction only	Uncharacterized protein {ECO:0000313|EMBL:KGN62224.1} OS=Cucumis sativus (Cucumber) PE=4 SV=1	acyl-coenzyme A thioesterase 13 [Cucumis melo]
EVM0000867.1	Biological Process: carbohydrate metabolic process (GO:0005975);; Molecular Function: beta-glucosidase activity (GO:0008422);; Cellular Component: plant-type cell wall (GO:0009505);; Biological Process: response to arsenic-containing substance (GO:0046685);;	--	--	Uncharacterized protein {ECO:0000313|EMBL:KGN45007.1} OS=Cucumis sativus (Cucumber) PE=4 SV=1	probable beta-D-xylosidase 2-like [Cucumis sativus]
EVM0022268.1	Molecular Function: iron ion binding (GO:0005506);; Cellular Component: photosystem II (GO:0009523);; Cellular Component: chloroplast thylakoid membrane (GO:0009535);; Biological Process: response to herbicide (GO:0009635);; Biological Process: photosynthetic electron transport in photosystem II (GO:0009772);; Cellular Component: integral component of membrane (GO:0016021);; Molecular Function: o…	K02703|1.87362e-121|pper:PrpeC_p001|K02703 photosystem II P680 reaction center D1 protein [EC:1.10.3.9] | (RefSeq) psbA; photosystem II protein D1	--	Photosystem Q(B) protein {ECO:0000256|HAMAP-Rule:MF_01379} OS=Abolboda macrostachya PE=3 SV=1	photosystem II protein D1 [Abolboda macrostachya]
EVM0003623.1	--	--	--	Uncharacterized protein {ECO:0000313|EMBL:KGN52137.1} OS=Cucumis sativus (Cucumber) PE=4 SV=1	putative fasciclin-like arabinogalactan protein 20 [Cucumis melo]
EVM0011289.1	Molecular Function: transferase activity (GO:0016740);;	K14521|0|cmo:103484684|K14521 N-acetyltransferase 10 [EC:2.3.1.-] | (RefSeq) RNA cytidine acetyltransferase 2	General function prediction only	Uncharacterized protein {ECO:0000313|EMBL:KGN48420.1} OS=Cucumis sativus (Cucumber) PE=4 SV=1	UPF0202 protein At3g57940 [Cucumis melo]
EVM0012128.1	--	--	Chromatin structure and dynamics	Uncharacterized protein {ECO:0000313|EMBL:KGN56619.1} OS=Cucumis sativus (Cucumber) PE=4 SV=1	chromo domain protein LHP1-like [Cucumis melo]
EVM0013434.1	Molecular Function: enzyme inhibitor activity (GO:0004857);; Biological Process: regulation of metabolic process (GO:0019222);;	--	--	Uncharacterized protein {ECO:0000313|EMBL:KGN46045.1} OS=Cucumis sativus (Cucumber) PE=4 SV=1	uncharacterized protein LOC103496516 [Cucumis melo]
EVM0009116.1	--	--	--	Uncharacterized protein {ECO:0000313|EMBL:KGN56327.1} OS=Cucumis sativus (Cucumber) PE=4 SV=1	transcription factor bHLH70 isoform X2 [Cucumis melo]
EVM0022302.3	Cellular Component: plasma membrane (GO:0005886);;	--	Function unknown	F9L1.21 protein {ECO:0000313|EMBL:KGN56723.1} OS=Cucumis sativus (Cucumber) PE=4 SV=1	translation machinery-associated protein 7-like isoform 1 [Cucumis sativus]
EVM0001006.1	Molecular Function: structural constituent of ribosome (GO:0003735);; Cellular Component: ribosome (GO:0005840);; Biological Process: translation (GO:0006412);;	--	Translation, ribosomal structure and biogenesis	Uncharacterized protein {ECO:0000313|EMBL:KGN57515.1} OS=Cucumis sativus (Cucumber) PE=4 SV=1	40S ribosomal protein S16-like [Cucumis sativus]
EVM0011762.1	Biological Process: proteolysis (GO:0006508);; Molecular Function: peptidase activity (GO:0008233);; Molecular Function: hydrolase activity, acting on glycosyl bonds (GO:0016798);;	K18881|1.17378e-175|csv:101208672|K18881 D-lactate dehydratase [EC:4.2.1.130] | (RefSeq) protein DJ-1 homolog D	--	Uncharacterized protein {ECO:0000313|EMBL:KGN52790.1} OS=Cucumis sativus (Cucumber) PE=4 SV=1	uncharacterized protein LOC101208672 [Cucumis sativus]
EVM0019466.1	--	--	Intracellular trafficking, secretion, and vesicular transport	Uncharacterized protein {ECO:0000313|EMBL:KGN55827.1} OS=Cucumis sativus (Cucumber) PE=4 SV=1	vesicle-associated protein 2-1 [Cucumis melo]
EVM0015893.1	Biological Process: maltose metabolic process (GO:0000023);; Cellular Component: nucleus (GO:0005634);; Cellular Component: mitochondrion (GO:0005739);; Cellular Component: chloroplast stroma (GO:0009570);; Cellular Component: chloroplast envelope (GO:0009941);; Biological Process: thylakoid membrane organization (GO:0010027);; Biological Process: starch biosynthetic process (GO:0019252);; Biolog…	--	--	Uncharacterized protein {ECO:0000313|EMBL:KGN59665.1} OS=Cucumis sativus (Cucumber) PE=4 SV=1	uncharacterized protein LOC103487086 [Cucumis melo]
EVM0011086.1	Molecular Function: binding (GO:0005488);; Biological Process: metabolic process (GO:0008152);; Cellular Component: chloroplast (GO:0009507);; Molecular Function: oxidoreductase activity, acting on iron-sulfur proteins as donors (GO:0016730);;	K17892|1.29446e-41|csv:101207663|K17892 ferredoxin-thioredoxin reductase catalytic chain [EC:1.8.7.2] | (RefSeq) ferredoxin-thioredoxin reductase catalytic chain, chloroplastic	--	Uncharacterized protein {ECO:0000313|EMBL:KGN52404.1} OS=Cucumis sativus (Cucumber) PE=4 SV=1	ferredoxin-thioredoxin reductase catalytic chain, chloroplastic-like [Cucumis sativus]
EVM0013217.1	Cellular Component: cytosol (GO:0005829);; Biological Process: response to oxidative stress (GO:0006979);; Molecular Function: L-ascorbate peroxidase activity (GO:0016688);; Molecular Function: heme binding (GO:0020037);; Biological Process: oxidation-reduction process (GO:0055114);;	--	--	Uncharacterized protein {ECO:0000313|EMBL:KGN62952.1} OS=Cucumis sativus (Cucumber) PE=4 SV=1	putative L-ascorbate peroxidase 6 isoform X4 [Cucumis melo]
EVM0006353.1	--	--	Transcription	Uncharacterized protein {ECO:0000313|EMBL:KGN60944.1} OS=Cucumis sativus (Cucumber) PE=4 SV=1	uncharacterized protein LOC101227379 [Cucumis sativus]
EVM0006791.1	--	--	Posttranslational modification, protein turnover, chaperones	Uncharacterized protein {ECO:0000313|EMBL:KGN59431.1} OS=Cucumis sativus (Cucumber) PE=4 SV=1	uncharacterized protein LOC103487165 [Cucumis melo]
EVM0013173.1	Molecular Function: ATP binding (GO:0005524);; Cellular Component: chloroplast thylakoid membrane (GO:0009535);; Biological Process: plasma membrane ATP synthesis coupled proton transport (GO:0042777);; Cellular Component: proton-transporting ATP synthase complex, catalytic core F(1) (GO:0045261);; Molecular Function: proton-transporting ATP synthase activity, rotational mechanism (GO:0046933);; …	K02114|3.61763e-57|tcc:ThcaC_p026|K02114 F-type H+-transporting ATPase subunit epsilon | (RefSeq) atpE; ATP synthase CF1 epsilon subunit	Energy production and conversion	ATP synthase epsilon chain, chloroplastic {ECO:0000256|HAMAP-Rule:MF_00530, ECO:0000256|RuleBase:RU003655} OS=Pyrus pyrifolia (Chinese pear) PE=3 SV=1	ATP synthase CF1 epsilon subunit [Pyrus pyrifolia]
EVM0022238.1	--	--	--	Transmembrane protein, putative {ECO:0000313|EMBL:AES94973.1} OS=Medicago truncatula (Barrel medic) PE=4 SV=1	proline-rich protein HaeIII subfamily 1-like [Vitis vinifera]
EVM0010584.1	--	--	--	Uncharacterized protein {ECO:0000313|EMBL:KGN58330.1} OS=Cucumis sativus (Cucumber) PE=4 SV=1	hypothetical protein Csa_3G623980 [Cucumis sativus]
EVM0022258.1	--	--	--	Serine-rich protein {ECO:0000313|EMBL:ADN34124.1} OS=Cucumis melo subsp. melo PE=4 SV=1	putative protein TPRXL [Cucumis melo]
EVM0003590.1	--	--	--	Uncharacterized protein {ECO:0000313|EMBL:KGN44817.1} OS=Cucumis sativus (Cucumber) PE=4 SV=1	protein FANTASTIC FOUR 3-like [Cucumis melo]
EVM0011284.1	Molecular Function: ATP binding (GO:0005524);; Biological Process: obsolete ATP catabolic process (GO:0006200);; Cellular Component: membrane (GO:0016020);; Molecular Function: ATPase activity (GO:0016887);;	--	Secondary metabolites biosynthesis, transport and catabolism	Uncharacterized protein {ECO:0000313|EMBL:KGN59365.1} OS=Cucumis sativus (Cucumber) PE=4 SV=1	hypothetical protein Csa_3G814320 [Cucumis sativus]
EVM0003081.1	Cellular Component: endoplasmic reticulum (GO:0005783);; Biological Process: pollen development (GO:0009555);; Molecular Function: auxin:proton symporter activity (GO:0009672);; Biological Process: auxin polar transport (GO:0009926);; Biological Process: auxin homeostasis (GO:0010252);; Biological Process: proton transmembrane transport (GO:0015992);; Cellular Component: integral component of mem…	K13947|0|csv:101209818|K13947 auxin efflux carrier family | (RefSeq) putative auxin efflux carrier component 8	--	Uncharacterized protein {ECO:0000313|EMBL:KGN61255.1} OS=Cucumis sativus (Cucumber) PE=4 SV=1	putative auxin efflux carrier component 8-like [Cucumis sativus]
EVM0006030.1	--	--	--	Uncharacterized protein {ECO:0000313|EMBL:KGN64893.1} OS=Cucumis sativus (Cucumber) PE=4 SV=1	uncharacterized protein LOC101221444 [Cucumis sativus]
EVM0008618.1	--	--	--	Uncharacterized protein {ECO:0000313|EMBL:KGN59706.1} OS=Cucumis sativus (Cucumber) PE=4 SV=1	nuclear pore membrane glycoprotein 210-like [Cucumis sativus]
EVM0011352.1	--	--	Transcription	Uncharacterized protein {ECO:0000313|EMBL:KGN62209.1} OS=Cucumis sativus (Cucumber) PE=4 SV=1	hypothetical protein Csa_2G336070 [Cucumis sativus]
EVM0000732.1	Molecular Function: methyltransferase activity (GO:0008168);; Biological Process: methylation (GO:0032259);; Biological Process: photoperiodism, flowering (GO:0048573);;	K15451|0|cmo:103498812|K15451 tRNA wybutosine-synthesizing protein 4 [EC:2.1.1.290 2.3.1.231] | (RefSeq) tRNA wybutosine-synthesizing protein 4	Posttranslational modification, protein turnover, chaperones	Uncharacterized protein {ECO:0000313|EMBL:KGN46504.1} OS=Cucumis sativus (Cucumber) PE=4 SV=1	tRNA wybutosine-synthesizing protein 4 [Cucumis melo]
EVM0011498.1	--	--	--	Uncharacterized protein {ECO:0000313|EMBL:KGN63216.1} OS=Cucumis sativus (Cucumber) PE=4 SV=1	hypothetical protein Csa_2G416070 [Cucumis sativus]
EVM0021163.1	Molecular Function: magnesium ion binding (GO:0000287);; Molecular Function: RNA binding (GO:0003723);; Molecular Function: phenylalanine-tRNA ligase activity (GO:0004826);; Molecular Function: ATP binding (GO:0005524);; Cellular Component: cytosol (GO:0005829);; Biological Process: phenylalanyl-tRNA aminoacylation (GO:0006432);; Cellular Component: phenylalanine-tRNA ligase complex (GO:0009328);;	K01890|0|csv:101210257|K01890 phenylalanyl-tRNA synthetase beta chain [EC:6.1.1.20] | (RefSeq) probable phenylalanine--tRNA ligase beta subunit	Translation, ribosomal structure and biogenesis	Uncharacterized protein {ECO:0000313|EMBL:KGN63750.1} OS=Cucumis sativus (Cucumber) PE=4 SV=1	probable phenylalanine--tRNA ligase beta subunit-like [Cucumis sativus]
EVM0002940.1	Molecular Function: catalytic activity (GO:0003824);; Biological Process: proteolysis (GO:0006508);; Molecular Function: metal ion binding (GO:0046872);;	K06972|0|csv:101206839|K06972 presequence protease [EC:3.4.24.-] | (RefSeq) presequence protease 1, chloroplastic/mitochondrial-like	--	Uncharacterized protein {ECO:0000313|EMBL:KGN43941.1} OS=Cucumis sativus (Cucumber) PE=4 SV=1	presequence protease 1, chloroplastic/mitochondrial-like [Cucumis sativus]
EVM0022773.1	--	K19307|4.61342e-51|cmo:103490386|K19307 25S rRNA (uracil2634-N3)-methyltransferase [EC:2.1.1.313] | (RefSeq) uncharacterized protein At4g26485-like	Function unknown	Uncharacterized protein {ECO:0000313|EMBL:EMJ14395.1} (Fragment) OS=Prunus persica (Peach) PE=4 SV=1	uncharacterized protein At4g26485-like [Sesamum indicum]
EVM0011036.1	Molecular Function: folic acid binding (GO:0005542);; Biological Process: metabolic process (GO:0008152);; Molecular Function: transferase activity (GO:0016740);;	--	--	Uncharacterized protein {ECO:0000313|EMBL:KGN46693.1} OS=Cucumis sativus (Cucumber) PE=4 SV=1	formimidoyltransferase-cyclodeaminase isoform X2 [Cucumis melo]
EVM0020772.1	--	--	--	Uncharacterized protein {ECO:0000313|EMBL:KGN50164.1} OS=Cucumis sativus (Cucumber) PE=4 SV=1	transcription factor bHLH120-like [Cucumis sativus]
EVM0004395.1	--	--	--	Uncharacterized protein {ECO:0000313|EMBL:KGN51204.1} OS=Cucumis sativus (Cucumber) PE=4 SV=1	uncharacterized protein LOC103503317 [Cucumis melo]
EVM0006747.1	Biological Process: cytokinesis by cell plate formation (GO:0000911);; Molecular Function: protein serine/threonine kinase activity (GO:0004674);; Molecular Function: ATP binding (GO:0005524);; Cellular Component: nucleus (GO:0005634);; Cellular Component: cytosol (GO:0005829);; Biological Process: protein phosphorylation (GO:0006468);; Biological Process: response to nutrient (GO:0007584);; Cell…	--	Signal transduction mechanisms	Uncharacterized protein {ECO:0000313|EMBL:KGN49422.1} OS=Cucumis sativus (Cucumber) PE=4 SV=1	CBL-interacting serine/threonine-protein kinase 23 isoform X1 [Cucumis melo]
EVM0014076.1	--	--	--	Uncharacterized protein {ECO:0000313|EMBL:EMJ22241.1} (Fragment) OS=Prunus persica (Peach) PE=4 SV=1	uncharacterized protein LOC103493028 [Cucumis melo]
EVM0000925.2	--	--	--	Uncharacterized protein {ECO:0000313|EMBL:KGN64546.1} OS=Cucumis sativus (Cucumber) PE=4 SV=1	uncharacterized protein LOC101211354 [Cucumis sativus]
EVM0009406.1	Molecular Function: DNA binding (GO:0003677);; Biological Process: DNA recombination (GO:0006310);; Molecular Function: zinc ion binding (GO:0008270);; Biological Process: DNA integration (GO:0015074);;	--	General function prediction only	Gag/pol protein {ECO:0000313|EMBL:ADJ18449.1} (Fragment) OS=Bryonia dioica (Red bryony) PE=4 SV=1	gag/pol protein [Bryonia dioica]
EVM0014834.1	Molecular Function: protein serine/threonine kinase activity (GO:0004674);; Molecular Function: protein tyrosine kinase activity (GO:0004713);; Molecular Function: ATP binding (GO:0005524);; Cellular Component: cytosol (GO:0005829);; Biological Process: protein phosphorylation (GO:0006468);; Biological Process: microtubule nucleation (GO:0007020);; Biological Process: transmembrane receptor prote…	--	--	Uncharacterized protein {ECO:0000313|EMBL:KGN48798.1} OS=Cucumis sativus (Cucumber) PE=4 SV=1	probable inactive receptor kinase At5g10020 [Cucumis melo]
EVM0020565.4	--	--	Function unknown	Uncharacterized protein {ECO:0000313|EMBL:KGN48713.1} OS=Cucumis sativus (Cucumber) PE=4 SV=1	IMPACT family member in pol 5&apos;region-like [Cucumis sativus]
EVM0018317.1	Cellular Component: anchored component of membrane (GO:0031225);;	--	--	Uncharacterized protein {ECO:0000313|EMBL:KGN58176.1} OS=Cucumis sativus (Cucumber) PE=4 SV=1	uncharacterized protein LOC103491788 [Cucumis melo]
EVM0014224.1	--	--	Replication, recombination and repair	Uncharacterized protein {ECO:0000313|EMBL:KGN50011.1} OS=Cucumis sativus (Cucumber) PE=4 SV=1	hypothetical protein Csa_5G148820 [Cucumis sativus]
EVM0004987.1	--	--	--	Uncharacterized protein {ECO:0000313|EMBL:EXB74800.1} OS=Morus notabilis PE=4 SV=1	SH3 domain-containing protein C23A1.17-like [Cucumis melo]
EVM0009419.1	--	--	--	Uncharacterized protein {ECO:0000313|EMBL:KGN64816.1} OS=Cucumis sativus (Cucumber) PE=4 SV=1	hypothetical protein Csa_1G111370 [Cucumis sativus]
EVM0021937.1	--	--	--	Uncharacterized protein {ECO:0000313|EMBL:KGN54400.1} OS=Cucumis sativus (Cucumber) PE=4 SV=1	uncharacterized protein LOC103502153 isoform X1 [Cucumis melo]
EVM0002559.1	Cellular Component: vacuole (GO:0005773);; Cellular Component: plasma membrane (GO:0005886);;	--	--	Uncharacterized protein {ECO:0000313|EMBL:KGN56525.1} OS=Cucumis sativus (Cucumber) PE=4 SV=1	uncharacterized protein At3g61260 [Cucumis melo]
EVM0007049.1	--	K10999|0|cmo:103489350|K10999 cellulose synthase A [EC:2.4.1.12] | (RefSeq) cellulose synthase A catalytic subunit 8 [UDP-forming]	--	Uncharacterized protein {ECO:0000313|EMBL:KGN65610.1} OS=Cucumis sativus (Cucumber) PE=4 SV=1	cellulose synthase A catalytic subunit 8 [UDP-forming] [Cucumis melo]
EVM0016816.1	Molecular Function: binding (GO:0005488);;	--	--	Gag/pol protein {ECO:0000313|EMBL:ADJ18449.1} (Fragment) OS=Bryonia dioica (Red bryony) PE=4 SV=1	uncharacterized protein LOC101203583 [Cucumis sativus]
EVM0022562.1	Molecular Function: magnesium ion binding (GO:0000287);; Molecular Function: ribose phosphate diphosphokinase activity (GO:0004749);; Molecular Function: ATP binding (GO:0005524);; Cellular Component: cytosol (GO:0005829);; Cellular Component: plasma membrane (GO:0005886);; Biological Process: heme biosynthetic process (GO:0006783);; Biological Process: nucleoside metabolic process (GO:0009116);;…	--	--	Uncharacterized protein {ECO:0000313|EMBL:KGN48002.1} OS=Cucumis sativus (Cucumber) PE=4 SV=1	ribose-phosphate pyrophosphokinase 4-like [Cucumis sativus]
EVM0022319.1	Biological Process: MAPK cascade (GO:0000165);; Molecular Function: nucleotide binding (GO:0000166);; Molecular Function: protein serine/threonine kinase activity (GO:0004674);; Biological Process: protein phosphorylation (GO:0006468);;	--	--	Uncharacterized protein {ECO:0000313|EMBL:ESR62360.1} OS=Citrus clementina PE=3 SV=1	cysteine-rich receptor-like protein kinase 10 [Cucumis melo]
EVM0011007.1	--	--	--	Uncharacterized protein {ECO:0000313|EMBL:KGN55367.1} OS=Cucumis sativus (Cucumber) PE=4 SV=1	hypothetical protein Csa_4G646410 [Cucumis sativus]
EVM0018669.1	Biological Process: RNA splicing, via endonucleolytic cleavage and ligation (GO:0000394);; Molecular Function: protein serine/threonine kinase activity (GO:0004674);; Molecular Function: protein serine/threonine/tyrosine kinase activity (GO:0004712);; Molecular Function: non-membrane spanning protein tyrosine kinase activity (GO:0004715);; Molecular Function: ATP binding (GO:0005524);; Cellular C…	--	Signal transduction mechanisms	Putative uncharacterized protein {ECO:0000313|EMBL:CCB42991.1} OS=Vitis vinifera (Grape) PE=4 SV=1	serine/threonine-protein kinase HT1-like [Cucumis sativus]
EVM0004844.1	--	--	--	Uncharacterized protein {ECO:0000313|EMBL:KGN43547.1} OS=Cucumis sativus (Cucumber) PE=4 SV=1	hypothetical protein Csa_7G044870 [Cucumis sativus]
EVM0015891.1	Molecular Function: nucleotide binding (GO:0000166);; Cellular Component: mitochondrion (GO:0005739);; Molecular Function: hydrolase activity (GO:0016787);; Biological Process: protein metabolic process (GO:0019538);;	K03544|0|tcc:TCM_036036|K03544 ATP-dependent Clp protease ATP-binding subunit ClpX | (RefSeq) ATP-dependent clp protease ATP-binding subunit clpx isoform 1	Posttranslational modification, protein turnover, chaperones	ATP-dependent Clp protease isoform 3 {ECO:0000313|EMBL:EOY25750.1} (Fragment) OS=Theobroma cacao (Cacao) PE=4 SV=1	ATP-dependent Clp protease isoform 3, partial [Theobroma cacao]
EVM0002430.1	Molecular Function: structural constituent of ribosome (GO:0003735);; Cellular Component: nucleus (GO:0005634);; Biological Process: translational elongation (GO:0006414);; Cellular Component: cytosolic ribosome (GO:0022626);;	K02942|1.51458e-35|cmo:103483111|K02942 large subunit ribosomal protein LP1 | (RefSeq) 60S acidic ribosomal protein P1-like	Translation, ribosomal structure and biogenesis	60S acidic ribosomal protein P1-1 {ECO:0000313|EMBL:EXB78394.1} OS=Morus notabilis PE=3 SV=1	60S acidic ribosomal protein P1-like [Populus euphratica]
EVM0009590.1	Molecular Function: translation elongation factor activity (GO:0003746);; Cellular Component: eukaryotic translation elongation factor 1 complex (GO:0005853);; Biological Process: translational elongation (GO:0006414);;	--	Transcription	Uncharacterized protein {ECO:0000313|EMBL:KGN45846.1} OS=Cucumis sativus (Cucumber) PE=4 SV=1	elongation factor 1-delta-like [Cucumis sativus]
EVM0006523.1	Molecular Function: hydrolase activity, hydrolyzing O-glycosyl compounds (GO:0004553);; Biological Process: carbohydrate metabolic process (GO:0005975);;	K01179|0|cmo:103499085|K01179 endoglucanase [EC:3.2.1.4] | (RefSeq) endoglucanase 13-like	--	Uncharacterized protein {ECO:0000313|EMBL:KGN46280.1} OS=Cucumis sativus (Cucumber) PE=4 SV=1	endoglucanase 13-like [Cucumis melo]
EVM0005433.1	--	--	Signal transduction mechanisms	Uncharacterized protein {ECO:0000313|EMBL:KGN55186.1} OS=Cucumis sativus (Cucumber) PE=4 SV=1	hypothetical protein Csa_4G639740 [Cucumis sativus]
EVM0004714.1	Molecular Function: sequence-specific DNA binding (GO:0043565);;	K09338|2.93493e-110|cmo:103494370|K09338 homeobox-leucine zipper protein | (RefSeq) homeobox-leucine zipper protein ATHB-40	Transcription	Uncharacterized protein {ECO:0000313|EMBL:KGN53269.1} OS=Cucumis sativus (Cucumber) PE=4 SV=1	homeobox-leucine zipper protein ATHB-40 [Cucumis melo]
EVM0017456.2	Cellular Component: cytoplasm (GO:0005737);; Molecular Function: glycolipid transporter activity (GO:0017089);; Biological Process: glycolipid transport (GO:0046836);; Molecular Function: glycolipid binding (GO:0051861);;	--	Carbohydrate transport and metabolism	Uncharacterized protein {ECO:0000313|EMBL:KGN56842.1} OS=Cucumis sativus (Cucumber) PE=4 SV=1	glycolipid transfer protein [Cucumis melo]
EVM0020718.1	Molecular Function: copper ion binding (GO:0005507);; Biological Process: plant-type secondary cell wall biogenesis (GO:0009834);; Biological Process: lignin catabolic process (GO:0046274);; Cellular Component: apoplast (GO:0048046);; Molecular Function: hydroquinone:oxygen oxidoreductase activity (GO:0052716);; Biological Process: oxidation-reduction process (GO:0055114);;	K05909|0|cmo:103491128|K05909 laccase [EC:1.10.3.2] | (RefSeq) laccase-4-like	Secondary metabolites biosynthesis, transport and catabolism	Uncharacterized protein {ECO:0000313|EMBL:KGN54357.1} OS=Cucumis sativus (Cucumber) PE=4 SV=1	laccase-4-like [Cucumis melo]
EVM0010506.1	--	--	--	Uncharacterized protein {ECO:0000313|EMBL:KGN45276.1} OS=Cucumis sativus (Cucumber) PE=4 SV=1	uncharacterized protein LOC103499796 isoform X3 [Cucumis melo]
EVM0016520.1	Biological Process: response to stimulus (GO:0050896);;	--	--	Uncharacterized protein {ECO:0000313|EMBL:KGN56722.1} OS=Cucumis sativus (Cucumber) PE=4 SV=1	uncharacterized protein LOC101211635 [Cucumis sativus]
EVM0009397.1	--	K14767|0|cmo:103498957|K14767 U3 small nucleolar RNA-associated protein 3 | (RefSeq) something about silencing protein 10	Chromatin structure and dynamics	Uncharacterized protein {ECO:0000313|EMBL:KGN46337.1} OS=Cucumis sativus (Cucumber) PE=4 SV=1	something about silencing protein 10 isoform X2 [Cucumis melo]
EVM0013106.2	Biological Process: cellular process (GO:0009987);; Cellular Component: cytoplasmic part (GO:0044444);;	--	Function unknown	Uncharacterized protein {ECO:0000313|EMBL:KGN65874.1} OS=Cucumis sativus (Cucumber) PE=4 SV=1	uncharacterized protein LOC103487926 isoform X1 [Cucumis melo]
EVM0000293.1	Biological Process: transport (GO:0044765);;	K14713|0|csv:101204285|K14713 solute carrier family 39 (zinc transporter), member 7 | (RefSeq) IAA-alanine resistance protein 1	Inorganic ion transport and metabolism	Uncharacterized protein {ECO:0000313|EMBL:KGN50777.1} OS=Cucumis sativus (Cucumber) PE=4 SV=1	IAA-alanine resistance protein 1-like [Cucumis sativus]
EVM0003558.1	--	K17398|0|cmo:103494758|K17398 DNA (cytosine-5)-methyltransferase 3A [EC:2.1.1.37] | (RefSeq) uncharacterized LOC103494758	--	Uncharacterized protein {ECO:0000313|EMBL:KGN60947.1} OS=Cucumis sativus (Cucumber) PE=4 SV=1	uncharacterized protein LOC103494758 [Cucumis melo]
EVM0020761.1	Molecular Function: protein kinase activity (GO:0004672);; Molecular Function: binding (GO:0005488);;	K04733|0|cmo:103485709|K04733 interleukin-1 receptor-associated kinase 4 [EC:2.7.11.1] | (RefSeq) LEAF RUST 10 DISEASE-RESISTANCE LOCUS RECEPTOR-LIKE PROTEIN KINASE-like 1.2	Signal transduction mechanisms	Uncharacterized protein {ECO:0000313|EMBL:KGN63134.1} OS=Cucumis sativus (Cucumber) PE=4 SV=1	probable serine/threonine-protein kinase At1g18390 [Cucumis melo]
EVM0000063.2	Molecular Function: aminoacyl-tRNA hydrolase activity (GO:0004045);; Biological Process: translation (GO:0006412);; Biological Process: heme biosynthetic process (GO:0006783);;	K01056|2.9608e-152|cmo:103492429|K01056 peptidyl-tRNA hydrolase, PTH1 family [EC:3.1.1.29] | (RefSeq) peptidyl-tRNA hydrolase, mitochondrial	Translation, ribosomal structure and biogenesis	Uncharacterized protein {ECO:0000313|EMBL:KGN66380.1} OS=Cucumis sativus (Cucumber) PE=4 SV=1	peptidyl-tRNA hydrolase, mitochondrial isoform X1 [Cucumis melo]
EVM0012875.4	Molecular Function: RNA binding (GO:0003723);;	--	Posttranslational modification, protein turnover, chaperones	Uncharacterized protein {ECO:0000313|EMBL:KGN49911.1} OS=Cucumis sativus (Cucumber) PE=4 SV=1	RNA-binding protein pno1-like [Cucumis sativus]
EVM0013686.1	Biological Process: phosphatidylinositol biosynthetic process (GO:0006661);;	--	Function unknown	Uncharacterized protein {ECO:0000313|EMBL:KGN63717.1} OS=Cucumis sativus (Cucumber) PE=4 SV=1	protein Asterix [Cucumis melo]
EVM0004525.1	Molecular Function: DNA binding (GO:0003677);; Cellular Component: nucleus (GO:0005634);; Biological Process: cell wall biogenesis (GO:0042546);;	--	--	Uncharacterized protein {ECO:0000313|EMBL:KGN57373.1} OS=Cucumis sativus (Cucumber) PE=4 SV=1	remorin-like [Cucumis sativus]
EVM0013413.1	Molecular Function: binding (GO:0005488);; Molecular Function: nucleoside-triphosphatase activity (GO:0017111);;	--	Posttranslational modification, protein turnover, chaperones	Uncharacterized protein {ECO:0000313|EMBL:KGN43948.1} OS=Cucumis sativus (Cucumber) PE=4 SV=1	calmodulin-interacting protein 111 isoform X2 [Cucumis melo]
EVM0015169.1	--	--	--	Uncharacterized protein {ECO:0000313|EMBL:KGN52857.1} OS=Cucumis sativus (Cucumber) PE=4 SV=1	uncharacterized protein LOC103494729 [Cucumis melo]
EVM0006501.1	Molecular Function: hydrolase activity, hydrolyzing O-glycosyl compounds (GO:0004553);; Biological Process: carbohydrate metabolic process (GO:0005975);; Molecular Function: carbohydrate binding (GO:0030246);;	--	Carbohydrate transport and metabolism	Uncharacterized protein {ECO:0000313|EMBL:KGN66921.1} OS=Cucumis sativus (Cucumber) PE=4 SV=1	alpha-glucosidase-like [Cucumis sativus]
EVM0007964.1	--	--	--	Uncharacterized protein {ECO:0000313|EMBL:KGN51978.1} OS=Cucumis sativus (Cucumber) PE=4 SV=1	ureide permease 2-like [Cucumis sativus]
EVM0019148.1	--	--	--	Uncharacterized protein {ECO:0000313|EMBL:KGN51408.1} OS=Cucumis sativus (Cucumber) PE=4 SV=1	hypothetical protein Csa_5G528450 [Cucumis sativus]
EVM0004271.1	--	--	Signal transduction mechanisms	Uncharacterized protein {ECO:0000313|EMBL:KGN60215.1} OS=Cucumis sativus (Cucumber) PE=4 SV=1	uncharacterized protein LOC103503704 [Cucumis melo]
EVM0019076.1	--	K14314|0|vvi:100257580|K14314 nuclear pore complex protein Nup210 | (RefSeq) nuclear pore complex protein GP210	--	Uncharacterized protein {ECO:0000313|EMBL:EMJ16095.1} OS=Prunus persica (Peach) PE=4 SV=1	unnamed protein product [Vitis vinifera]
EVM0007941.1	--	--	--	Uncharacterized protein {ECO:0000313|EMBL:KGN52990.1} OS=Cucumis sativus (Cucumber) PE=4 SV=1	uncharacterized LOC101221961 [Cucumis sativus]
EVM0009850.1	--	--	--	Uncharacterized protein {ECO:0000313|EMBL:KGN53879.1} OS=Cucumis sativus (Cucumber) PE=4 SV=1	uncharacterized protein LOC101216824 isoform 1 [Cucumis sativus]
EVM0002962.1	Molecular Function: serine-type endopeptidase activity (GO:0004252);; Biological Process: proteolysis (GO:0006508);; Cellular Component: chloroplast stroma (GO:0009570);;	--	Posttranslational modification, protein turnover, chaperones	Uncharacterized protein {ECO:0000313|EMBL:KGN45015.1} OS=Cucumis sativus (Cucumber) PE=4 SV=1	probable glutamyl endopeptidase, chloroplastic-like isoform 2 [Cucumis sativus]
EVM0019012.1	Molecular Function: zinc ion binding (GO:0008270);; Biological Process: photosynthesis (GO:0015979);; Biological Process: cellular respiration (GO:0045333);;	K18164|0|cmo:103498468|K18164 NADH dehydrogenase [ubiquinone] 1 alpha subcomplex assembly factor 7 | (RefSeq) NADH dehydrogenase [ubiquinone] complex I, assembly factor 7 homolog	Function unknown	Uncharacterized protein {ECO:0000313|EMBL:KGN52443.1} OS=Cucumis sativus (Cucumber) PE=4 SV=1	NADH dehydrogenase [ubiquinone] complex I, assembly factor 7 homolog [Cucumis melo]
EVM0015373.1	--	K17065|0|csv:101215383|K17065 dynamin 1-like protein [EC:3.6.5.5] | (RefSeq) Dynamin; dynamin-related protein 3A	--	Dynamin-related protein 3A isoform 1 {ECO:0000313|EMBL:EOX98644.1} OS=Theobroma cacao (Cacao) PE=3 SV=1	dynamin-related protein 3A-like [Cucumis sativus]
EVM0015317.1	Cellular Component: chloroplast (GO:0009507);;	--	--	Uncharacterized protein {ECO:0000313|EMBL:KGN55506.1} OS=Cucumis sativus (Cucumber) PE=4 SV=1	uncharacterized protein LOC101203655 [Cucumis sativus]
EVM0022193.1	Biological Process: MAPK cascade (GO:0000165);; Biological Process: protein peptidyl-prolyl isomerization (GO:0000413);; Molecular Function: peptidyl-prolyl cis-trans isomerase activity (GO:0003755);; Biological Process: pentose-phosphate shunt (GO:0006098);; Biological Process: rRNA processing (GO:0006364);; Biological Process: protein folding (GO:0006457);; Biological Process: protein targeting…	--	--	Uncharacterized protein {ECO:0000313|EMBL:KGN59661.1} OS=Cucumis sativus (Cucumber) PE=4 SV=1	peptidyl-prolyl cis-trans isomerase CYP38, chloroplastic [Cucumis melo]
EVM0021640.1	Molecular Function: carboxy-lyase activity (GO:0016831);; Biological Process: carboxylic acid metabolic process (GO:0019752);;	K01592|0|cmo:103487999|K01592 tyrosine decarboxylase [EC:4.1.1.25] | (RefSeq) tyrosine/DOPA decarboxylase 2-like	Amino acid transport and metabolism	Uncharacterized protein {ECO:0000313|EMBL:KGN65883.1} OS=Cucumis sativus (Cucumber) PE=4 SV=1	LOW QUALITY PROTEIN: tyrosine/DOPA decarboxylase 2-like [Cucumis melo]
EVM0020778.1	Molecular Function: protein binding (GO:0005515);; Cellular Component: nucleus (GO:0005634);; Biological Process: trichome branching (GO:0010091);; Biological Process: response to UV-B (GO:0010224);; Biological Process: DNA endoreduplication (GO:0042023);;	--	--	Uncharacterized protein {ECO:0000313|EMBL:KGN53824.1} OS=Cucumis sativus (Cucumber) PE=4 SV=1	hypothetical protein Csa_4G152290 [Cucumis sativus]
EVM0021002.1	--	--	--	Uncharacterized protein {ECO:0000313|EMBL:KGN53751.1} OS=Cucumis sativus (Cucumber) PE=4 SV=1	uncharacterized protein LOC101228097 [Cucumis sativus]
EVM0017172.1	--	--	--	Uncharacterized protein {ECO:0000313|EMBL:KGN61230.1} OS=Cucumis sativus (Cucumber) PE=4 SV=1	uncharacterized protein LOC103485914 [Cucumis melo]
EVM0001033.1	--	--	--	Uncharacterized protein {ECO:0000313|EMBL:ERM93404.1} OS=Amborella trichopoda PE=4 SV=1	hypothetical protein AMTR_s04947p00003620 [Amborella trichopoda]
EVM0022187.1	Molecular Function: sphingomyelin phosphodiesterase activity (GO:0004767);; Molecular Function: GTP binding (GO:0005525);; Cellular Component: cytoplasm (GO:0005737);; Cellular Component: plasma membrane (GO:0005886);; Biological Process: actin filament organization (GO:0007015);; Biological Process: small GTPase mediated signal transduction (GO:0007264);; Biological Process: plant-type cell wall…	K04392|1.03366e-141|cmo:103484479|K04392 Ras-related C3 botulinum toxin substrate 1 | (RefSeq) rac-like GTP-binding protein RAC13	General function prediction only	Uncharacterized protein {ECO:0000313|EMBL:KGN49273.1} OS=Cucumis sativus (Cucumber) PE=4 SV=1	rac-like GTP-binding protein RAC13 [Cucumis melo]
EVM0022799.1	Molecular Function: protochlorophyllide reductase activity (GO:0016630);; Biological Process: oxidation-reduction process (GO:0055114);;	--	Secondary metabolites biosynthesis, transport and catabolism	Uncharacterized protein {ECO:0000313|EMBL:KGN49936.1} OS=Cucumis sativus (Cucumber) PE=4 SV=1	short-chain dehydrogenase TIC 32, chloroplastic-like [Cucumis melo]
EVM0000041.1	--	--	Function unknown	Uncharacterized protein {ECO:0000313|EMBL:KGN61005.1} OS=Cucumis sativus (Cucumber) PE=4 SV=1	RNA polymerase II-associated protein 3 isoform X1 [Cucumis melo]
EVM0015741.1	Molecular Function: ion binding (GO:0043167);;	--	Intracellular trafficking, secretion, and vesicular transport	Uncharacterized protein {ECO:0000313|EMBL:KGN59733.1} OS=Cucumis sativus (Cucumber) PE=4 SV=1	annexin D8-like [Cucumis sativus]
EVM0009041.1	Molecular Function: ligase activity (GO:0016874);;	--	Function unknown	Uncharacterized protein {ECO:0000313|EMBL:KGN46202.1} OS=Cucumis sativus (Cucumber) PE=4 SV=1	vacuolar protein 8 isoform X1 [Cucumis melo]
EVM0014180.1	Biological Process: mRNA splicing, via spliceosome (GO:0000398);; Cellular Component: nucleus (GO:0005634);; Biological Process: production of siRNA involved in RNA interference (GO:0030422);; Biological Process: production of miRNAs involved in gene silencing by miRNA (GO:0035196);; Biological Process: tRNA 3'-end processing (GO:0042780);; Molecular Function: 3'-tRNA processing endoribonuclease …	K00784|0|cmo:103497261|K00784 ribonuclease Z [EC:3.1.26.11] | (RefSeq) nuclear ribonuclease Z	--	Uncharacterized protein {ECO:0000313|EMBL:KGN53981.1} OS=Cucumis sativus (Cucumber) PE=4 SV=1	nuclear ribonuclease Z [Cucumis melo]
EVM0003103.2	--	--	--	Uncharacterized protein {ECO:0000313|EMBL:KGN55723.1} OS=Cucumis sativus (Cucumber) PE=4 SV=1	inactive poly [ADP-ribose] polymerase RCD1-like [Cucumis melo]
EVM0011962.1	Molecular Function: binding (GO:0005488);; Biological Process: cellular process (GO:0009987);;	--	General function prediction only	Gag/pol protein {ECO:0000313|EMBL:ADJ18449.1} (Fragment) OS=Bryonia dioica (Red bryony) PE=4 SV=1	gag/pol protein [Bryonia dioica]
EVM0008459.1	Molecular Function: protein tyrosine phosphatase activity (GO:0004725);; Molecular Function: protein tyrosine/serine/threonine phosphatase activity (GO:0008138);; Biological Process: pollen development (GO:0009555);; Biological Process: pollen tube growth (GO:0009860);; Biological Process: actin filament-based movement (GO:0030048);; Biological Process: peptidyl-tyrosine dephosphorylation (GO:003…	K01110|0|cmo:103486974|K01110 phosphatidylinositol-3,4,5-trisphosphate 3-phosphatase and dual-specificity protein phosphatase PTEN [EC:3.1.3.16 3.1.3.48 3.1.3.67] | (RefSeq) phosphatidylinositol 3,4,5-trisphosphate 3-phosphatase and protein-tyrosine-phosphatase PTEN1	--	Uncharacterized protein {ECO:0000313|EMBL:KGN59536.1} OS=Cucumis sativus (Cucumber) PE=4 SV=1	phosphatidylinositol 3,4,5-trisphosphate 3-phosphatase and dual-specificity protein phosphatase PTEN [Cucumis melo]
EVM0021622.1	Molecular Function: cation transmembrane transporter activity (GO:0008324);; Biological Process: monovalent inorganic cation transport (GO:0015672);; Biological Process: metal ion transport (GO:0030001);; Biological Process: transmembrane transport (GO:0055085);;	--	Inorganic ion transport and metabolism	Uncharacterized protein {ECO:0000313|EMBL:KGN65516.1} OS=Cucumis sativus (Cucumber) PE=4 SV=1	sodium transporter HKT1-like [Cucumis melo]
EVM0012281.1	--	K18735|0|csv:101207679|K18735 protein SMG9 | (RefSeq) protein SMG9-like	Function unknown	Uncharacterized protein {ECO:0000313|EMBL:KGN57223.1} OS=Cucumis sativus (Cucumber) PE=4 SV=1	protein SMG9-like isoform X8 [Cucumis melo]
EVM0012847.1	Molecular Function: serine-type endopeptidase activity (GO:0004252);; Cellular Component: mitochondrion (GO:0005739);; Biological Process: proteolysis (GO:0006508);; Cellular Component: chloroplast stromal thylakoid (GO:0009533);; Cellular Component: chloroplast thylakoid membrane (GO:0009535);; Biological Process: chloroplast organization (GO:0009658);; Cellular Component: chloroplast envelope (…	--	Posttranslational modification, protein turnover, chaperones	Uncharacterized protein {ECO:0000313|EMBL:KGN44832.1} OS=Cucumis sativus (Cucumber) PE=4 SV=1	protease Do-like 2, chloroplastic [Cucumis melo]
EVM0003067.3	Cellular Component: nucleus (GO:0005634);; Biological Process: proteolysis (GO:0006508);; Biological Process: response to glucose (GO:0009749);; Biological Process: hormone-mediated signaling pathway (GO:0009755);; Biological Process: defense response signaling pathway, resistance gene-dependent (GO:0009870);; Biological Process: sugar mediated signaling pathway (GO:0010182);; Biological Process:…	K12862|0|cmo:103497843|K12862 pleiotropic regulator 1 | (RefSeq) protein pleiotropic regulatory locus 1	RNA processing and modification	Uncharacterized protein {ECO:0000313|EMBL:KGN47433.1} OS=Cucumis sativus (Cucumber) PE=4 SV=1	protein pleiotropic regulatory locus 1 [Cucumis melo]
EVM0019122.1	--	--	--	Uncharacterized protein {ECO:0000313|EMBL:KGN44616.1} OS=Cucumis sativus (Cucumber) PE=4 SV=1	ureide permease 1-like [Cucumis melo]
EVM0001945.1	--	K14496|1.4072e-87|csv:101210966|K14496 abscisic acid receptor PYR/PYL family | (RefSeq) abscisic acid receptor PYL12-like	--	Uncharacterized protein {ECO:0000313|EMBL:KGN65630.1} OS=Cucumis sativus (Cucumber) PE=4 SV=1	hypothetical protein Csa_1G470460 [Cucumis sativus]
EVM0002395.1	Biological Process: phosphorelay signal transduction system (GO:0000160);; Molecular Function: obsolete signal transducer activity (GO:0004871);; Molecular Function: 2-alkenal reductase [NAD(P)] activity (GO:0032440);; Biological Process: oxidation-reduction process (GO:0055114);;	K14490|2.49087e-77|cmo:103492208|K14490 histidine-containing phosphotransfer peotein | (RefSeq) histidine-containing phosphotransfer protein 1-like	Signal transduction mechanisms	Uncharacterized protein {ECO:0000313|EMBL:KGN66121.1} OS=Cucumis sativus (Cucumber) PE=4 SV=1	histidine-containing phosphotransfer protein 1-like [Cucumis melo]
EVM0002168.1	Cellular Component: ESCRT III complex (GO:0000815);; Molecular Function: protein binding (GO:0005515);; Cellular Component: multivesicular body (GO:0005771);; Biological Process: membrane fusion (GO:0006944);; Biological Process: response to high light intensity (GO:0009644);; Biological Process: response to chitin (GO:0010200);; Biological Process: protein transport (GO:0015031);; Biological Pro…	K12191|2.17772e-155|cmo:103492353|K12191 charged multivesicular body protein 2A | (RefSeq) vacuolar protein sorting-associated protein 2 homolog 1	Intracellular trafficking, secretion, and vesicular transport	Uncharacterized protein {ECO:0000313|EMBL:KGN66277.1} OS=Cucumis sativus (Cucumber) PE=4 SV=1	vacuolar protein sorting-associated protein 2 homolog 1 [Cucumis melo]
EVM0004883.1	--	--	--	Uncharacterized protein {ECO:0000313|EMBL:KGN56366.1} OS=Cucumis sativus (Cucumber) PE=4 SV=1	ethylene-responsive transcription factor ERF038-like isoform X1 [Cucumis melo]
EVM0013470.1	Biological Process: microtubule cytoskeleton organization (GO:0000226);; Biological Process: preprophase band assembly (GO:0000913);; Molecular Function: calcium ion binding (GO:0005509);; Cellular Component: spindle (GO:0005819);; Biological Process: cell adhesion (GO:0007155);; Cellular Component: phragmoplast (GO:0009524);; Biological Process: unidimensional cell growth (GO:0009826);; Biologic…	K11583|0|csv:101220802|K11583 serine/threonine-protein phosphatase 2A regulatory subunit B'' | (RefSeq) probable serine/threonine-protein phosphatase 2A regulatory subunit B'' subunit TON2	RNA processing and modification	Uncharacterized protein {ECO:0000313|EMBL:KGN57084.1} OS=Cucumis sativus (Cucumber) PE=4 SV=1	serine/threonine-protein phosphatase 2A regulatory subunit B&apos;&apos; subunit gamma-like [Cucumis sativus]
EVM0008538.1	--	--	--	Uncharacterized protein {ECO:0000313|EMBL:KGN62127.1} OS=Cucumis sativus (Cucumber) PE=4 SV=1	WAT1-related protein At5g64700-like [Cucumis melo]
EVM0010467.1	--	--	--	--	putative protein TPRXL [Cucumis melo]
EVM0015154.1	--	--	--	Uncharacterized protein {ECO:0000313|EMBL:KGN65955.1} OS=Cucumis sativus (Cucumber) PE=4 SV=1	hypothetical protein Csa_1G542460 [Cucumis sativus]
EVM0003287.1	--	--	Function unknown	Uncharacterized protein {ECO:0000313|EMBL:KGN65240.1} OS=Cucumis sativus (Cucumber) PE=4 SV=1	protein RTF2 homolog [Cucumis melo]
EVM0016805.1	Biological Process: transcription, DNA-templated (GO:0006351);; Biological Process: regulation of cellular process (GO:0050794);;	K14484|1.32826e-85|cmo:103482549|K14484 auxin-responsive protein IAA | (RefSeq) auxin-induced protein 22D-like	--	Auxin-responsive protein {ECO:0000256|RuleBase:RU004549} OS=Cucumis melo subsp. melo PE=3 SV=1	auxin-induced protein 22D-like [Cucumis melo]
EVM0012615.2	Biological Process: calcium ion transport (GO:0006816);; Molecular Function: calcium:proton antiporter activity (GO:0015369);; Cellular Component: integral component of membrane (GO:0016021);; Biological Process: transmembrane transport (GO:0055085);;	K07300|0|cmo:103490425|K07300 Ca2+:H+ antiporter | (RefSeq) vacuolar cation/proton exchanger 3-like	Inorganic ion transport and metabolism	Uncharacterized protein {ECO:0000313|EMBL:KGN46624.1} OS=Cucumis sativus (Cucumber) PE=4 SV=1	vacuolar cation/proton exchanger 3-like isoform X1 [Cucumis melo]
EVM0005892.1	Molecular Function: protein serine/threonine kinase activity (GO:0004674);; Molecular Function: ATP binding (GO:0005524);; Biological Process: protein phosphorylation (GO:0006468);;	K08269|0|cmo:103486358|K08269 serine/threonine-protein kinase ULK/ATG1 [EC:2.7.11.1] | (RefSeq) serine/threonine-protein kinase ATG1c	--	Uncharacterized protein {ECO:0000313|EMBL:KGN58835.1} OS=Cucumis sativus (Cucumber) PE=4 SV=1	serine/threonine-protein kinase ATG1 [Cucumis melo]
EVM0004942.1	Cellular Component: ribosome (GO:0005840);; Biological Process: translation (GO:0006412);;	K02897|3.91502e-161|csv:101208580|K02897 large subunit ribosomal protein L25 | (RefSeq) uncharacterized LOC101208580	--	Uncharacterized protein {ECO:0000313|EMBL:KGN62070.1} OS=Cucumis sativus (Cucumber) PE=4 SV=1	50S ribosomal protein L25-like [Cucumis sativus]
EVM0005613.1	Molecular Function: phosphorelay response regulator activity (GO:0000156);; Biological Process: phosphorelay signal transduction system (GO:0000160);; Biological Process: regulation of transcription, DNA-templated (GO:0006355);; Biological Process: intracellular signal transduction (GO:0035556);;	K14492|5.8998e-98|cmo:103489512|K14492 two-component response regulator ARR-A family | (RefSeq) two-component response regulator ORR9-like	Transcription	Uncharacterized protein {ECO:0000313|EMBL:KGN52317.1} OS=Cucumis sativus (Cucumber) PE=4 SV=1	two-component response regulator ARR9-like isoform X1 [Cucumis melo]
EVM0010969.1	Molecular Function: ATP binding (GO:0005524);; Cellular Component: kinesin complex (GO:0005871);; Cellular Component: microtubule (GO:0005874);; Biological Process: microtubule-based movement (GO:0007018);; Molecular Function: microtubule binding (GO:0008017);; Molecular Function: ATP-dependent microtubule motor activity, minus-end-directed (GO:0008569);;	--	Cytoskeleton	Uncharacterized protein {ECO:0000313|EMBL:KGN60906.1} OS=Cucumis sativus (Cucumber) PE=4 SV=1	kinesin-1-like [Cucumis sativus]
EVM0011102.1	Molecular Function: protein serine/threonine kinase activity (GO:0004674);; Biological Process: protein phosphorylation (GO:0006468);;	K08867|0|cmo:103501021|K08867 WNK lysine deficient protein kinase [EC:2.7.11.1] | (RefSeq) probable serine/threonine-protein kinase WNK9	General function prediction only	Uncharacterized protein {ECO:0000313|EMBL:KGN66804.1} OS=Cucumis sativus (Cucumber) PE=4 SV=1	probable serine/threonine-protein kinase WNK9 [Cucumis melo]
EVM0011056.1	Molecular Function: transferase activity, transferring phosphorus-containing groups (GO:0016772);;	--	--	Uncharacterized protein {ECO:0000313|EMBL:KGN57320.1} OS=Cucumis sativus (Cucumber) PE=4 SV=1	hypothetical protein Csa_3G179100 [Cucumis sativus]
EVM0003377.1	Biological Process: RNA methylation (GO:0001510);; Molecular Function: nucleic acid binding (GO:0003676);; Molecular Function: ATP binding (GO:0005524);; Cellular Component: cytosol (GO:0005829);; Molecular Function: ATP-dependent helicase activity (GO:0008026);; Molecular Function: zinc ion binding (GO:0008270);;	K14811|0|cmo:103502795|K14811 ATP-dependent RNA helicase DBP3 [EC:3.6.4.13] | (RefSeq) DEAD-box ATP-dependent RNA helicase 5	RNA processing and modification	Uncharacterized protein {ECO:0000313|EMBL:KGN58409.1} OS=Cucumis sativus (Cucumber) PE=4 SV=1	DEAD-box ATP-dependent RNA helicase 5 [Cucumis melo]
EVM0014953.1	Molecular Function: binding (GO:0005488);;	--	General function prediction only	Uncharacterized protein {ECO:0000313|EMBL:KGN45523.1} OS=Cucumis sativus (Cucumber) PE=4 SV=1	LOW QUALITY PROTEIN: zinc finger protein NUTCRACKER-like [Cucumis sativus]
EVM0009361.1	--	--	--	--	uncharacterized protein LOC103502419 [Cucumis melo]
EVM0000062.1	Biological Process: telomere maintenance (GO:0000723);; Biological Process: response to stimulus (GO:0050896);;	K15450|0|cmo:103484609|K15450 tRNA wybutosine-synthesizing protein 3 [EC:2.1.1.282] | (RefSeq) tRNA wybutosine-synthesizing protein 2/3/4	General function prediction only	Uncharacterized protein {ECO:0000313|EMBL:KGN49113.1} OS=Cucumis sativus (Cucumber) PE=4 SV=1	hypothetical protein Csa_6G513770 [Cucumis sativus]
EVM0018414.1	Molecular Function: structural constituent of ribosome (GO:0003735);; Cellular Component: cell wall (GO:0005618);; Cellular Component: nucleolus (GO:0005730);; Cellular Component: vacuole (GO:0005773);; Biological Process: translation (GO:0006412);; Cellular Component: membrane (GO:0016020);; Cellular Component: cytosolic small ribosomal subunit (GO:0022627);;	--	Translation, ribosomal structure and biogenesis	Uncharacterized protein {ECO:0000313|EMBL:KGN52503.1} OS=Cucumis sativus (Cucumber) PE=4 SV=1	40S ribosomal protein S19-3-like [Cucumis sativus]
EVM0022692.1	Molecular Function: structural molecule activity (GO:0005198);; Biological Process: iron-sulfur cluster assembly (GO:0016226);; Biological Process: methylglyoxal catabolic process to D-lactate via S-lactoyl-glutathione (GO:0019243);; Molecular Function: iron-sulfur cluster binding (GO:0051536);;	--	--	Uncharacterized protein {ECO:0000313|EMBL:KGN65682.1} OS=Cucumis sativus (Cucumber) PE=4 SV=1	iron-sulfur assembly protein IscA-like 2, mitochondrial-like [Cucumis sativus]
EVM0011764.1	Molecular Function: DNA binding (GO:0003677);;	--	--	Uncharacterized protein {ECO:0000313|EMBL:KGN43585.1} OS=Cucumis sativus (Cucumber) PE=4 SV=1	protein ULTRAPETALA 1-like [Cucumis sativus]
EVM0000860.1	Molecular Function: hydrolase activity, hydrolyzing O-glycosyl compounds (GO:0004553);; Biological Process: carbohydrate metabolic process (GO:0005975);; Cellular Component: anchored component of membrane (GO:0031225);; Molecular Function: cation binding (GO:0043169);;	--	--	Uncharacterized protein {ECO:0000313|EMBL:KGN60690.1} OS=Cucumis sativus (Cucumber) PE=4 SV=1	glucan endo-1,3-beta-glucosidase 11 [Cucumis melo]
EVM0004090.1	Molecular Function: nucleic acid binding (GO:0003676);; Molecular Function: ATP binding (GO:0005524);; Biological Process: protein import into nucleus (GO:0006606);; Molecular Function: ATP-dependent helicase activity (GO:0008026);;	K14810|0|cmo:103484877|K14810 ATP-dependent RNA helicase DDX56/DBP9 [EC:3.6.4.13] | (RefSeq) DEAD-box ATP-dependent RNA helicase 16	RNA processing and modification	Uncharacterized protein {ECO:0000313|EMBL:KGN48639.1} OS=Cucumis sativus (Cucumber) PE=4 SV=1	DEAD-box ATP-dependent RNA helicase 16 [Cucumis melo]
EVM0004662.1	Molecular Function: serine-type endopeptidase inhibitor activity (GO:0004867);; Biological Process: proteolysis (GO:0006508);; Molecular Function: peptidase activity (GO:0008233);; Biological Process: response to wounding (GO:0009611);;	--	--	Uncharacterized protein {ECO:0000313|EMBL:KGN56904.1} OS=Cucumis sativus (Cucumber) PE=4 SV=1	glu S.griseus protease inhibitor-like [Cucumis sativus]
EVM0001292.1	--	--	General function prediction only	Uncharacterized protein {ECO:0000313|EMBL:KGN49540.1} OS=Cucumis sativus (Cucumber) PE=4 SV=1	pentatricopeptide repeat-containing protein At5g66520-like [Cucumis melo]
EVM0010504.1	Molecular Function: carboxylic ester hydrolase activity (GO:0004091);; Biological Process: lipid metabolic process (GO:0006629);;	--	--	Uncharacterized protein {ECO:0000313|EMBL:KGN63057.1} OS=Cucumis sativus (Cucumber) PE=4 SV=1	GDSL esterase/lipase At1g71691-like [Cucumis melo]
EVM0015137.1	Molecular Function: DNA-binding transcription factor activity (GO:0003700);; Biological Process: regulation of transcription, DNA-templated (GO:0006355);; Molecular Function: sequence-specific DNA binding (GO:0043565);;	--	--	Uncharacterized protein {ECO:0000313|EMBL:KGN62626.1} OS=Cucumis sativus (Cucumber) PE=4 SV=1	ocs element-binding factor 1-like [Cucumis sativus]
EVM0007955.1	--	--	--	FAD-binding domain-containing family protein {ECO:0000313|EMBL:ERP67051.1} OS=Populus trichocarpa (Western balsam poplar) PE=4 SV=1	cannabidiolic acid synthase-like [Cucumis melo]
EVM0018050.1	Biological Process: lipid metabolic process (GO:0006629);; Molecular Function: hydrolase activity, acting on ester bonds (GO:0016788);;	--	--	Uncharacterized protein {ECO:0000313|EMBL:KGN49277.1} OS=Cucumis sativus (Cucumber) PE=4 SV=1	GDSL esterase/lipase At5g45950-like [Cucumis sativus]
EVM0012758.1	--	--	--	Uncharacterized protein {ECO:0000313|EMBL:KGN59180.1} OS=Cucumis sativus (Cucumber) PE=4 SV=1	uncharacterized protein LOC101227220 [Cucumis sativus]
EVM0021785.1	--	--	General function prediction only	Uncharacterized protein {ECO:0000313|EMBL:KGN53191.1} OS=Cucumis sativus (Cucumber) PE=4 SV=1	hypothetical protein Csa_4G025700 [Cucumis sativus]
EVM0011130.1	--	--	--	Uncharacterized protein {ECO:0000313|EMBL:KGN45266.1} OS=Cucumis sativus (Cucumber) PE=4 SV=1	cucumber peeling cupredoxin-like [Cucumis sativus]
EVM0004266.1	Biological Process: response to hypoxia (GO:0001666);; Molecular Function: alcohol dehydrogenase (NAD) activity (GO:0004022);; Cellular Component: cytosol (GO:0005829);; Cellular Component: plasma membrane (GO:0005886);; Molecular Function: zinc ion binding (GO:0008270);; Biological Process: response to salt stress (GO:0009651);; Biological Process: response to cadmium ion (GO:0046686);; Molecula…	K18857|0|cmo:103503178|K18857 alcohol dehydrogenase class-P [EC:1.1.1.1] | (RefSeq) alcohol dehydrogenase-like	Secondary metabolites biosynthesis, transport and catabolism	Alcohol dehydrogenase {ECO:0000313|EMBL:AIS71926.1} OS=Citrullus lanatus (Watermelon) PE=2 SV=1	alcohol dehydrogenase-like [Cucumis melo]
EVM0003210.1	Molecular Function: GPI-anchor transamidase activity (GO:0003923);; Molecular Function: cysteine-type endopeptidase activity (GO:0004197);; Cellular Component: endoplasmic reticulum (GO:0005783);; Biological Process: proteolysis (GO:0006508);; Biological Process: sterol biosynthetic process (GO:0016126);; Biological Process: sphingoid biosynthetic process (GO:0046520);;	--	Posttranslational modification, protein turnover, chaperones	Uncharacterized protein {ECO:0000313|EMBL:KGN66792.1} OS=Cucumis sativus (Cucumber) PE=4 SV=1	GPI-anchor transamidase-like [Cucumis sativus]
EVM0018719.1	--	--	--	Uncharacterized protein {ECO:0000313|EMBL:KGN45995.1} OS=Cucumis sativus (Cucumber) PE=4 SV=1	uncharacterized protein LOC103488666 isoform X2 [Cucumis melo]
EVM0021961.1	Molecular Function: serine-type carboxypeptidase activity (GO:0004185);; Biological Process: proteolysis (GO:0006508);;	K16297|0|cmo:103493533|K16297 serine carboxypeptidase-like clade II [EC:3.4.16.-] | (RefSeq) serine carboxypeptidase II-2	--	Uncharacterized protein {ECO:0000313|EMBL:KGN61064.1} OS=Cucumis sativus (Cucumber) PE=4 SV=1	serine carboxypeptidase II-2 [Cucumis melo]
EVM0010604.1	Cellular Component: plasma membrane (GO:0005886);;	--	--	Uncharacterized protein {ECO:0000313|EMBL:KCW90250.1} (Fragment) OS=Eucalyptus grandis (Flooded gum) PE=4 SV=1	hypothetical protein EUGRSUZ_A02403, partial [Eucalyptus grandis]
EVM0009319.1	--	--	--	Uncharacterized protein {ECO:0000313|EMBL:KGN53040.1} OS=Cucumis sativus (Cucumber) PE=4 SV=1	uncharacterized protein LOC103494567 [Cucumis melo]
EVM0020763.1	Molecular Function: DNA-binding transcription factor activity (GO:0003700);; Cellular Component: nucleus (GO:0005634);; Biological Process: regulation of transcription, DNA-templated (GO:0006355);;	K14514|0|csv:101214396|K14514 ethylene-insensitive protein 3 | (RefSeq) ETHYLENE INSENSITIVE 3-like 1 protein	--	EIN3-like protein {ECO:0000313|EMBL:BAB64345.1} OS=Cucumis melo (Muskmelon) PE=2 SV=1	ETHYLENE INSENSITIVE 3-like 1 protein [Cucumis melo]
EVM0021022.1	--	--	Function unknown	Uncharacterized protein {ECO:0000313|EMBL:KGN62040.1} OS=Cucumis sativus (Cucumber) PE=4 SV=1	UPF0420 protein C16orf58 [Cucumis melo]
EVM0016110.1	Molecular Function: DNA-binding transcription factor activity (GO:0003700);; Biological Process: regulation of transcription, DNA-templated (GO:0006355);; Molecular Function: hydrolase activity (GO:0016787);;	--	General function prediction only	Uncharacterized protein {ECO:0000313|EMBL:KGN57066.1} OS=Cucumis sativus (Cucumber) PE=4 SV=1	tubby-like F-box protein 3 [Cucumis melo]
EVM0015050.1	Cellular Component: mitochondrion (GO:0005739);; Molecular Function: NADH dehydrogenase (ubiquinone) activity (GO:0008137);; Cellular Component: thylakoid (GO:0009579);; Biological Process: oxidation-reduction process (GO:0055114);;	K03936|1.01528e-135|csv:11123896|K03936 NADH dehydrogenase (ubiquinone) Fe-S protein 3 [EC:1.6.5.3 1.6.99.3] | (RefSeq) nad9, CusaM_p32; NADH dehydrogenase subunit 9	Energy production and conversion	NADH dehydrogenase subunit 9 {ECO:0000313|EMBL:AAF86492.1} OS=Lupinus angustifolius (Narrow-leaved blue lupine) PE=3 SV=1	NADH dehydrogenase subunit 9 [Lupinus angustifolius]
EVM0010452.1	--	--	--	Uncharacterized protein {ECO:0000313|EMBL:KGN60336.1} OS=Cucumis sativus (Cucumber) PE=4 SV=1	uncharacterized protein LOC103503589 [Cucumis melo]
EVM0016204.1	Cellular Component: cytoskeleton (GO:0005856);; Biological Process: regulation of actin filament polymerization (GO:0030833);;	K05754|6.09155e-57|cmo:103485501|K05754 actin related protein 2/3 complex, subunit 5 | (RefSeq) actin-related protein 2/3 complex subunit 5A	Cytoskeleton	Actin-related protein 2/3 complex subunit 5 {ECO:0000256|RuleBase:RU004301} OS=Morus notabilis PE=3 SV=1	Actin-related protein 2/3 complex subunit 5 [Morus notabilis]
EVM0022072.1	Molecular Function: GTP binding (GO:0005525);; Cellular Component: plasma membrane (GO:0005886);; Biological Process: small GTPase mediated signal transduction (GO:0007264);; Biological Process: protein transport (GO:0015031);; Molecular Function: hydrolase activity (GO:0016787);;	--	Intracellular trafficking, secretion, and vesicular transport	Uncharacterized protein {ECO:0000313|EMBL:KGN63869.1} OS=Cucumis sativus (Cucumber) PE=4 SV=1	ras-related protein RABA6a-like [Cucumis sativus]
EVM0001784.1	Molecular Function: aminoacyl-tRNA hydrolase activity (GO:0004045);;	K04794|1.80212e-122|csv:101220307|K04794 peptidyl-tRNA hydrolase, PTH2 family [EC:3.1.1.29] | (RefSeq) peptidyl-tRNA hydrolase 2, mitochondrial-like	Function unknown	Uncharacterized protein {ECO:0000313|EMBL:KGN63396.1} OS=Cucumis sativus (Cucumber) PE=4 SV=1	peptidyl-tRNA hydrolase 2, mitochondrial-like [Cucumis sativus]
EVM0000523.1	--	--	General function prediction only	Uncharacterized protein {ECO:0000313|EMBL:KGN53295.1} OS=Cucumis sativus (Cucumber) PE=4 SV=1	pentatricopeptide repeat-containing protein At5g66500, mitochondrial-like [Cucumis sativus]
EVM0021278.1	--	--	--	HyPRP {ECO:0000313|EMBL:AAD01800.1} OS=Fragaria ananassa (Strawberry) PE=2 SV=1	14 kDa proline-rich protein DC2.15-like isoform 1 [Fragaria vesca subsp. vesca]
EVM0013308.1	Molecular Function: NAD+ ADP-ribosyltransferase activity (GO:0003950);; Molecular Function: metal ion binding (GO:0046872);;	--	--	Uncharacterized protein {ECO:0000313|EMBL:KGN50968.1} OS=Cucumis sativus (Cucumber) PE=4 SV=1	uncharacterized protein LOC101220433 [Cucumis sativus]
EVM0014606.1	Biological Process: MAPK cascade (GO:0000165);; Molecular Function: nucleotide binding (GO:0000166);; Molecular Function: protein serine/threonine kinase activity (GO:0004674);; Biological Process: protein phosphorylation (GO:0006468);;	--	--	Uncharacterized protein {ECO:0000313|EMBL:ESR62360.1} OS=Citrus clementina PE=3 SV=1	cysteine-rich receptor-like protein kinase 10 [Cucumis melo]
EVM0013871.1	Molecular Function: nucleic acid binding (GO:0003676);; Molecular Function: ATP binding (GO:0005524);; Molecular Function: ATP-dependent helicase activity (GO:0008026);;	K14777|0|cmo:103482938|K14777 ATP-dependent RNA helicase DDX47/RRP3 [EC:3.6.4.13] | (RefSeq) DEAD-box ATP-dependent RNA helicase 10	RNA processing and modification	Uncharacterized protein {ECO:0000313|EMBL:KGN49894.1} OS=Cucumis sativus (Cucumber) PE=4 SV=1	DEAD-box ATP-dependent RNA helicase 10 [Cucumis melo]
EVM0010585.1	--	--	--	Uncharacterized protein {ECO:0000313|EMBL:KGN48174.1} OS=Cucumis sativus (Cucumber) PE=4 SV=1	hypothetical protein Csa_6G446350 [Cucumis sativus]
EVM0004000.1	--	--	--	Putative uncharacterized protein {ECO:0000313|EMBL:CAN72427.1} OS=Vitis vinifera (Grape) PE=4 SV=1	serine/threonine-protein phosphatase 7 long form homolog [Cucumis melo]
EVM0014285.1	Molecular Function: nucleotide binding (GO:0000166);; Molecular Function: nucleic acid binding (GO:0003676);; Molecular Function: ATP-dependent helicase activity (GO:0008026);;	K11136|0|cmo:103500573|K11136 regulator of telomere elongation helicase 1 [EC:3.6.4.12] | (RefSeq) regulator of telomere elongation helicase 1	Replication, recombination and repair	Uncharacterized protein {ECO:0000313|EMBL:KGN45355.1} OS=Cucumis sativus (Cucumber) PE=4 SV=1	regulator of telomere elongation helicase 1 isoform X1 [Cucumis melo]
EVM0021615.1	Biological Process: pattern specification process (GO:0007389);; Biological Process: regulation of cell size (GO:0008361);; Cellular Component: plant-type cell wall (GO:0009505);; Biological Process: plant-type cell wall organization (GO:0009664);; Biological Process: plant-type cell wall biogenesis (GO:0009832);; Biological Process: auxin polar transport (GO:0009926);; Biological Process: root m…	--	--	Uncharacterized protein {ECO:0000313|EMBL:KGN46232.1} OS=Cucumis sativus (Cucumber) PE=4 SV=1	fasciclin-like arabinogalactan protein 8-like [Cucumis sativus]
EVM0012213.1	Cellular Component: chloroplast inner membrane (GO:0009706);; Cellular Component: integral component of membrane (GO:0016021);;	--	Function unknown	Uncharacterized protein {ECO:0000313|EMBL:KGN56777.1} OS=Cucumis sativus (Cucumber) PE=4 SV=1	GDT1-like protein 2, chloroplastic [Cucumis melo]
EVM0020257.1	--	--	--	Uncharacterized protein {ECO:0000313|EMBL:KGN54345.1} OS=Cucumis sativus (Cucumber) PE=4 SV=1	L-type lectin-domain containing receptor kinase S.4-like [Cucumis sativus]
EVM0016923.1	Cellular Component: extracellular region (GO:0005576);; Biological Process: protein targeting to membrane (GO:0006612);; Biological Process: lipid transport (GO:0006869);; Molecular Function: lipid binding (GO:0008289);; Biological Process: positive regulation of flavonoid biosynthetic process (GO:0009963);; Biological Process: regulation of plant-type hypersensitive response (GO:0010363);;	--	--	Lipid transfer protein {ECO:0000313|EMBL:AGC08429.1} OS=Gossypium hirsutum (Upland cotton) PE=4 SV=1	lipid transfer protein [Gossypium hirsutum]
EVM0014475.1	--	--	Signal transduction mechanisms	Uncharacterized protein {ECO:0000313|EMBL:KGN62511.1} OS=Cucumis sativus (Cucumber) PE=4 SV=1	hypothetical protein Csa_2G357340 [Cucumis sativus]
EVM0001734.1	Biological Process: MAPK cascade (GO:0000165);; Molecular Function: nucleotide binding (GO:0000166);; Molecular Function: protein serine/threonine kinase activity (GO:0004674);; Biological Process: protein phosphorylation (GO:0006468);;	--	--	Uncharacterized protein {ECO:0000313|EMBL:KDP20815.1} OS=Jatropha curcas (Barbados nut) PE=3 SV=1	cysteine-rich receptor-like protein kinase 26-like [Cucumis sativus]
EVM0005305.1	Molecular Function: rRNA (adenine-N6,N6-)-dimethyltransferase activity (GO:0000179);; Biological Process: cell fate specification (GO:0001708);; Cellular Component: nucleolus (GO:0005730);; Biological Process: rRNA methylation (GO:0031167);; Biological Process: cell division (GO:0051301);;	K14191|0|cmo:103487290|K14191 18S rRNA (adenine1779-N6/adenine1780-N6)-dimethyltransferase [EC:2.1.1.183] | (RefSeq) ribosomal RNA small subunit methyltransferase	RNA processing and modification	Uncharacterized protein {ECO:0000313|EMBL:KGN66758.1} OS=Cucumis sativus (Cucumber) PE=4 SV=1	probable dimethyladenosine transferase [Cucumis melo]
EVM0001452.1	Cellular Component: vacuolar membrane (GO:0005774);; Cellular Component: plasma membrane (GO:0005886);; Molecular Function: amino acid transmembrane transporter activity (GO:0015171);; Cellular Component: integral component of membrane (GO:0016021);;	K15015|0|cmo:103489447|K15015 solute carrier family 32 (vesicular inhibitory amino acid transporter) | (RefSeq) vacuolar amino acid transporter 1-like	Amino acid transport and metabolism	Uncharacterized protein {ECO:0000313|EMBL:KGN52251.1} OS=Cucumis sativus (Cucumber) PE=4 SV=1	vacuolar amino acid transporter 1-like isoform X1 [Cucumis melo]
EVM0019789.1	--	--	--	Uncharacterized protein {ECO:0000313|EMBL:KGN50765.1} OS=Cucumis sativus (Cucumber) PE=4 SV=1	probable S-adenosylmethionine-dependent methyltransferase At5g38100-like [Cucumis sativus]
EVM0010535.1	Cellular Component: chloroplast thylakoid (GO:0009534);; Biological Process: photosynthetic acclimation (GO:0009643);; Cellular Component: chloroplast envelope (GO:0009941);; Molecular Function: phosphoglycerate transmembrane transporter activity (GO:0015120);; Molecular Function: antiporter activity (GO:0015297);; Biological Process: phosphoglycerate transmembrane transport (GO:0015713);; Cellul…	K15283|0|csv:101220728|K15283 solute carrier family 35, member E1 | (RefSeq) triose phosphate/phosphate translocator, chloroplastic	--	Uncharacterized protein {ECO:0000313|EMBL:KGN49257.1} OS=Cucumis sativus (Cucumber) PE=4 SV=1	triose phosphate/phosphate translocator, chloroplastic isoform X2 [Cucumis melo]
EVM0006664.2	--	--	--	Uncharacterized protein {ECO:0000313|EMBL:KGN56625.1} OS=Cucumis sativus (Cucumber) PE=4 SV=1	hypothetical protein Csa_3G126890 [Cucumis sativus]
EVM0019693.1	Molecular Function: transferase activity, transferring phosphorus-containing groups (GO:0016772);; Biological Process: cellular metabolic process (GO:0044237);;	K04733|0|cmo:103487938|K04733 interleukin-1 receptor-associated kinase 4 [EC:2.7.11.1] | (RefSeq) protein LYK5-like	--	Uncharacterized protein {ECO:0000313|EMBL:KGN62566.1} OS=Cucumis sativus (Cucumber) PE=4 SV=1	protein LYK5-like [Cucumis melo]
EVM0001612.1	Molecular Function: DNA binding (GO:0003677);; Biological Process: regulation of transcription, DNA-templated (GO:0006355);;	--	--	Uncharacterized protein {ECO:0000313|EMBL:KGN49237.1} OS=Cucumis sativus (Cucumber) PE=4 SV=1	dof zinc finger protein DOF1.4-like [Cucumis melo]
EVM0000331.1	Cellular Component: cytoplasm (GO:0005737);; Biological Process: response to stress (GO:0006950);;	K13993|1.60117e-95|cmo:103497112|K13993 HSP20 family protein | (RefSeq) 18.5 kDa class I heat shock protein-like	Posttranslational modification, protein turnover, chaperones	HSP18.2A {ECO:0000313|EMBL:ADU55790.1} OS=Citrullus lanatus (Watermelon) PE=2 SV=1	18.5 kDa class I heat shock protein-like [Cucumis melo]
EVM0016421.1	Cellular Component: nuclear envelope (GO:0005635);; Biological Process: DNA-dependent DNA replication (GO:0006261);; Cellular Component: chloroplast (GO:0009507);;	K14305|0|cmo:103493491|K14305 nuclear pore complex protein Nup43 | (RefSeq) nuclear pore complex protein NUP43	--	Uncharacterized protein {ECO:0000313|EMBL:KGN61069.1} OS=Cucumis sativus (Cucumber) PE=4 SV=1	nucleoporin Nup43 [Cucumis melo]
EVM0005114.1	--	--	--	Uncharacterized protein {ECO:0000313|EMBL:KGN59725.1} OS=Cucumis sativus (Cucumber) PE=4 SV=1	hypothetical protein Csa_3G841490 [Cucumis sativus]
EVM0001330.2	Molecular Function: protein serine/threonine kinase activity (GO:0004674);; Molecular Function: ATP binding (GO:0005524);; Biological Process: protein phosphorylation (GO:0006468);;	K04733|0|cmo:103503292|K04733 interleukin-1 receptor-associated kinase 4 [EC:2.7.11.1] | (RefSeq) probable serine/threonine-protein kinase NAK	Signal transduction mechanisms	Serine/threonine-protein kinase cx32 {ECO:0000313|EMBL:ADN33987.1} OS=Cucumis melo subsp. melo PE=3 SV=1	serine/threonine-protein kinase cx32 [Cucumis melo subsp. melo]
EVM0021104.1	--	--	--	Uncharacterized protein {ECO:0000313|EMBL:KGN56295.1} OS=Cucumis sativus (Cucumber) PE=4 SV=1	hypothetical protein Csa_3G113370 [Cucumis sativus]
EVM0012779.1	--	--	General function prediction only	Uncharacterized protein {ECO:0000313|EMBL:KGN62583.1} OS=Cucumis sativus (Cucumber) PE=4 SV=1	zinc finger protein NUTCRACKER-like [Cucumis sativus]
EVM0012397.1	--	--	General function prediction only	Uncharacterized protein {ECO:0000313|EMBL:KGN61535.1} OS=Cucumis sativus (Cucumber) PE=4 SV=1	uncharacterized protein LOC103502419 [Cucumis melo]
EVM0016270.1	Cellular Component: membrane (GO:0016020);;	K17790|4.78852e-114|cmo:103491146|K17790 mitochondrial import inner membrane translocase subunit TIM22 | (RefSeq) mitochondrial import inner membrane translocase subunit TIM22-2	Intracellular trafficking, secretion, and vesicular transport	Uncharacterized protein {ECO:0000313|EMBL:KGN56059.1} OS=Cucumis sativus (Cucumber) PE=4 SV=1	hypothetical protein Csa_3G062610 [Cucumis sativus]
EVM0015773.1	--	K06001|0|cmo:103498574|K06001 tryptophan synthase beta chain [EC:4.2.1.20] | (RefSeq) tryptophan synthase beta chain 2-like	Amino acid transport and metabolism	Uncharacterized protein {ECO:0000313|EMBL:KGN52554.1} OS=Cucumis sativus (Cucumber) PE=4 SV=1	hypothetical protein Csa_5G643330 [Cucumis sativus]
EVM0020843.1	Biological Process: regulation of cyclin-dependent protein serine/threonine kinase activity (GO:0000079);; Molecular Function: protein kinase binding (GO:0019901);;	--	General function prediction only	Uncharacterized protein {ECO:0000313|EMBL:KGN46558.1} OS=Cucumis sativus (Cucumber) PE=4 SV=1	cyclin-U2-1-like [Cucumis sativus]
EVM0000573.2	Molecular Function: nucleotide binding (GO:0000166);; Molecular Function: nucleic acid binding (GO:0003676);;	K12890|3.60779e-147|cmo:103492152|K12890 splicing factor, arginine/serine-rich 1 | (RefSeq) serine/arginine-rich splicing factor SR30	RNA processing and modification	Uncharacterized protein {ECO:0000313|EMBL:KGN66056.1} OS=Cucumis sativus (Cucumber) PE=4 SV=1	pre-mRNA-splicing factor SF2-like [Cucumis sativus]
EVM0000661.1	--	--	--	Uncharacterized protein {ECO:0000313|EMBL:KGN63073.1} OS=Cucumis sativus (Cucumber) PE=4 SV=1	uncharacterized protein LOC101220741 [Cucumis sativus]
EVM0022015.1	--	--	--	Uncharacterized protein {ECO:0000313|EMBL:AFM95209.1} OS=Cynara cardunculus var. scolymus (Artichoke) PE=4 SV=1	uncharacterized protein LOC104613215 [Nelumbo nucifera]
EVM0005651.1	Molecular Function: hydrolase activity (GO:0016787);;	--	--	Uncharacterized protein {ECO:0000313|EMBL:KGN50142.1} OS=Cucumis sativus (Cucumber) PE=4 SV=1	GDSL esterase/lipase 1-like [Cucumis sativus]
EVM0012678.1	Molecular Function: damaged DNA binding (GO:0003684);; Molecular Function: single-stranded DNA binding (GO:0003697);; Molecular Function: protein binding (GO:0005515);; Molecular Function: ATP binding (GO:0005524);; Cellular Component: cytoplasm (GO:0005737);; Biological Process: mitotic recombination (GO:0006312);; Biological Process: sister chromatid cohesion (GO:0007062);; Biological Process: …	--	Replication, recombination and repair	Uncharacterized protein {ECO:0000313|EMBL:KGN61137.1} OS=Cucumis sativus (Cucumber) PE=4 SV=1	DNA repair protein XRCC3 homolog [Cucumis sativus]
EVM0013519.1	Molecular Function: beta-galactosidase activity (GO:0004565);; Biological Process: carbohydrate metabolic process (GO:0005975);; Molecular Function: carbohydrate binding (GO:0030246);;	--	Carbohydrate transport and metabolism	Beta-galactosidase {ECO:0000256|RuleBase:RU000675} OS=Theobroma cacao (Cacao) PE=3 SV=1	beta-galactosidase 1 [Cucumis melo]
EVM0019392.1	Cellular Component: nuclear euchromatin (GO:0005719);; Cellular Component: nucleolus (GO:0005730);; Biological Process: cellular process (GO:0009987);; Biological Process: vegetative to reproductive phase transition of meristem (GO:0010228);; Cellular Component: FACT complex (GO:0035101);;	--	Amino acid transport and metabolism	Global transcription factor group {ECO:0000313|EMBL:KGN49451.1} OS=Cucumis sativus (Cucumber) PE=4 SV=1	FACT complex subunit SPT16-like [Cucumis sativus]
EVM0018184.1	Molecular Function: protein serine/threonine kinase activity (GO:0004674);; Molecular Function: ATP binding (GO:0005524);; Biological Process: protein phosphorylation (GO:0006468);;	--	Signal transduction mechanisms	Uncharacterized protein {ECO:0000313|EMBL:KGN65129.1} OS=Cucumis sativus (Cucumber) PE=4 SV=1	probable receptor-like protein kinase At5g15080 isoform X1 [Cucumis melo]
EVM0010926.1	Molecular Function: DNA binding (GO:0003677);; Molecular Function: chromatin binding (GO:0003682);; Biological Process: response to hormone (GO:0009725);; Biological Process: response to oxygen-containing compound (GO:1901700);;	K09422|2.60217e-87|pop:POPTR_0005s07590g|K09422 myb proto-oncogene protein, plant | (RefSeq) POPTRDRAFT_207391; hypothetical protein	Transcription	Uncharacterized protein {ECO:0000313|EMBL:KDP46819.1} OS=Jatropha curcas (Barbados nut) PE=4 SV=1	transcription factor MYB39-like [Sesamum indicum]
EVM0021090.1	--	--	--	Uncharacterized protein {ECO:0000313|EMBL:KGN66133.1} OS=Cucumis sativus (Cucumber) PE=4 SV=1	hypothetical protein Csa_1G573030 [Cucumis sativus]
EVM0020023.1	Biological Process: microtubule cytoskeleton organization (GO:0000226);; Molecular Function: RNA cap binding (GO:0000339);; Biological Process: RNA splicing, via endonucleolytic cleavage and ligation (GO:0000394);; Biological Process: cytokinesis by cell plate formation (GO:0000911);; Molecular Function: DNA binding (GO:0003677);; Cellular Component: nuclear cap binding complex (GO:0005846);; Bio…	K12882|0|cmo:103492007|K12882 nuclear cap-binding protein subunit 1 | (RefSeq) nuclear cap-binding protein subunit 1	RNA processing and modification	Uncharacterized protein {ECO:0000313|EMBL:KGN66512.1} OS=Cucumis sativus (Cucumber) PE=4 SV=1	nuclear cap-binding protein subunit 1 [Cucumis melo]
EVM0000747.1	Molecular Function: calcium ion binding (GO:0005509);; Cellular Component: chloroplast thylakoid lumen (GO:0009543);; Cellular Component: chloroplast stroma (GO:0009570);; Cellular Component: photosystem II oxygen evolving complex (GO:0009654);; Cellular Component: extrinsic component of membrane (GO:0019898);; Cellular Component: chloroplast photosystem II (GO:0030095);; Biological Process: phot…	--	--	Thylakoid lumenal 21.5 kDa protein, chloroplast, putative {ECO:0000313|EMBL:EEF49989.1} OS=Ricinus communis (Castor bean) PE=4 SV=1	psbP domain-containing protein 1, chloroplastic-like [Cucumis sativus]
EVM0017536.3	Biological Process: regulation of cyclin-dependent protein serine/threonine kinase activity (GO:0000079);; Molecular Function: kinase activity (GO:0016301);; Molecular Function: protein kinase binding (GO:0019901);;	--	General function prediction only	Cyclin-dependent kinase {ECO:0000313|EMBL:ABR67416.1} OS=Cucumis melo subsp. melo PE=4 SV=1	cyclin-P3-1 [Cucumis melo]
EVM0013674.2	Biological Process: protein transport (GO:0015031);; Cellular Component: integral component of membrane (GO:0016021);;	K19995|0|csv:101210890|K19995 secretory carrier-associated membrane protein | (RefSeq) secretory carrier-associated membrane protein 3	Intracellular trafficking, secretion, and vesicular transport	Uncharacterized protein {ECO:0000313|EMBL:KGN49189.1} OS=Cucumis sativus (Cucumber) PE=4 SV=1	secretory carrier-associated membrane protein 3-like [Cucumis sativus]
EVM0010013.1	Biological Process: cellular process (GO:0009987);;	--	--	Uncharacterized protein {ECO:0000313|EMBL:KGN48475.1} OS=Cucumis sativus (Cucumber) PE=4 SV=1	uncharacterized protein LOC103484732 [Cucumis melo]
EVM0002915.1	--	--	--	Uncharacterized protein {ECO:0000313|EMBL:KGN63754.1} OS=Cucumis sativus (Cucumber) PE=4 SV=1	hypothetical protein Csa_1G014510 [Cucumis sativus]
EVM0000962.1	--	--	General function prediction only	Uncharacterized protein {ECO:0000313|EMBL:KGN59235.1} OS=Cucumis sativus (Cucumber) PE=4 SV=1	putative pentatricopeptide repeat-containing protein At5g06400, mitochondrial [Cucumis melo]
EVM0020853.1	--	K10532|0|cmo:103486510|K10532 heparan-alpha-glucosaminide N-acetyltransferase [EC:2.3.1.78] | (RefSeq) heparan-alpha-glucosaminide N-acetyltransferase-like	Function unknown	Uncharacterized protein {ECO:0000313|EMBL:KCW48802.1} OS=Eucalyptus grandis (Flooded gum) PE=4 SV=1	heparan-alpha-glucosaminide N-acetyltransferase-like [Cucumis melo]
EVM0010547.1	Cellular Component: mitochondrial proton-transporting ATP synthase complex, coupling factor F(o) (GO:0000276);; Molecular Function: copper ion binding (GO:0005507);; Cellular Component: nucleolus (GO:0005730);; Cellular Component: vacuolar membrane (GO:0005774);; Biological Process: ubiquitin-dependent protein catabolic process (GO:0006511);; Molecular Function: zinc ion binding (GO:0008270);; Ce…	--	Energy production and conversion	Uncharacterized protein {ECO:0000313|EMBL:KGN52290.1} OS=Cucumis sativus (Cucumber) PE=4 SV=1	ATP synthase subunit d, mitochondrial-like [Cucumis sativus]
EVM0020572.1	--	K20102|0|cmo:103487191|K20102 YTH domain-containing family protein | (RefSeq) uncharacterized LOC103487191	General function prediction only	Uncharacterized protein {ECO:0000313|EMBL:KGN66626.1} OS=Cucumis sativus (Cucumber) PE=4 SV=1	uncharacterized protein LOC103487191 isoform X1 [Cucumis melo]
EVM0013431.1	--	--	--	Uncharacterized protein {ECO:0000313|EMBL:KGN56212.1} OS=Cucumis sativus (Cucumber) PE=4 SV=1	uncharacterized protein LOC103493357 [Cucumis melo]
EVM0008272.1	--	--	--	Uncharacterized protein {ECO:0000313|EMBL:EMJ07254.1} OS=Prunus persica (Peach) PE=4 SV=1	uncharacterized protein LOC103447983 isoform X1 [Malus domestica]
EVM0005565.1	--	K03517|0|cmo:103483948|K03517 quinolinate synthase [EC:2.5.1.72] | (RefSeq) quinolinate synthase, chloroplastic	--	Uncharacterized protein {ECO:0000313|EMBL:KGN64353.1} OS=Cucumis sativus (Cucumber) PE=4 SV=1	quinolinate synthase, chloroplastic [Cucumis melo]
EVM0005061.1	--	--	Transcription	Uncharacterized protein {ECO:0000313|EMBL:KGN45418.1} OS=Cucumis sativus (Cucumber) PE=4 SV=1	hypothetical protein Csa_7G447800 [Cucumis sativus]
EVM0016078.1	--	--	Signal transduction mechanisms	Uncharacterized protein {ECO:0000313|EMBL:KGN62515.1} OS=Cucumis sativus (Cucumber) PE=4 SV=1	hypothetical protein Csa_2G358860 [Cucumis sativus]
EVM0011283.2	Molecular Function: RNA binding (GO:0003723);; Molecular Function: polynucleotide adenylyltransferase activity (GO:0004652);; Cellular Component: nucleus (GO:0005634);; Biological Process: RNA polyadenylation (GO:0043631);;	K14376|0|cmo:103488167|K14376 poly(A) polymerase [EC:2.7.7.19] | (RefSeq) nuclear poly(A) polymerase 4	RNA processing and modification	Poly(A) polymerase beta {ECO:0000313|EMBL:KGN62794.1} OS=Cucumis sativus (Cucumber) PE=4 SV=1	poly(A) polymerase beta isoform X2 [Cucumis melo]
EVM0011405.1	Molecular Function: GTPase activator activity (GO:0005097);; Cellular Component: cytoplasm (GO:0005737);; Biological Process: actin filament-based movement (GO:0030048);; Biological Process: positive regulation of GTPase activity (GO:0032851);; Biological Process: Golgi localization (GO:0051645);; Biological Process: mitochondrion localization (GO:0051646);; Biological Process: peroxisome localiz…	--	Intracellular trafficking, secretion, and vesicular transport	Uncharacterized protein {ECO:0000313|EMBL:KGN63184.1} OS=Cucumis sativus (Cucumber) PE=4 SV=1	TBC1 domain family member 2A-like [Cucumis sativus]
EVM0019151.1	--	--	--	Uncharacterized protein {ECO:0000313|EMBL:KGN60869.1} OS=Cucumis sativus (Cucumber) PE=4 SV=1	GDSL esterase/lipase At1g54790-like [Cucumis sativus]
EVM0012942.1	--	--	--	Uncharacterized protein {ECO:0000313|EMBL:KGN45273.1} OS=Cucumis sativus (Cucumber) PE=4 SV=1	uncharacterized protein LOC101208051 [Cucumis sativus]
EVM0014009.2	Molecular Function: zinc ion binding (GO:0008270);;	K19042|0|cmo:103487699|K19042 E3 ubiquitin-protein ligase BOI and related proteins [EC:2.3.2.27] | (RefSeq) BOI-related E3 ubiquitin-protein ligase 1	Posttranslational modification, protein turnover, chaperones	Uncharacterized protein {ECO:0000313|EMBL:KGN62297.1} OS=Cucumis sativus (Cucumber) PE=4 SV=1	BOI-related E3 ubiquitin-protein ligase 1 [Cucumis melo]
EVM0010802.1	Cellular Component: cytoplasm (GO:0005737);; Biological Process: regulation of translation (GO:0006417);; Molecular Function: transaminase activity (GO:0008483);; Biological Process: ethylene biosynthetic process (GO:0009693);; Biological Process: response to auxin (GO:0009733);; Biological Process: response to cytokinin (GO:0009735);; Biological Process: fruit ripening (GO:0009835);; Molecular F…	--	Signal transduction mechanisms	Uncharacterized protein {ECO:0000313|EMBL:KGN48642.1} OS=Cucumis sativus (Cucumber) PE=3 SV=1	1-aminocyclopropane-1-carboxylate synthase CMA101-like [Cucumis sativus]
EVM0021924.1	Cellular Component: extracellular region (GO:0005576);; Cellular Component: plasma membrane (GO:0005886);;	--	--	Uncharacterized protein {ECO:0000313|EMBL:KGN60148.1} OS=Cucumis sativus (Cucumber) PE=4 SV=1	uncharacterized protein LOC101222453 isoform 1 [Cucumis sativus]
EVM0010348.1	Molecular Function: dihydrolipoyllysine-residue succinyltransferase activity (GO:0004149);; Cellular Component: mitochondrion (GO:0005739);; Biological Process: tricarboxylic acid cycle (GO:0006099);; Biological Process: response to oxidative stress (GO:0006979);; Molecular Function: zinc ion binding (GO:0008270);; Cellular Component: membrane (GO:0016020);; Cellular Component: cytosolic ribosome…	K00658|1.99672e-17|tcc:TCM_030840|K00658 2-oxoglutarate dehydrogenase E2 component (dihydrolipoamide succinyltransferase) [EC:2.3.1.61] | (RefSeq) Dihydrolipoamide succinyltransferase	Energy production and conversion	Uncharacterized protein {ECO:0000313|EMBL:EPS57628.1} (Fragment) OS=Genlisea aurea PE=3 SV=1	hypothetical protein F383_12832 [Gossypium arboreum]
EVM0019551.1	Molecular Function: beta-galactosidase activity (GO:0004565);; Biological Process: carbohydrate metabolic process (GO:0005975);; Biological Process: polyamine catabolic process (GO:0006598);; Biological Process: plant-type cell wall organization (GO:0009664);; Biological Process: phenylpropanoid metabolic process (GO:0009698);; Biological Process: plant-type cell wall biogenesis (GO:0009832);; Bi…	--	Carbohydrate transport and metabolism	Beta-galactosidase {ECO:0000256|RuleBase:RU000675} OS=Prunus persica (Peach) PE=2 SV=1	beta-galactosidase 3-like [Cucumis sativus]
EVM0014323.1	Biological Process: potassium ion transport (GO:0006813);; Biological Process: sodium ion transport (GO:0006814);; Biological Process: lithium ion transport (GO:0010351);; Molecular Function: potassium:proton antiporter activity (GO:0015386);; Cellular Component: integral component of membrane (GO:0016021);; Biological Process: transmembrane transport (GO:0055085);;	--	Inorganic ion transport and metabolism	Uncharacterized protein {ECO:0000313|EMBL:KGN57301.1} OS=Cucumis sativus (Cucumber) PE=4 SV=1	K(+) efflux antiporter 5-like [Cucumis sativus]
EVM0004302.1	Cellular Component: cytosol (GO:0005829);; Biological Process: tricarboxylic acid cycle (GO:0006099);; Molecular Function: phosphoenolpyruvate carboxylase activity (GO:0008964);; Biological Process: carbon fixation (GO:0015977);; Molecular Function: 2-alkenal reductase [NAD(P)] activity (GO:0032440);; Cellular Component: apoplast (GO:0048046);;	K01595|0|cmo:103501810|K01595 phosphoenolpyruvate carboxylase [EC:4.1.1.31] | (RefSeq) phosphoenolpyruvate carboxylase, housekeeping isozyme	--	Uncharacterized protein {ECO:0000313|EMBL:KGN55071.1} OS=Cucumis sativus (Cucumber) PE=2 SV=1	phosphoenolpyruvate carboxylase, housekeeping isozyme [Cucumis melo]
EVM0004290.1	Molecular Function: zinc ion transmembrane transporter activity (GO:0005385);; Cellular Component: integral component of membrane (GO:0016021);; Molecular Function: 2-alkenal reductase [NAD(P)] activity (GO:0032440);; Biological Process: oxidation-reduction process (GO:0055114);; Biological Process: zinc ion transmembrane transport (GO:0071577);;	K14709|0|cmo:103498287|K14709 solute carrier family 39 (zinc transporter), member 1/2/3 | (RefSeq) fe(2+) transport protein 1	Inorganic ion transport and metabolism	Uncharacterized protein {ECO:0000313|EMBL:KGN66895.1} OS=Cucumis sativus (Cucumber) PE=4 SV=1	fe(2+) transport protein 1 [Cucumis melo]
EVM0008886.1	--	--	--	Uncharacterized protein {ECO:0000313|EMBL:KGN46619.1} OS=Cucumis sativus (Cucumber) PE=4 SV=1	zinc finger protein CONSTANS-LIKE 9-like [Cucumis sativus]
EVM0008907.1	Cellular Component: plasma membrane (GO:0005886);; Biological Process: nitrogen compound metabolic process (GO:0006807);; Molecular Function: cyanoalanine nitrilase activity (GO:0047427);;	K13035|0|csv:101209360|K13035 beta-cyano-L-alanine hydratase/nitrilase [EC:3.5.5.4 4.2.1.65] | (RefSeq) bifunctional nitrilase/nitrile hydratase NIT4A	Amino acid transport and metabolism	Uncharacterized protein {ECO:0000313|EMBL:KGN64959.1} OS=Cucumis sativus (Cucumber) PE=4 SV=1	bifunctional nitrilase/nitrile hydratase NIT4A-like [Cucumis sativus]
EVM0001023.1	Molecular Function: recombinase activity (GO:0000150);; Biological Process: mitotic cell cycle (GO:0000278);; Molecular Function: damaged DNA binding (GO:0003684);; Molecular Function: single-stranded DNA binding (GO:0003697);; Molecular Function: ATP binding (GO:0005524);; Biological Process: DNA-dependent DNA replication (GO:0006261);; Biological Process: regulation of DNA replication (GO:00062…	--	--	Uncharacterized protein {ECO:0000313|EMBL:KGN56610.1} OS=Cucumis sativus (Cucumber) PE=4 SV=1	DNA repair protein RAD51 homolog 3 isoform X2 [Cucumis melo]
EVM0010601.1	--	--	--	Uncharacterized protein {ECO:0000313|EMBL:KGN46465.1} OS=Cucumis sativus (Cucumber) PE=4 SV=1	uncharacterized protein LOC101224876 [Cucumis sativus]
EVM0017448.1	Molecular Function: transporter activity (GO:0005215);; Cellular Component: intracellular (GO:0005622);; Biological Process: transport (GO:0006810);; Biological Process: cysteine biosynthetic process (GO:0019344);;	--	Lipid transport and metabolism	Uncharacterized protein {ECO:0000313|EMBL:KGN52959.1} OS=Cucumis sativus (Cucumber) PE=4 SV=1	random slug protein 5-like [Cucumis sativus]
EVM0017630.1	--	--	--	Uncharacterized protein {ECO:0000313|EMBL:KGN49944.1} OS=Cucumis sativus (Cucumber) PE=4 SV=1	uncharacterized protein LOC101222474 [Cucumis sativus]
EVM0005717.2	--	--	Transcription	Uncharacterized protein {ECO:0000313|EMBL:KGN55631.1} OS=Cucumis sativus (Cucumber) PE=4 SV=1	DNA-directed RNA polymerase II subunit RPB1-like [Cucumis sativus]
EVM0022122.1	--	--	Posttranslational modification, protein turnover, chaperones	Uncharacterized protein {ECO:0000313|EMBL:KGN53066.1} OS=Cucumis sativus (Cucumber) PE=4 SV=1	hypothetical protein Csa_4G014580 [Cucumis sativus]
EVM0017549.1	--	--	--	Uncharacterized protein {ECO:0000313|EMBL:KGN57434.1} OS=Cucumis sativus (Cucumber) PE=4 SV=1	uncharacterized protein LOC101207731 [Cucumis sativus]
EVM0010132.1	Biological Process: microtubule cytoskeleton organization (GO:0000226);; Biological Process: cytokinesis by cell plate formation (GO:0000911);; Molecular Function: protein serine/threonine kinase activity (GO:0004674);; Molecular Function: ATP binding (GO:0005524);; Cellular Component: nucleolus (GO:0005730);; Cellular Component: cytoplasm (GO:0005737);; Biological Process: protein phosphorylatio…	--	General function prediction only	Uncharacterized protein {ECO:0000313|EMBL:KGN65005.1} OS=Cucumis sativus (Cucumber) PE=4 SV=1	protein kinase G11A-like [Cucumis melo]
EVM0013052.1	--	--	--	Uncharacterized protein {ECO:0000313|EMBL:KGN57168.1} OS=Cucumis sativus (Cucumber) PE=4 SV=1	uncharacterized protein LOC101211957 [Cucumis sativus]
EVM0000738.1	Molecular Function: DNA-binding transcription factor activity (GO:0003700);; Cellular Component: nucleus (GO:0005634);; Biological Process: regulation of transcription, DNA-templated (GO:0006355);; Biological Process: fatty acid catabolic process (GO:0009062);; Biological Process: determination of bilateral symmetry (GO:0009855);; Biological Process: meristem initiation (GO:0010014);; Biological …	--	Transcription	Uncharacterized protein {ECO:0000313|EMBL:KGN51786.1} OS=Cucumis sativus (Cucumber) PE=4 SV=1	hypothetical protein Csa_5G600390 [Cucumis sativus]
EVM0001545.2	--	--	General function prediction only	Uncharacterized protein {ECO:0000313|EMBL:KGN51586.1} OS=Cucumis sativus (Cucumber) PE=4 SV=1	hypothetical protein Csa_5G581700 [Cucumis sativus]
EVM0001012.1	--	--	Transcription	Uncharacterized protein {ECO:0000313|EMBL:KGN60619.1} OS=Cucumis sativus (Cucumber) PE=4 SV=1	heat stress transcription factor C-1-like [Cucumis sativus]
EVM0001315.1	--	--	--	Uncharacterized protein {ECO:0000313|EMBL:KGN56989.1} OS=Cucumis sativus (Cucumber) PE=4 SV=1	hypothetical protein Csa_3G147230 [Cucumis sativus]
EVM0021222.1	--	--	--	Uncharacterized protein {ECO:0000313|EMBL:KGN64478.1} OS=Cucumis sativus (Cucumber) PE=4 SV=1	uncharacterized protein LOC101214738 [Cucumis sativus]
EVM0002221.1	Cellular Component: membrane (GO:0016020);;	--	--	Uncharacterized protein {ECO:0000313|EMBL:KGN46141.1} OS=Cucumis sativus (Cucumber) PE=4 SV=1	WAT1-related protein At1g43650 [Cucumis melo]
EVM0010004.1	Molecular Function: protein dimerization activity (GO:0046983);;	--	--	Uncharacterized protein {ECO:0000313|EMBL:AFK34575.1} OS=Medicago truncatula (Barrel medic) PE=2 SV=1	transcription factor ILR3-like [Cicer arietinum]
EVM0022325.1	--	--	--	Uncharacterized protein {ECO:0000313|EMBL:KGN64730.1} OS=Cucumis sativus (Cucumber) PE=4 SV=1	classical arabinogalactan protein 9 [Cucumis melo]
EVM0010968.1	Molecular Function: phosphoprotein phosphatase activity (GO:0004721);;	K04382|0|cmo:103491583|K04382 serine/threonine-protein phosphatase 2A catalytic subunit [EC:3.1.3.16] | (RefSeq) serine/threonine-protein phosphatase PP2A-2 catalytic subunit	Signal transduction mechanisms	Uncharacterized protein {ECO:0000313|EMBL:KGN54075.1} OS=Cucumis sativus (Cucumber) PE=4 SV=1	serine/threonine-protein phosphatase PP2A-2 catalytic subunit [Cucumis melo]
EVM0001046.1	--	--	--	Uncharacterized protein {ECO:0000313|EMBL:KGN43545.1} OS=Cucumis sativus (Cucumber) PE=4 SV=1	cysteine-rich repeat secretory protein 38-like [Cucumis sativus]
EVM0013393.1	Molecular Function: nucleotide binding (GO:0000166);; Cellular Component: nucleus (GO:0005634);; Biological Process: regulation of transcription, DNA-templated (GO:0006355);; Biological Process: negative regulation of gene expression, epigenetic (GO:0045814);;	K11293|0|cmo:103497947|K11293 protein HIRA/HIR1 | (RefSeq) protein HIRA	--	Uncharacterized protein {ECO:0000313|EMBL:KGN46946.1} OS=Cucumis sativus (Cucumber) PE=4 SV=1	protein HIRA isoform X2 [Cucumis melo]
EVM0001916.2	--	--	--	Uncharacterized protein {ECO:0000313|EMBL:KGN44597.1} OS=Cucumis sativus (Cucumber) PE=4 SV=1	uncharacterized protein LOC101203388 [Cucumis sativus]
EVM0000954.1	--	--	--	Uncharacterized protein {ECO:0000313|EMBL:KGN61323.1} OS=Cucumis sativus (Cucumber) PE=4 SV=1	uncharacterized protein LOC103485862 isoform X1 [Cucumis melo]
EVM0014895.1	Molecular Function: zinc ion binding (GO:0008270);; Molecular Function: diaminohydroxyphosphoribosylaminopyrimidine deaminase activity (GO:0008835);; Biological Process: riboflavin biosynthetic process (GO:0009231);; Cellular Component: chloroplast stroma (GO:0009570);; Biological Process: oxidation-reduction process (GO:0055114);;	K11752|0|cmo:103497730|K11752 diaminohydroxyphosphoribosylaminopyrimidine deaminase / 5-amino-6-(5-phosphoribosylamino)uracil reductase [EC:3.5.4.26 1.1.1.193] | (RefSeq) riboflavin biosynthesis protein PYRD, chloroplastic	Nucleotide transport and metabolism	Uncharacterized protein {ECO:0000313|EMBL:KGN45651.1} OS=Cucumis sativus (Cucumber) PE=4 SV=1	riboflavin biosynthesis protein PYRD, chloroplastic [Cucumis melo]
EVM0014281.2	Molecular Function: nucleotide binding (GO:0000166);; Cellular Component: cytosol (GO:0005829);; Molecular Function: oxidoreductase activity (GO:0016491);; Biological Process: oxidation-reduction process (GO:0055114);;	--	General function prediction only	Oxidoreductase, putative {ECO:0000313|EMBL:EEF48848.1} OS=Ricinus communis (Castor bean) PE=4 SV=1	uncharacterized protein YMR315W [Cucumis melo]
EVM0019930.2	Molecular Function: transporter activity (GO:0005215);; Biological Process: transport (GO:0006810);; Cellular Component: membrane (GO:0016020);;	K12347|0|cmo:103495920|K12347 natural resistance-associated macrophage protein | (RefSeq) metal transporter Nramp3-like	Inorganic ion transport and metabolism	Uncharacterized protein {ECO:0000313|EMBL:KGN63290.1} OS=Cucumis sativus (Cucumber) PE=4 SV=1	metal transporter Nramp3-like [Cucumis melo]
EVM0013359.1	--	--	--	Uncharacterized protein {ECO:0000313|EMBL:KGN49556.1} OS=Cucumis sativus (Cucumber) PE=4 SV=1	uncharacterized protein LOC101204884 [Cucumis sativus]
EVM0010645.1	--	--	--	Uncharacterized protein {ECO:0000313|EMBL:KGN52107.1} OS=Cucumis sativus (Cucumber) PE=4 SV=1	hypothetical protein Csa_5G610410 [Cucumis sativus]
EVM0011801.1	--	--	--	Uncharacterized protein {ECO:0000313|EMBL:KGN47003.1} OS=Cucumis sativus (Cucumber) PE=4 SV=1	hypothetical protein Csa_6G167210 [Cucumis sativus]
EVM0021807.1	Cellular Component: cytoskeleton (GO:0005856);; Biological Process: phagocytosis (GO:0006909);; Biological Process: toxin catabolic process (GO:0009407);; Biological Process: response to wounding (GO:0009611);; Biological Process: abscisic acid-activated signaling pathway (GO:0009738);; Biological Process: response to cyclopentenone (GO:0010583);; Biological Process: cellular response to phosphat…	--	Function unknown	Uncharacterized protein {ECO:0000313|EMBL:KGN54658.1} OS=Cucumis sativus (Cucumber) PE=4 SV=1	ELMO domain-containing protein A [Cucumis melo]
EVM0017418.1	--	--	--	Uncharacterized protein {ECO:0000313|EMBL:KGN56891.1} OS=Cucumis sativus (Cucumber) PE=4 SV=1	probable transcriptional regulator RABBIT EARS-like [Cucumis sativus]
EVM0000488.1	--	--	--	Self-incompatibility protein 4 {ECO:0000313|EMBL:ABY56096.1} OS=Cucumis melo (Muskmelon) PE=4 SV=1	uncharacterized protein LOC101214402 [Cucumis sativus]
EVM0004248.1	--	K17710|0|cmo:103501564|K17710 pentatricopeptide repeat domain-containing protein 1 | (RefSeq) pentatricopeptide repeat-containing protein At5g21222-like	General function prediction only	Putative uncharacterized protein {ECO:0000313|EMBL:CBI28063.3} OS=Vitis vinifera (Grape) PE=4 SV=1	pentatricopeptide repeat-containing protein At5g21222-like [Cucumis melo]
EVM0002092.1	Biological Process: mitotic G2 phase (GO:0000085);; Biological Process: formation of translation preinitiation complex (GO:0001731);; Molecular Function: translation initiation factor activity (GO:0003743);; Cellular Component: cytosol (GO:0005829);; Cellular Component: eukaryotic translation initiation factor 3 complex (GO:0005852);; Biological Process: regulation of translational initiation (GO…	--	Translation, ribosomal structure and biogenesis	Uncharacterized protein {ECO:0000313|EMBL:KGN53080.1} OS=Cucumis sativus (Cucumber) PE=4 SV=1	eukaryotic translation initiation factor 3 subunit H [Cucumis melo]
EVM0020275.1	--	--	--	Uncharacterized protein {ECO:0000313|EMBL:KGN50317.1} OS=Cucumis sativus (Cucumber) PE=4 SV=1	F-box protein At5g07610-like [Cucumis sativus]
EVM0007664.1	Molecular Function: ATP binding (GO:0005524);; Molecular Function: ATP-dependent helicase activity (GO:0008026);; Molecular Function: poly(U) RNA binding (GO:0008266);;	K14809|0|cmo:103495147|K14809 ATP-dependent RNA helicase DDX55/SPB4 [EC:3.6.4.13] | (RefSeq) DEAD-box ATP-dependent RNA helicase 18	RNA processing and modification	Uncharacterized protein {ECO:0000313|EMBL:KGN50696.1} OS=Cucumis sativus (Cucumber) PE=4 SV=1	DEAD-box ATP-dependent RNA helicase 18 [Cucumis melo]
EVM0011048.1	--	K00430|3.87074e-163|csv:101216219|K00430 peroxidase [EC:1.11.1.7] | (RefSeq) cationic peroxidase 2-like	--	Uncharacterized protein {ECO:0000313|EMBL:KGN45055.1} OS=Cucumis sativus (Cucumber) PE=4 SV=1	cationic peroxidase 2-like [Cucumis sativus]
EVM0016376.1	Molecular Function: zinc ion binding (GO:0008270);; Molecular Function: oxidoreductase activity (GO:0016491);; Biological Process: oxidation-reduction process (GO:0055114);;	--	General function prediction only	Uncharacterized protein {ECO:0000313|EMBL:KGN50259.1} OS=Cucumis sativus (Cucumber) PE=4 SV=1	pentatricopeptide repeat-containing protein At5g66520-like isoform X1 [Cucumis melo]
EVM0013783.1	--	--	--	Uncharacterized protein {ECO:0000313|EMBL:EMJ22066.1} OS=Prunus persica (Peach) PE=4 SV=1	uncharacterized protein At2g29880-like [Prunus mume]
EVM0012676.1	Cellular Component: ribonucleoprotein complex (GO:0030529);; Cellular Component: intracellular membrane-bounded organelle (GO:0043231);; Cellular Component: cytoplasmic part (GO:0044444);;	K02886|3.15927e-101|pmum:18668113|K02886 large subunit ribosomal protein L2 | (RefSeq) rpl2, CP95_p001; ribosomal protein L2	Translation, ribosomal structure and biogenesis	50S ribosomal protein L2, chloroplastic {ECO:0000256|HAMAP-Rule:MF_01320} OS=Cucumis melo subsp. melo PE=3 SV=1	ribosomal protein L2 [Cucumis melo subsp. melo]
EVM0006582.1	Molecular Function: phospholipase D activity (GO:0004630);; Molecular Function: calcium ion binding (GO:0005509);; Cellular Component: membrane (GO:0016020);; Biological Process: lipid catabolic process (GO:0016042);; Biological Process: phosphatidylcholine metabolic process (GO:0046470);; Molecular Function: N-acylphosphatidylethanolamine-specific phospholipase D activity (GO:0070290);;	K01115|0|cmo:103485168|K01115 phospholipase D1/2 [EC:3.1.4.4] | (RefSeq) phospholipase D delta	Lipid transport and metabolism	Uncharacterized protein {ECO:0000313|EMBL:KGN48960.1} OS=Cucumis sativus (Cucumber) PE=4 SV=1	LOW QUALITY PROTEIN: phospholipase D delta [Cucumis melo]
EVM0001120.1	Biological Process: carbohydrate metabolic process (GO:0005975);; Molecular Function: transferase activity, transferring glycosyl groups (GO:0016757);;	--	--	UDP-glucose:flavonoid 7-O-glucosyltransferase {ECO:0000313|EMBL:KGN46580.1} OS=Cucumis sativus (Cucumber) PE=4 SV=1	anthocyanidin 3-O-glucoside 5-O-glucosyltransferase 1-like [Cucumis melo]
EVM0020724.1	--	--	--	ACT11D09.5 {ECO:0000313|EMBL:AAS80151.1} OS=Cucumis melo (Muskmelon) PE=4 SV=1	uncharacterized protein LOC103486001 [Cucumis melo]
EVM0021078.1	Molecular Function: tryptophan-tRNA ligase activity (GO:0004830);; Molecular Function: ATP binding (GO:0005524);; Cellular Component: cytosol (GO:0005829);; Biological Process: tryptophanyl-tRNA aminoacylation (GO:0006436);; Biological Process: nucleotide biosynthetic process (GO:0009165);;	K01867|0|csv:101203149|K01867 tryptophanyl-tRNA synthetase [EC:6.1.1.2] | (RefSeq) tryptophan--tRNA ligase, cytoplasmic	Translation, ribosomal structure and biogenesis	Uncharacterized protein {ECO:0000313|EMBL:KGN49608.1} OS=Cucumis sativus (Cucumber) PE=4 SV=1	tryptophan--tRNA ligase, cytoplasmic-like [Cucumis sativus]
EVM0007231.1	Biological Process: carbohydrate metabolic process (GO:0005975);; Cellular Component: anchored component of membrane (GO:0031225);; Molecular Function: glucan endo-1,3-beta-D-glucosidase activity (GO:0042973);; Molecular Function: cation binding (GO:0043169);;	--	--	Uncharacterized protein {ECO:0000313|EMBL:KGN60639.1} OS=Cucumis sativus (Cucumber) PE=4 SV=1	glucan endo-1,3-beta-glucosidase 8 [Cucumis melo]
EVM0005320.1	Cellular Component: nucleolus (GO:0005730);;	--	--	Uncharacterized protein {ECO:0000313|EMBL:KGN53243.1} OS=Cucumis sativus (Cucumber) PE=4 SV=1	uncharacterized protein LOC103494391 [Cucumis melo]
EVM0018216.1	Biological Process: multidimensional cell growth (GO:0009825);; Biological Process: auxin polar transport (GO:0009926);; Biological Process: meristem structural organization (GO:0009933);; Biological Process: radial pattern formation (GO:0009956);; Biological Process: leaf morphogenesis (GO:0009965);; Biological Process: leaf vascular tissue pattern formation (GO:0010305);;	--	Function unknown	Uncharacterized protein {ECO:0000313|EMBL:KGN59091.1} OS=Cucumis sativus (Cucumber) PE=4 SV=1	protein TORNADO 1 [Cucumis melo]
EVM0021224.1	--	K00419|2.44023e-42|pxb:103929460|K00419 ubiquinol-cytochrome c reductase subunit 9 | (RefSeq) cytochrome b-c1 complex subunit 9-like	Energy production and conversion	Cytochrome b-c1 complex subunit 9 {ECO:0000313|EMBL:EXB72254.1} OS=Morus notabilis PE=4 SV=1	cytochrome b-c1 complex subunit 9-like [Pyrus x bretschneideri]
EVM0002638.1	--	--	--	Uncharacterized protein {ECO:0000313|EMBL:KGN60557.1} OS=Cucumis sativus (Cucumber) PE=4 SV=1	hypothetical protein Csa_2G000650 [Cucumis sativus]
EVM0019484.1	Molecular Function: zinc ion binding (GO:0008270);; Molecular Function: S-(hydroxymethyl)glutathione dehydrogenase activity (GO:0051903);; Biological Process: oxidation-reduction process (GO:0055114);;	K00121|0|cmo:103502638|K00121 S-(hydroxymethyl)glutathione dehydrogenase / alcohol dehydrogenase [EC:1.1.1.284 1.1.1.1] | (RefSeq) alcohol dehydrogenase-like 7	Secondary metabolites biosynthesis, transport and catabolism	Uncharacterized protein {ECO:0000313|EMBL:KGN47563.1} OS=Cucumis sativus (Cucumber) PE=4 SV=1	alcohol dehydrogenase-like 7 [Cucumis melo]
EVM0005137.1	Biological Process: coumarin biosynthetic process (GO:0009805);; Biological Process: lignin biosynthetic process (GO:0009809);; Biological Process: methylation (GO:0032259);; Molecular Function: caffeoyl-CoA O-methyltransferase activity (GO:0042409);; Biological Process: response to cadmium ion (GO:0046686);; Molecular Function: metal ion binding (GO:0046872);;	K00588|0|cmo:103495237|K00588 caffeoyl-CoA O-methyltransferase [EC:2.1.1.104] | (RefSeq) caffeoyl-CoA O-methyltransferase 5	Secondary metabolites biosynthesis, transport and catabolism	Caffeoyl-CoA O-methyltransferase {ECO:0000313|EMBL:KGN43930.1} OS=Cucumis sativus (Cucumber) PE=4 SV=1	Caffeoyl-CoA O-methyltransferase [Cucumis sativus]
EVM0021561.1	Biological Process: response to stress (GO:0006950);;	--	--	Serine protease inhibitor potato inhibitor I-type family protein {ECO:0000313|EMBL:ABE65997.1} OS=Arabidopsis thaliana (Mouse-ear cress) PE=2 SV=1	PR-6 proteinase inhibitor family protein [Arabidopsis thaliana]
EVM0007240.2	Biological Process: response to other organism (GO:0051707);;	--	--	Uncharacterized protein {ECO:0000313|EMBL:KGN61916.1} OS=Cucumis sativus (Cucumber) PE=4 SV=1	thaumatin-like protein 1b isoform X1 [Cucumis melo]
EVM0000973.1	Biological Process: response to cold (GO:0009409);; Biological Process: stomatal lineage progression (GO:0010440);;	--	--	Uncharacterized protein {ECO:0000313|EMBL:KGN64439.1} OS=Cucumis sativus (Cucumber) PE=4 SV=1	transcription factor ICE1-like [Cucumis sativus]
EVM0010160.1	Molecular Function: catalytic activity (GO:0003824);; Biological Process: metabolic process (GO:0008152);;	--	--	Uncharacterized protein {ECO:0000313|EMBL:KGN48860.1} OS=Cucumis sativus (Cucumber) PE=4 SV=1	UPF0261 protein SACE_5696-like [Cucumis sativus]
EVM0001289.1	--	--	--	Uncharacterized protein {ECO:0000313|EMBL:KGN48544.1} OS=Cucumis sativus (Cucumber) PE=4 SV=1	protein IRX15-LIKE [Cucumis melo]
EVM0019283.2	Molecular Function: protein serine/threonine kinase activity (GO:0004674);; Molecular Function: ATP binding (GO:0005524);; Biological Process: protein phosphorylation (GO:0006468);; Biological Process: transmembrane receptor protein tyrosine kinase signaling pathway (GO:0007169);; Biological Process: anthocyanin-containing compound biosynthetic process (GO:0009718);; Biological Process: response …	--	--	Uncharacterized protein {ECO:0000313|EMBL:KGN53912.1} OS=Cucumis sativus (Cucumber) PE=4 SV=1	probable inactive leucine-rich repeat receptor-like protein kinase At3g03770-like [Cucumis sativus]
EVM0022228.1	Cellular Component: chloroplast thylakoid membrane (GO:0009535);; Biological Process: photosynthesis, light harvesting (GO:0009765);; Cellular Component: chloroplast envelope (GO:0009941);; Cellular Component: plastoglobule (GO:0010287);; Molecular Function: chlorophyll binding (GO:0016168);; Biological Process: cysteine biosynthetic process (GO:0019344);; Biological Process: cellular cation home…	--	--	Uncharacterized protein {ECO:0000313|EMBL:KGN64012.1} OS=Cucumis sativus (Cucumber) PE=4 SV=1	chlorophyll a-b binding protein P4, chloroplastic-like [Cucumis sativus]
EVM0004433.1	Biological Process: carbohydrate metabolic process (GO:0005975);; Molecular Function: racemase and epimerase activity, acting on carbohydrates and derivatives (GO:0016857);; Biological Process: cellular metabolic process (GO:0044237);; Molecular Function: coenzyme binding (GO:0050662);;	K08679|0|csv:101210949|K08679 UDP-glucuronate 4-epimerase [EC:5.1.3.6] | (RefSeq) UDP-glucuronate 4-epimerase 3	Cell wall/membrane/envelope biogenesis	Uncharacterized protein {ECO:0000313|EMBL:KGN55909.1} OS=Cucumis sativus (Cucumber) PE=4 SV=1	UDP-glucuronate 4-epimerase 2-like [Cucumis sativus]
EVM0018389.1	Molecular Function: zinc ion binding (GO:0008270);;	--	Posttranslational modification, protein turnover, chaperones	Uncharacterized protein {ECO:0000313|EMBL:KGN46203.1} OS=Cucumis sativus (Cucumber) PE=4 SV=1	RING-H2 finger protein ATL54-like [Cucumis sativus]
EVM0016840.1	--	--	--	Uncharacterized protein {ECO:0000313|EMBL:KGN66127.1} OS=Cucumis sativus (Cucumber) PE=4 SV=1	uncharacterized LOC101213254 [Cucumis sativus]
EVM0016916.1	--	--	--	Uncharacterized protein {ECO:0000313|EMBL:KGN43216.1} OS=Cucumis sativus (Cucumber) PE=4 SV=1	auxin-induced protein X10A-like [Cucumis sativus]
EVM0008084.1	Cellular Component: chloroplast thylakoid lumen (GO:0009543);; Biological Process: response to wounding (GO:0009611);; Biological Process: response to ozone (GO:0010193);; Biological Process: response to UV-B (GO:0010224);; Cellular Component: chloroplast photosystem II (GO:0030095);;	--	--	Uncharacterized protein {ECO:0000313|EMBL:KGN48127.1} OS=Cucumis sativus (Cucumber) PE=4 SV=1	photosystem II 5 kDa protein, chloroplastic [Cucumis melo]
EVM0018857.1	--	--	--	Uncharacterized protein {ECO:0000313|EnsemblPlants:GLYMA15G03600.3} OS=Glycine max (Soybean) PE=2 SV=1	uncharacterized protein LOC100798045 [Glycine max]
EVM0006220.1	--	K14638|0|cmo:103491761|K14638 solute carrier family 15 (peptide/histidine transporter), member 3/4 | (RefSeq) protein NRT1/ PTR FAMILY 2.8-like	Amino acid transport and metabolism	Uncharacterized protein {ECO:0000313|EMBL:KGN54299.1} OS=Cucumis sativus (Cucumber) PE=4 SV=1	hypothetical protein Csa_4G297490 [Cucumis sativus]
EVM0002989.1	Cellular Component: vacuolar membrane (GO:0005774);; Cellular Component: endoplasmic reticulum (GO:0005783);; Cellular Component: Golgi apparatus (GO:0005794);; Cellular Component: plasma membrane (GO:0005886);;	K20367|0|cmo:103487547|K20367 endoplasmic reticulum-Golgi intermediate compartment protein 3 | (RefSeq) endoplasmic reticulum-Golgi intermediate compartment protein 3-like	Intracellular trafficking, secretion, and vesicular transport	Uncharacterized protein {ECO:0000313|EMBL:KGN54613.1} OS=Cucumis sativus (Cucumber) PE=4 SV=1	endoplasmic reticulum-Golgi intermediate compartment protein 3-like [Cucumis melo]
EVM0011220.1	Molecular Function: nucleic acid binding (GO:0003676);; Molecular Function: ATP binding (GO:0005524);; Cellular Component: nucleolus (GO:0005730);; Cellular Component: cytosol (GO:0005829);; Cellular Component: plasma membrane (GO:0005886);; Molecular Function: ATP-dependent helicase activity (GO:0008026);; Cellular Component: plant-type cell wall (GO:0009505);; Biological Process: response to ca…	--	Translation, ribosomal structure and biogenesis	Uncharacterized protein {ECO:0000313|EMBL:KGN45514.1} OS=Cucumis sativus (Cucumber) PE=4 SV=1	eukaryotic initiation factor 4A-11-like [Cucumis sativus]
EVM0010616.1	--	K14015|0|cmo:103483000|K14015 nuclear protein localization protein 4 homolog | (RefSeq) NPL4-like protein 1	--	Uncharacterized protein {ECO:0000313|EMBL:KGN49825.1} OS=Cucumis sativus (Cucumber) PE=4 SV=1	NPL4-like protein 1 [Cucumis melo]
EVM0001580.1	--	--	General function prediction only	Putative uncharacterized protein {ECO:0000313|EMBL:EEE57524.1} OS=Oryza sativa subsp. japonica (Rice) PE=4 SV=1	putative ribonuclease H protein At1g65750-like isoform X2 [Citrus sinensis]
EVM0002251.1	Cellular Component: mitochondrial inner membrane (GO:0005743);; Biological Process: glycolytic process (GO:0006096);; Biological Process: protein targeting to vacuole (GO:0006623);; Biological Process: mitochondrial pyruvate transmembrane transport (GO:0006850);; Biological Process: aerobic respiration (GO:0009060);; Biological Process: response to cadmium ion (GO:0046686);;	--	Function unknown	Uncharacterized protein {ECO:0000313|EMBL:KGN65078.1} OS=Cucumis sativus (Cucumber) PE=4 SV=1	mitochondrial pyruvate carrier 2-like [Nelumbo nucifera]
EVM0005327.1	Cellular Component: extracellular region (GO:0005576);;	--	--	Uncharacterized protein {ECO:0000313|EMBL:KGN60667.1} OS=Cucumis sativus (Cucumber) PE=4 SV=1	uncharacterized protein LOC103497349 [Cucumis melo]
EVM0000387.1	Molecular Function: nucleotide binding (GO:0000166);; Molecular Function: RNA binding (GO:0003723);; Cellular Component: nucleus (GO:0005634);; Biological Process: mRNA processing (GO:0006397);;	--	RNA processing and modification	RBP50 {ECO:0000313|EMBL:ACI43571.1} OS=Cucurbita maxima (Pumpkin) PE=2 SV=1	RBP50 [Cucurbita maxima]
EVM0020728.1	--	--	--	Dirigent-like protein 2 {ECO:0000313|EMBL:KGN54087.1} OS=Cucumis sativus (Cucumber) PE=4 SV=1	dirigent protein 20-like [Cucumis melo]
EVM0012159.1	Biological Process: proteolysis (GO:0006508);; Molecular Function: cysteine-type peptidase activity (GO:0008234);;	--	Posttranslational modification, protein turnover, chaperones	Uncharacterized protein {ECO:0000313|EMBL:KGN64377.1} OS=Cucumis sativus (Cucumber) PE=4 SV=1	probable ubiquitin-like-specific protease 2B-like [Cucumis sativus]
EVM0011344.1	Cellular Component: mitochondrion (GO:0005739);;	--	--	Uncharacterized protein {ECO:0000313|EMBL:KGN54855.1} OS=Cucumis sativus (Cucumber) PE=4 SV=1	uncharacterized protein LOC103486131 isoform X2 [Cucumis melo]
EVM0019692.1	--	--	Posttranslational modification, protein turnover, chaperones	Uncharacterized protein {ECO:0000313|EMBL:KGN65811.1} OS=Cucumis sativus (Cucumber) PE=4 SV=1	uncharacterized protein LOC101204506 [Cucumis sativus]
EVM0009386.1	Biological Process: pseudouridine synthesis (GO:0001522);; Molecular Function: RNA binding (GO:0003723);; Molecular Function: pseudouridine synthase activity (GO:0009982);;	--	RNA processing and modification	Uncharacterized protein {ECO:0000313|EMBL:KGN63094.1} OS=Cucumis sativus (Cucumber) PE=4 SV=1	hypothetical protein Csa_2G402020 [Cucumis sativus]
EVM0005696.1	Molecular Function: Ran GTPase binding (GO:0008536);;	--	Function unknown	Uncharacterized protein {ECO:0000313|EMBL:KGN51719.1} OS=Cucumis sativus (Cucumber) PE=4 SV=1	ultraviolet-B receptor UVR8 isoform X1 [Cucumis melo]
EVM0013620.1	Biological Process: amino acid transmembrane transport (GO:0003333);; Cellular Component: vacuole (GO:0005773);; Biological Process: response to cold (GO:0009409);; Biological Process: response to wounding (GO:0009611);; Cellular Component: chloroplast outer membrane (GO:0009707);; Biological Process: response to sucrose (GO:0009744);; Biological Process: response to glucose (GO:0009749);; Biolog…	--	--	Uncharacterized protein {ECO:0000313|EMBL:KDP34497.1} OS=Jatropha curcas (Barbados nut) PE=4 SV=1	outer envelope pore protein 16, chloroplastic [Cucumis melo]
EVM0019742.1	Molecular Function: iron ion binding (GO:0005506);; Cellular Component: mitochondrion (GO:0005739);; Biological Process: translation (GO:0006412);; Molecular Function: formylmethionine deformylase activity (GO:0008463);; Cellular Component: plant-type cell wall (GO:0009505);; Cellular Component: chloroplast (GO:0009507);; Molecular Function: peptide deformylase activity (GO:0042586);; Biological …	--	Translation, ribosomal structure and biogenesis	Uncharacterized protein {ECO:0000313|EMBL:KGN52877.1} OS=Cucumis sativus (Cucumber) PE=4 SV=1	peptide deformylase 1A, chloroplastic-like isoform 1 [Cucumis sativus]
EVM0009603.1	Molecular Function: monooxygenase activity (GO:0004497);; Molecular Function: protein serine/threonine kinase activity (GO:0004674);; Molecular Function: ATP binding (GO:0005524);; Biological Process: protein phosphorylation (GO:0006468);; Molecular Function: oxidoreductase activity, acting on paired donors, with incorporation or reduction of molecular oxygen (GO:0016705);; Biological Process: me…	K08867|0|cmo:103495856|K08867 WNK lysine deficient protein kinase [EC:2.7.11.1] | (RefSeq) probable serine/threonine-protein kinase WNK9	General function prediction only	WNK kinase {ECO:0000313|EMBL:ADN33913.1} OS=Cucumis melo subsp. melo PE=4 SV=1	probable serine/threonine-protein kinase WNK9 [Cucumis melo]
EVM0022353.1	Biological Process: drug transmembrane transport (GO:0006855);; Molecular Function: drug transmembrane transporter activity (GO:0015238);; Molecular Function: antiporter activity (GO:0015297);; Cellular Component: membrane (GO:0016020);;	K03327|0|csv:101219094|K03327 multidrug resistance protein, MATE family | (RefSeq) MATE efflux family protein 5	General function prediction only	Uncharacterized protein {ECO:0000313|EMBL:KGN50143.1} OS=Cucumis sativus (Cucumber) PE=4 SV=1	LOW QUALITY PROTEIN: MATE efflux family protein 6-like [Cucumis sativus]
EVM0013073.4	--	--	General function prediction only	Uncharacterized protein {ECO:0000313|EMBL:KGN43697.1} OS=Cucumis sativus (Cucumber) PE=4 SV=1	F-box/kelch-repeat protein At1g22040-like [Cucumis sativus]
EVM0008247.1	Molecular Function: ribonucleoside-diphosphate reductase activity, thioredoxin disulfide as acceptor (GO:0004748);; Biological Process: DNA replication (GO:0006260);; Biological Process: multicellular organism development (GO:0007275);; Biological Process: deoxyribonucleoside diphosphate metabolic process (GO:0009186);; Biological Process: programmed cell death (GO:0012501);; Molecular Function: …	K10808|0|cmo:103491720|K10808 ribonucleoside-diphosphate reductase subunit M2 [EC:1.17.4.1] | (RefSeq) ribonucleoside-diphosphate reductase small chain	Nucleotide transport and metabolism	Ribonucleoside-diphosphate reductase small chain, putative {ECO:0000313|EMBL:EEF50897.1} OS=Ricinus communis (Castor bean) PE=4 SV=1	ribonucleoside-diphosphate reductase small chain [Cucumis melo]
EVM0012447.1	--	--	--	Uncharacterized protein {ECO:0000313|EMBL:KGN61625.1} OS=Cucumis sativus (Cucumber) PE=4 SV=1	hypothetical protein Csa_2G191310 [Cucumis sativus]
EVM0015153.1	Cellular Component: plasma membrane (GO:0005886);; Biological Process: cytokinin metabolic process (GO:0009690);;	--	--	Uncharacterized protein {ECO:0000313|EMBL:KGN66313.1} OS=Cucumis sativus (Cucumber) PE=4 SV=1	uncharacterized protein LOC103492379 [Cucumis melo]
EVM0010289.1	--	--	--	Uncharacterized protein {ECO:0000313|EMBL:KGN47528.1} OS=Cucumis sativus (Cucumber) PE=4 SV=1	UPF0392 protein At1g27200 [Cucumis melo]
EVM0012480.1	Cellular Component: mitochondrial proton-transporting ATP synthase complex, coupling factor F(o) (GO:0000276);; Molecular Function: proton transmembrane transporter activity (GO:0015078);; Biological Process: ATP synthesis coupled proton transport (GO:0015986);;	--	--	Uncharacterized protein {ECO:0000313|EMBL:KGN43194.1} OS=Cucumis sativus (Cucumber) PE=4 SV=1	uncharacterized protein LOC103490330 [Cucumis melo]
EVM0017069.1	Cellular Component: chloroplast thylakoid membrane (GO:0009535);; Cellular Component: photosystem II reaction center (GO:0009539);; Cellular Component: integral component of membrane (GO:0016021);; Biological Process: photosystem II stabilization (GO:0042549);;	K02724|1.99937e-33|csv:3429364|K02724 photosystem II PsbZ protein | (RefSeq) psbZ, CsCp029; photosystem II reaction center Z protein	--	Photosystem II reaction center protein Z {ECO:0000256|HAMAP-Rule:MF_00644} OS=Cucumis hystrix PE=3 SV=1	photosystem II protein Z [Cucumis sativus]
EVM0018116.1	Biological Process: cellular process (GO:0009987);; Biological Process: protein transport (GO:0015031);;	--	--	Uncharacterized protein {ECO:0000313|EMBL:KGN55605.1} OS=Cucumis sativus (Cucumber) PE=4 SV=1	rab proteins geranylgeranyltransferase component A 1-like [Cucumis sativus]
EVM0020537.1	--	--	--	Uncharacterized protein {ECO:0000313|EMBL:AFM95209.1} OS=Cynara cardunculus var. scolymus (Artichoke) PE=4 SV=1	uncharacterized protein LOC104588349 [Nelumbo nucifera]
EVM0001952.1	Cellular Component: cis-Golgi network (GO:0005801);; Cellular Component: cytosol (GO:0005829);; Biological Process: intracellular protein transport (GO:0006886);; Cellular Component: membrane (GO:0016020);;	K20290|0|cmo:103499355|K20290 conserved oligomeric Golgi complex subunit 3 | (RefSeq) conserved oligomeric Golgi complex subunit 3	Intracellular trafficking, secretion, and vesicular transport	Putative uncharacterized protein {ECO:0000313|EMBL:CBI27744.3} OS=Vitis vinifera (Grape) PE=4 SV=1	conserved oligomeric Golgi complex subunit 3 [Cucumis melo]
EVM0017360.1	--	--	Cell cycle control, cell division, chromosome partitioning	Uncharacterized protein {ECO:0000313|EMBL:KGN54593.1} OS=Cucumis sativus (Cucumber) PE=4 SV=1	hypothetical protein Csa_4G374120 [Cucumis sativus]
EVM0000938.1	Molecular Function: 3'-5'-exoribonuclease activity (GO:0000175);; Molecular Function: RNA binding (GO:0003723);; Cellular Component: nucleus (GO:0005634);; Biological Process: RNA processing (GO:0006396);; Biological Process: seed germination (GO:0009845);; Biological Process: regulation of flower development (GO:0009909);; Biological Process: histone lysine methylation (GO:0034968);; Biological …	K12587|1.06787e-172|cmo:103501959|K12587 exosome complex component MTR3 | (RefSeq) exosome complex component RRP41-like	--	Uncharacterized protein {ECO:0000313|EMBL:KGN46847.1} OS=Cucumis sativus (Cucumber) PE=4 SV=1	exosome complex component MTR3 [Cucumis melo]
EVM0008781.1	--	--	General function prediction only	Uncharacterized protein {ECO:0000313|EMBL:KGN65684.1} OS=Cucumis sativus (Cucumber) PE=4 SV=1	hypothetical protein Csa_1G496800 [Cucumis sativus]
EVM0002138.1	--	K14169|0|csv:101213171|K14169 cytoplasmic tRNA 2-thiolation protein 2 | (RefSeq) cytoplasmic tRNA 2-thiolation protein 2	Function unknown	Uncharacterized protein {ECO:0000313|EMBL:KGN59393.1} OS=Cucumis sativus (Cucumber) PE=4 SV=1	cytoplasmic tRNA 2-thiolation protein 2-like [Cucumis sativus]
EVM0018449.1	Biological Process: response to wounding (GO:0009611);; Biological Process: response to fungus (GO:0009620);; Biological Process: ethylene biosynthetic process (GO:0009693);; Biological Process: jasmonic acid biosynthetic process (GO:0009695);; Biological Process: response to jasmonic acid (GO:0009753);; Biological Process: proline transport (GO:0015824);; Molecular Function: hydrolase activity (…	--	Amino acid transport and metabolism	Uncharacterized protein {ECO:0000313|EMBL:KGN62729.1} OS=Cucumis sativus (Cucumber) PE=4 SV=1	dihydrofolate reductase-like [Cucumis melo]
EVM0004879.1	Cellular Component: mitochondrial matrix (GO:0005759);; Biological Process: glycine catabolic process (GO:0006546);; Biological Process: unsaturated fatty acid biosynthetic process (GO:0006636);; Biological Process: oxidoreduction coenzyme metabolic process (GO:0006733);; Biological Process: vitamin metabolic process (GO:0006766);; Biological Process: aromatic amino acid family biosynthetic proce…	--	Coenzyme transport and metabolism	Uncharacterized protein {ECO:0000313|EMBL:KGN43590.1} OS=Cucumis sativus (Cucumber) PE=4 SV=1	lipoyl synthase 2, mitochondrial [Cucumis melo]
EVM0000992.1	--	--	--	Uncharacterized protein {ECO:0000313|EMBL:KGN61664.1} OS=Cucumis sativus (Cucumber) PE=4 SV=1	EPIDERMAL PATTERNING FACTOR-like protein 4 [Cucumis melo]
EVM0019704.1	Cellular Component: exocyst (GO:0000145);; Biological Process: vesicle docking involved in exocytosis (GO:0006904);;	K19985|0|csv:101219559|K19985 exocyst complex component 6 | (RefSeq) exocyst complex component SEC15A-like	Intracellular trafficking, secretion, and vesicular transport	Uncharacterized protein {ECO:0000313|EMBL:KGN57519.1} OS=Cucumis sativus (Cucumber) PE=4 SV=1	exocyst complex component SEC15A-like [Cucumis melo]
EVM0013177.1	--	--	--	Putative uncharacterized protein {ECO:0000313|EMBL:CAN80674.1} OS=Vitis vinifera (Grape) PE=4 SV=1	hypothetical protein VITISV_002981 [Vitis vinifera]
EVM0006783.1	Cellular Component: extracellular region (GO:0005576);; Cellular Component: cell wall (GO:0005618);; Biological Process: defense response (GO:0006952);;	--	--	GAST1 protein, putative {ECO:0000313|EMBL:EEF52313.1} OS=Ricinus communis (Castor bean) PE=4 SV=1	GAST1 protein precursor, putative [Ricinus communis]
EVM0013960.1	--	--	--	Uncharacterized protein {ECO:0000313|EMBL:EXB53755.1} OS=Morus notabilis PE=4 SV=1	hypothetical protein L484_022412 [Morus notabilis]
EVM0016996.1	Molecular Function: microtubule motor activity (GO:0003777);; Molecular Function: ATP binding (GO:0005524);; Cellular Component: kinesin complex (GO:0005871);; Cellular Component: microtubule (GO:0005874);; Biological Process: DNA-dependent DNA replication (GO:0006261);; Biological Process: microtubule-based movement (GO:0007018);; Molecular Function: microtubule binding (GO:0008017);;	--	Cytoskeleton	Kinesin-like protein {ECO:0000256|RuleBase:RU000394} OS=Vitis vinifera (Grape) PE=3 SV=1	kinesin-1-like protein PSS1 isoform X1 [Cucumis melo]
EVM0018350.1	Molecular Function: nucleotide binding (GO:0000166);; Molecular Function: nucleic acid binding (GO:0003676);; Molecular Function: zinc ion binding (GO:0008270);;	K12885|1.21105e-133|cmo:103495449|K12885 heterogeneous nuclear ribonucleoprotein G | (RefSeq) glycine-rich RNA-binding protein RZ1A	General function prediction only	Uncharacterized protein {ECO:0000313|EMBL:KGN43687.1} OS=Cucumis sativus (Cucumber) PE=4 SV=1	glycine-rich RNA-binding protein 10 [Cucumis melo]
EVM0004128.1	--	--	--	Uncharacterized protein {ECO:0000313|EMBL:KGN44637.1} OS=Cucumis sativus (Cucumber) PE=4 SV=1	uncharacterized protein LOC101211699 [Cucumis sativus]
EVM0020395.1	--	--	--	Uncharacterized protein {ECO:0000313|EMBL:KDO46291.1} OS=Citrus sinensis (Sweet orange) PE=4 SV=1	uncharacterized protein LOC103493028 [Cucumis melo]
EVM0009120.1	Molecular Function: protein serine/threonine phosphatase activity (GO:0004722);; Biological Process: protein dephosphorylation (GO:0006470);; Molecular Function: metal ion binding (GO:0046872);;	--	--	Uncharacterized protein {ECO:0000313|EMBL:KGN62327.1} OS=Cucumis sativus (Cucumber) PE=4 SV=1	uncharacterized protein LOC103487722 [Cucumis melo]
EVM0005288.1	Biological Process: biosynthetic process (GO:0009058);; Molecular Function: transferase activity (GO:0016740);;	--	Cell wall/membrane/envelope biogenesis	Uncharacterized protein {ECO:0000313|EMBL:KGN45282.1} OS=Cucumis sativus (Cucumber) PE=4 SV=1	uncharacterized protein LOC103499790 isoform X1 [Cucumis melo]
EVM0014090.1	--	--	--	Uncharacterized protein {ECO:0000313|EMBL:KGN58326.1} OS=Cucumis sativus (Cucumber) PE=4 SV=1	transcription factor PIF1-like isoform X1 [Cucumis melo]
EVM0018450.1	Cellular Component: chloroplast (GO:0009507);; Biological Process: embryo development ending in seed dormancy (GO:0009793);; Biological Process: thylakoid membrane organization (GO:0010027);; Biological Process: vegetative to reproductive phase transition of meristem (GO:0010228);; Biological Process: iron-sulfur cluster assembly (GO:0016226);; Biological Process: plant ovule development (GO:0048…	--	General function prediction only	Uncharacterized protein {ECO:0000313|EMBL:KGN54231.1} OS=Cucumis sativus (Cucumber) PE=4 SV=1	pentatricopeptide repeat-containing protein At3g53700, chloroplastic [Cucumis melo]
EVM0013330.1	--	--	--	Uncharacterized protein {ECO:0000313|EMBL:KGN61625.1} OS=Cucumis sativus (Cucumber) PE=4 SV=1	hypothetical protein Csa_2G191310 [Cucumis sativus]
EVM0002243.1	--	--	General function prediction only	ACT11D09.4 {ECO:0000313|EMBL:AAS80150.1} OS=Cucumis melo (Muskmelon) PE=4 SV=1	ACT11D09.4 [Cucumis melo]
EVM0004226.1	--	--	--	Uncharacterized protein {ECO:0000313|EMBL:KGN48514.1} OS=Cucumis sativus (Cucumber) PE=4 SV=1	hypothetical protein Csa_6G490780 [Cucumis sativus]
EVM0009411.1	--	--	--	Uncharacterized protein {ECO:0000313|EMBL:KGN63625.1} OS=Cucumis sativus (Cucumber) PE=4 SV=1	hypothetical protein Csa_1G007840 [Cucumis sativus]
EVM0018702.1	--	--	--	Uncharacterized protein {ECO:0000313|EMBL:KGN56252.1} OS=Cucumis sativus (Cucumber) PE=4 SV=1	uncharacterized protein LOC101206733 [Cucumis sativus]
EVM0005008.1	Molecular Function: aspartic-type endopeptidase activity (GO:0004190);; Biological Process: proteolysis (GO:0006508);;	--	Posttranslational modification, protein turnover, chaperones	Uncharacterized protein {ECO:0000313|EMBL:KGN51015.1} OS=Cucumis sativus (Cucumber) PE=4 SV=1	aspartic proteinase-like protein 1-like [Cucumis sativus]
EVM0004043.1	--	K14487|0|cmo:103494980|K14487 auxin responsive GH3 gene family | (RefSeq) indole-3-acetic acid-amido synthetase GH3.6	--	Uncharacterized protein {ECO:0000313|EMBL:KGN58009.1} OS=Cucumis sativus (Cucumber) PE=4 SV=1	indole-3-acetic acid-amido synthetase GH3.6 [Cucumis melo]
EVM0010440.1	--	--	--	Uncharacterized protein {ECO:0000313|EMBL:KGN47401.1} OS=Cucumis sativus (Cucumber) PE=4 SV=1	hypothetical protein Csa_6G312040 [Cucumis sativus]
EVM0016679.1	--	--	--	Putative uncharacterized protein {ECO:0000313|EMBL:CCB50424.1} OS=Vitis vinifera (Grape) PE=4 SV=1	uncharacterized protein LOC103489668 [Cucumis melo]
EVM0021695.1	Molecular Function: coproporphyrinogen oxidase activity (GO:0004109);; Biological Process: rRNA processing (GO:0006364);; Biological Process: protoporphyrinogen IX biosynthetic process (GO:0006782);; Biological Process: aromatic amino acid family biosynthetic process (GO:0009073);; Cellular Component: chloroplast stroma (GO:0009570);; Biological Process: leaf morphogenesis (GO:0009965);; Biologic…	K00228|0|cmo:103493040|K00228 coproporphyrinogen III oxidase [EC:1.3.3.3] | (RefSeq) oxygen-dependent coproporphyrinogen-III oxidase, chloroplastic	Coenzyme transport and metabolism	Uncharacterized protein {ECO:0000313|EMBL:ESW14540.1} OS=Phaseolus vulgaris (Kidney bean) PE=4 SV=1	oxygen-dependent coproporphyrinogen-III oxidase, chloroplastic [Cucumis melo]
EVM0000602.1	Biological Process: transition metal ion transport (GO:0000041);; Molecular Function: voltage-gated potassium channel activity (GO:0005249);; Molecular Function: binding (GO:0005488);; Biological Process: potassium ion transport (GO:0006813);; Biological Process: response to stress (GO:0006950);; Biological Process: response to abiotic stimulus (GO:0009628);; Biological Process: response to inorg…	--	--	Potassium channel AKT1 {ECO:0000313|EMBL:KGN60116.1} OS=Cucumis sativus (Cucumber) PE=4 SV=1	potassium channel AKT1-like [Cucumis sativus]
EVM0018502.1	Molecular Function: nucleic acid binding (GO:0003676);; Cellular Component: ribonucleoprotein complex (GO:0030529);;	--	RNA processing and modification	Uncharacterized protein {ECO:0000313|EMBL:KGN59890.1} OS=Cucumis sativus (Cucumber) PE=4 SV=1	small nuclear ribonucleoprotein Sm D1-like [Cucumis sativus]
EVM0012358.1	Biological Process: activation of MAPKK activity (GO:0000186);; Molecular Function: MAP kinase kinase kinase activity (GO:0004709);; Molecular Function: ATP binding (GO:0005524);;	K08838|0|cmo:103501772|K08838 serine/threonine-protein kinase 24/25/MST4 [EC:2.7.11.1] | (RefSeq) germinal center kinase 1	Signal transduction mechanisms	Uncharacterized protein {ECO:0000313|EMBL:KGN55112.1} OS=Cucumis sativus (Cucumber) PE=4 SV=1	serine/threonine-protein kinase nak1 isoform X1 [Cucumis melo]
EVM0008711.1	--	--	--	Uncharacterized protein {ECO:0000313|EMBL:KGN64868.1} OS=Cucumis sativus (Cucumber) PE=4 SV=1	uncharacterized protein At1g08160-like [Cucumis sativus]
EVM0020900.1	--	--	--	Uncharacterized protein {ECO:0000313|EMBL:KGN66647.1} OS=Cucumis sativus (Cucumber) PE=4 SV=1	NAC domain-containing protein 72-like [Cucumis melo]
EVM0022853.1	Molecular Function: amidophosphoribosyltransferase activity (GO:0004044);; Biological Process: 'de novo' IMP biosynthetic process (GO:0006189);; Biological Process: purine nucleobase biosynthetic process (GO:0009113);; Biological Process: nucleoside metabolic process (GO:0009116);; Molecular Function: metal ion binding (GO:0046872);; Molecular Function: iron-sulfur cluster binding (GO:0051536);;	K00764|0|csv:101203840|K00764 amidophosphoribosyltransferase [EC:2.4.2.14] | (RefSeq) amidophosphoribosyltransferase, chloroplastic	Nucleotide transport and metabolism	Uncharacterized protein {ECO:0000313|EMBL:KGN61858.1} OS=Cucumis sativus (Cucumber) PE=4 SV=1	amidophosphoribosyltransferase 2, chloroplastic-like [Cucumis sativus]
EVM0003457.1	Molecular Function: protein serine/threonine kinase activity (GO:0004674);; Molecular Function: transmembrane receptor protein tyrosine kinase activity (GO:0004714);; Molecular Function: ATP binding (GO:0005524);; Biological Process: protein phosphorylation (GO:0006468);; Cellular Component: integral component of membrane (GO:0016021);; Molecular Function: 2-alkenal reductase [NAD(P)] activity (G…	--	--	Uncharacterized protein {ECO:0000313|EMBL:KGN61524.1} OS=Cucumis sativus (Cucumber) PE=4 SV=1	hypothetical protein Csa_2G155100 [Cucumis sativus]
EVM0022501.1	Molecular Function: metal ion binding (GO:0046872);;	--	Posttranslational modification, protein turnover, chaperones	Uncharacterized protein {ECO:0000313|EnsemblPlants:GLYMA11G11050.1} OS=Glycine max (Soybean) PE=4 SV=1	E3 ubiquitin-protein ligase RNF4-like [Cucumis sativus]
EVM0020913.1	--	--	RNA processing and modification	Uncharacterized protein {ECO:0000313|EMBL:KGN63432.1} OS=Cucumis sativus (Cucumber) PE=4 SV=1	uncharacterized protein LOC103502273 [Cucumis melo]
EVM0010314.1	--	--	--	Uncharacterized protein {ECO:0000313|EMBL:KGN53465.1} OS=Cucumis sativus (Cucumber) PE=4 SV=1	hypothetical protein Csa_4G056560 [Cucumis sativus]
EVM0006517.2	--	--	--	Uncharacterized protein {ECO:0000313|EMBL:KGN52225.1} OS=Cucumis sativus (Cucumber) PE=4 SV=1	uncharacterized protein LOC101211903 [Cucumis sativus]
EVM0006237.1	Molecular Function: protein kinase activity (GO:0004672);;	K02214|0|csv:101210717|K02214 cell division control protein 7 [EC:2.7.11.1] | (RefSeq) uncharacterized LOC101210717	Replication, recombination and repair	Uncharacterized protein {ECO:0000313|EMBL:KGN46513.1} OS=Cucumis sativus (Cucumber) PE=4 SV=1	uncharacterized protein LOC101210717 [Cucumis sativus]
EVM0009998.1	--	--	--	Uncharacterized protein {ECO:0000313|EMBL:KGN45240.1} OS=Cucumis sativus (Cucumber) PE=4 SV=1	uncharacterized protein LOC103499822 [Cucumis melo]
EVM0017408.1	Cellular Component: extracellular region (GO:0005576);; Biological Process: unidimensional cell growth (GO:0009826);; Biological Process: plant-type cell wall loosening (GO:0009828);; Biological Process: plant-type cell wall modification involved in multidimensional cell growth (GO:0009831);; Cellular Component: membrane (GO:0016020);;	--	--	Alpha-expansin 5 {ECO:0000313|EMBL:KGN52471.1} OS=Cucumis sativus (Cucumber) PE=4 SV=1	expansin-A5-like [Cucumis melo]
EVM0009337.1	--	K03024|4.59809e-95|cmo:103500773|K03024 DNA-directed RNA polymerase III subunit RPC7 | (RefSeq) DNA-directed RNA polymerase III subunit RPC7-like	--	Uncharacterized protein {ECO:0000313|EMBL:KGN45576.1} OS=Cucumis sativus (Cucumber) PE=4 SV=1	DNA-directed RNA polymerase III subunit RPC7-like isoform X1 [Cucumis melo]
EVM0012320.1	Molecular Function: calmodulin-dependent protein kinase activity (GO:0004683);; Molecular Function: calcium ion binding (GO:0005509);; Molecular Function: ATP binding (GO:0005524);; Cellular Component: peroxisome (GO:0005777);; Cellular Component: endoplasmic reticulum membrane (GO:0005789);; Biological Process: protein phosphorylation (GO:0006468);;	--	Signal transduction mechanisms	Calcium-dependent calmodulin-independent protein kinase CDPK {ECO:0000313|EMBL:AAB49984.1} OS=Cucurbita pepo (Vegetable marrow) PE=2 SV=1	calcium-dependent protein kinase 1-like [Cucumis sativus]
EVM0019403.1	Molecular Function: ATP binding (GO:0005524);; Cellular Component: cell wall (GO:0005618);; Cellular Component: nucleus (GO:0005634);; Cellular Component: cytoplasm (GO:0005737);; Cellular Component: cytoskeleton (GO:0005856);; Cellular Component: plasma membrane (GO:0005886);; Biological Process: root hair elongation (GO:0048767);;	--	Cytoskeleton	Actin-11 {ECO:0000313|EMBL:EOY09495.1} OS=Theobroma cacao (Cacao) PE=3 SV=1	actin-like [Cucumis sativus]
EVM0006870.1	--	K11592|0|cmo:103483092|K11592 endoribonuclease Dicer [EC:3.1.26.-] | (RefSeq) endoribonuclease Dicer homolog 1	RNA processing and modification	Uncharacterized protein {ECO:0000313|EMBL:KGN56328.1} OS=Cucumis sativus (Cucumber) PE=4 SV=1	endoribonuclease Dicer homolog 1 [Cucumis melo]
[truncated: 20,979 more rows]
