# Supplementary material for: The genome and transcriptome analysis of snake gourd provide insights into its evolution and fruit development and ripening
Source: Hortic Res. 2020 Dec 1;7:199. doi: 10.1038/s41438-020-00423-9 (PMC7704671; doi:10.1038/s41438-020-00423-9)
Supplement: Supplementary file 3 — Supplementary Table 5 [file 41438_2020_423_MOESM3_ESM.xlsx]

## Sheet: 20d vs 40d
Supplementary Table 5 The transcripts of snake gourd fruit at different ripening stages. (SG1, SG2 and SG3 represent the samples of snake gourd fruit in 20 days, 40 days and 60 days, respectively.)
The transcripts of snake gourd fruit in 20d vs 40d group
#ID	SG11_Count	SG12_Count	SG13_Count	SG21_Count	SG22_Count	SG23_Count	SG11_FPKM	SG12_FPKM	SG13_FPKM	SG21_FPKM	SG22_FPKM	SG23_FPKM	FDR	log2FC	regulated	COG_class	COG_class_annotation	GO_annotation	KEGG_annotation	KEGG_pathway_annotation	KOG_class	KOG_class_annotation	Pfam_annotation	Swiss-Prot_annotation	eggNOG_class	eggNOG_class_annotation	NR_annotation
EVM0013528	1255	1171	573	312	288	337	32.5868	31.5851	16.5235	7.40038	7.72611	7.41303	0.00114286	-1.50746	down	[Q]	Secondary metabolites biosynthesis, transport and catabolism	Molecular Function: metal ion binding (GO:0046872);; Molecular Function: dioxygenase activity (GO:0051213);; Biological Process: oxidation-reduction process (GO:0055114);;	--	--	[QR]	Secondary metabolites biosynthesis, transport and catabolism;; General function prediction only	2OG-Fe(II) oxygenase superfamily;; non-haem dioxygenase in morphine synthesis N-terminal	1-aminocyclopropane-1-carboxylate oxidase homolog 1 OS=Arabidopsis thaliana OX=3702 GN=At1g06620 PE=2 SV=1	S	Function unknown	1-aminocyclopropane-1-carboxylate oxidase homolog 1-like [Cucurbita maxima]
EVM0002947	202	281	216	5390	1897	3436	1.99039	2.88087	2.36306	48.7946	19.4113	28.8437	1.5562e-16	3.55736	up	[G]	Carbohydrate transport and metabolism	Molecular Function: beta-galactosidase activity (GO:0004565);; Cellular Component: cell wall (GO:0005618);; Cellular Component: vacuole (GO:0005773);; Biological Process: carbohydrate metabolic process (GO:0005975);; Molecular Function: carbohydrate binding (GO:0030246);;	--	--	[G]	Carbohydrate transport and metabolism	Glycosyl hydrolases family 35;; Galactose binding lectin domain	Beta-galactosidase 3 OS=Oryza sativa subsp. japonica OX=39947 GN=Os01g0875500 PE=3 SV=1	G	Carbohydrate transport and metabolism	beta-galactosidase 10 [Cucurbita pepo subsp. pepo]
EVM0004157	245	294	254	2133	804	1375	2.74771	3.43068	3.16769	21.9726	9.3573	13.1315	7.30509e-07	2.2254	up	[G]	Carbohydrate transport and metabolism	Molecular Function: beta-galactosidase activity (GO:0004565);; Cellular Component: cell wall (GO:0005618);; Cellular Component: vacuole (GO:0005773);; Biological Process: carbohydrate metabolic process (GO:0005975);; Molecular Function: carbohydrate binding (GO:0030246);;	--	--	[G]	Carbohydrate transport and metabolism	Glycosyl hydrolases family 35;; Galactose binding lectin domain;; Beta-galactosidase	Beta-galactosidase 3 OS=Arabidopsis thaliana OX=3702 GN=BGAL3 PE=2 SV=1	G	Carbohydrate transport and metabolism	beta-galactosidase 5-like [Cucurbita pepo subsp. pepo]
EVM0003135	5808	4841	2027	1121	883	1510	74.678	64.6929	28.943	13.2015	11.7472	16.4952	0.00245129	-1.62256	down	[N]	Cell motility	Cellular Component: integral component of membrane (GO:0016021);; Molecular Function: cellulose synthase (UDP-forming) activity (GO:0016760);; Biological Process: cellulose biosynthetic process (GO:0030244);; Biological Process: cell wall organization (GO:0071555);;	--	--	--	--	Cellulose synthase;; Glycosyl transferase family group 2	Cellulose synthase-like protein G3 OS=Arabidopsis thaliana OX=3702 GN=CSLG3 PE=2 SV=2	M	Cell wall/membrane/envelope biogenesis	cellulose synthase-like protein G3 isoform X1 [Cucumis sativus]
EVM0003648	6037	16427	5061	1304	991	1296	72.799	205.865	67.7945	14.3993	12.3741	13.2773	1.01965e-06	-2.53646	down	[N]	Cell motility	Cellular Component: integral component of membrane (GO:0016021);; Molecular Function: cellulose synthase (UDP-forming) activity (GO:0016760);; Biological Process: cellulose biosynthetic process (GO:0030244);; Biological Process: cell wall organization (GO:0071555);;	--	--	--	--	Cellulose synthase;; Glycosyl transferase family group 2	Cellulose synthase-like protein H1 OS=Oryza sativa subsp. japonica OX=39947 GN=CSLH1 PE=2 SV=2	M	Cell wall/membrane/envelope biogenesis	cellulose synthase-like protein H1 [Cucurbita pepo subsp. pepo]
EVM0016772	3632	611	116	159	46	121	46.3915	8.09821	1.63677	1.85419	0.607457	1.30866	0.00829625	-2.30499	down	[N]	Cell motility	Cellular Component: integral component of membrane (GO:0016021);; Molecular Function: cellulose synthase (UDP-forming) activity (GO:0016760);; Biological Process: cellulose biosynthetic process (GO:0030244);; Biological Process: cell wall organization (GO:0071555);;	--	--	--	--	Cellulose synthase	Cellulose synthase-like protein H1 OS=Oryza sativa subsp. japonica OX=39947 GN=CSLH1 PE=2 SV=2	M	Cell wall/membrane/envelope biogenesis	cellulose synthase-like protein H1 isoform X1 [Cucurbita pepo subsp. pepo]
EVM0016430	323	203	243	997	624	1013	3.84615	2.50599	3.2183	10.8871	7.70481	10.2626	4.28561e-05	1.67001	up	[G]	Carbohydrate transport and metabolism	Molecular Function: cellulase activity (GO:0008810);; Cellular Component: integral component of membrane (GO:0016021);; Biological Process: cellulose catabolic process (GO:0030245);;	--	--	--	--	Glycosyl hydrolase family 9	Endoglucanase 10 OS=Arabidopsis thaliana OX=3702 GN=At1g75680 PE=2 SV=2	G	Carbohydrate transport and metabolism	endoglucanase 10-like [Momordica charantia]
EVM0005039	121	23	123	976	236	707	2.0134	0.394457	2.26028	14.907	4.06633	10.003	0.00596806	2.12533	up	[G]	Carbohydrate transport and metabolism	Molecular Function: cellulase activity (GO:0008810);; Biological Process: cellulose catabolic process (GO:0030245);;	--	--	--	--	Glycosyl hydrolase family 9	Endoglucanase 11 OS=Arabidopsis thaliana OX=3702 GN=At2g32990 PE=2 SV=1	G	Carbohydrate transport and metabolism	endoglucanase 11-like [Cucurbita pepo subsp. pepo]
EVM0008404	6	7	65	1175	137	423	0.079865	0.099516	0.984936	14.768	1.94079	4.93092	0.00243219	2.57791	up	[G]	Carbohydrate transport and metabolism	Molecular Function: cellulase activity (GO:0008810);; Biological Process: cellulose catabolic process (GO:0030245);;	--	--	--	--	Glycosyl hydrolase family 9	Endoglucanase 17 OS=Arabidopsis thaliana OX=3702 GN=At4g02290 PE=2 SV=1	G	Carbohydrate transport and metabolism	endoglucanase 17-like [Cucurbita moschata]
EVM0014417	2750	2157	2851	6613	4760	4939	66.3238	54.0464	76.3762	146.119	118.898	101.199	0.00569441	1.039	up	--	--	Molecular Function: DNA binding (GO:0003677);; Molecular Function: transcription factor activity, sequence-specific DNA binding (GO:0003700);; Cellular Component: nucleus (GO:0005634);; Biological Process: regulation of transcription, DNA-templated (GO:0006355);;	K09286|3.99107e-137|cmo:103484983|K09286 EREBP-like factor | (RefSeq) ethylene-responsive transcription factor ERF060	--	--	--	AP2 domain	Ethylene-responsive transcription factor ERF060 OS=Arabidopsis thaliana OX=3702 GN=ERF060 PE=2 SV=1	K	Transcription	ethylene-responsive transcription factor ERF060-like [Cucurbita maxima]
EVM0021301	461	182	67	17	20	26	7.14763	2.92691	1.1551	0.241705	0.321168	0.340903	0.000483465	-2.55295	down	--	--	Molecular Function: DNA binding (GO:0003677);; Molecular Function: transcription factor activity, sequence-specific DNA binding (GO:0003700);; Cellular Component: nucleus (GO:0005634);; Biological Process: regulation of transcription, DNA-templated (GO:0006355);;	--	--	--	--	AP2 domain	Ethylene-responsive transcription factor ERF113 OS=Arabidopsis thaliana OX=3702 GN=ERF113 PE=2 SV=1	K	Transcription	ethylene-responsive transcription factor ERF113-like [Cucurbita pepo subsp. pepo]
EVM0017408	22	55	203	3683	948	3223	0.840649	2.21268	8.82357	132.489	38.524	107.514	1.90097e-06	3.35811	up	--	--	Cellular Component: extracellular region (GO:0005576);; Cellular Component: cell wall (GO:0005618);; Biological Process: plant-type cell wall organization (GO:0009664);; Biological Process: unidimensional cell growth (GO:0009826);; Cellular Component: membrane (GO:0016020);; Biological Process: primary root development (GO:0080022);;	--	--	--	--	Pollen allergen;; Lytic transglycolase	Expansin-A15 OS=Arabidopsis thaliana OX=3702 GN=EXPA15 PE=2 SV=2	G	Carbohydrate transport and metabolism	expansin-A10-like [Cucurbita pepo subsp. pepo]
EVM0020818	367	365	248	3869	1197	3412	9.34022	9.6411	7.01264	90.3106	31.5599	73.8339	1.43705e-08	2.75983	up	--	--	Cellular Component: extracellular region (GO:0005576);; Cellular Component: cell wall (GO:0005618);; Biological Process: plant-type cell wall organization (GO:0009664);; Cellular Component: membrane (GO:0016020);;	--	--	--	--	Pollen allergen;; Lytic transglycolase	Expansin-A4 OS=Arabidopsis thaliana OX=3702 GN=EXPA4 PE=1 SV=1	G	Carbohydrate transport and metabolism	expansin-A4-like [Cucurbita pepo subsp. pepo]
EVM0012722	4142	631	2555	540	485	339	47.213	7.47375	32.3482	5.63194	5.71965	3.27949	0.00695988	-1.92736	down	[G]	Carbohydrate transport and metabolism	Molecular Function: hydrolase activity, hydrolyzing O-glycosyl compounds (GO:0004553);; Biological Process: carbohydrate metabolic process (GO:0005975);; Biological Process: actin filament organization (GO:0007015);; Cellular Component: integral component of membrane (GO:0016021);; Molecular Function: protein binding, bridging (GO:0030674);; Molecular Function: actin filament binding (GO:0051015)…	--	--	--	--	Cellulase (glycosyl hydrolase family 5)	--	G	Carbohydrate transport and metabolism	glucan 1,3-beta-glucosidase A [Momordica charantia]
EVM0018754	865	881	697	3828	2391	2246	14.0953	14.9237	12.6153	57.1609	40.3633	31.0936	2.03884e-06	1.71559	up	--	--	Biological Process: carbohydrate metabolic process (GO:0005975);; Molecular Function: polysaccharide binding (GO:0030247);; Molecular Function: glucan endo-1,3-beta-D-glucosidase activity (GO:0042973);; Cellular Component: anchored component of plasma membrane (GO:0046658);;	--	--	--	--	Glycosyl hydrolases family 17;; X8 domain	Glucan endo-1,3-beta-glucosidase 7 OS=Arabidopsis thaliana OX=3702 GN=At4g34480 PE=1 SV=2	G	Carbohydrate transport and metabolism	glucan endo-1,3-beta-D-glucosidase [Cucurbita moschata]
EVM0002098	483	994	549	1924	1703	2835	6.89012	14.7582	8.70109	25.1805	25.1975	34.4147	0.00160315	1.54839	up	--	--	Molecular Function: hydrolase activity, hydrolyzing O-glycosyl compounds (GO:0004553);; Biological Process: carbohydrate metabolic process (GO:0005975);; Cellular Component: plant-type cell wall (GO:0009505);; Cellular Component: integral component of membrane (GO:0016021);; Cellular Component: anchored component of plasma membrane (GO:0046658);;	--	--	--	--	Glycosyl hydrolases family 17;; X8 domain	Glucan endo-1,3-beta-glucosidase 13 OS=Arabidopsis thaliana OX=3702 GN=At5g56590 PE=1 SV=1	G	Carbohydrate transport and metabolism	glucan endo-1,3-beta-glucosidase 13-like [Cucurbita pepo subsp. pepo]
EVM0005200	246	217	495	6384	3031	1787	3.16848	2.89671	7.09365	75.4446	40.4949	19.5766	3.1158e-07	2.94922	up	[GI]	Carbohydrate transport and metabolism;; Lipid transport and metabolism	Molecular Function: enzyme inhibitor activity (GO:0004857);; Cellular Component: cell wall (GO:0005618);; Cellular Component: integral component of membrane (GO:0016021);; Molecular Function: pectinesterase activity (GO:0030599);; Biological Process: cell wall modification (GO:0042545);; Biological Process: negative regulation of catalytic activity (GO:0043086);; Molecular Function: aspartyl este…	--	--	--	--	Pectinesterase;; Plant invertase/pectin methylesterase inhibitor	pectinesterase/pectinesterase inhibitor 61 OS=Arabidopsis thaliana OX=3702 GN=PME61 PE=2 SV=1	G	Carbohydrate transport and metabolism	pectinesterase/pectinesterase inhibitor 61 [Cucurbita moschata]
EVM0020035	141	61	31	883	350	339	3.55333	1.57472	0.855378	20.3738	9.13476	7.25856	0.00155286	2.20917	up	[K]	Transcription	--	--	--	--	--	Leucine rich repeat;; Leucine rich repeat N-terminal domain;; Leucine Rich Repeat;; Leucine Rich repeats (2 copies);; Leucine Rich repeat	Polygalacturonase inhibitor OS=Pyrus communis OX=23211 GN=PGIP PE=1 SV=1	S	Function unknown	polygalacturonase inhibitor-like [Cucurbita maxima]
EVM0009300	401	1094	941	6258	3642	6733	6.27155	17.7762	16.3565	89.7038	59.0047	89.5006	1.00217e-06	2.45205	up	[G]	Carbohydrate transport and metabolism	Molecular Function: polygalacturonase activity (GO:0004650);; Cellular Component: extracellular region (GO:0005576);; Biological Process: carbohydrate metabolic process (GO:0005975);; Biological Process: cell wall organization (GO:0071555);;	--	--	--	--	Glycosyl hydrolases family 28;; Pectate lyase superfamily protein	polygalacturonase OS=Vitis vinifera OX=29760 GN=GSVIVT00026920001 PE=1 SV=1	M	Cell wall/membrane/envelope biogenesis	polygalacturonase isoform X1 [Cucurbita pepo subsp. pepo]
EVM0004907	1591	989	2230	5726	9125	6572	26.9197	17.3749	41.902	88.7524	159.883	94.4572	8.12635e-05	1.95731	up	[G]	Carbohydrate transport and metabolism	Molecular Function: hydrolase activity, hydrolyzing O-glycosyl compounds (GO:0004553);; Cellular Component: cell wall (GO:0005618);; Biological Process: xyloglucan metabolic process (GO:0010411);; Molecular Function: xyloglucan:xyloglucosyl transferase activity (GO:0016762);; Biological Process: cell wall biogenesis (GO:0042546);; Cellular Component: apoplast (GO:0048046);; Biological Process: ce…	K08235|8.00023e-176|pop:POPTR_0019s14590g|K08235 xyloglucan:xyloglucosyl transferase [EC:2.4.1.207] | (RefSeq) POPTRDRAFT_915608; Xyloglucan endotransglucosylase/hydrolase protein 9 precursor	--	--	--	Glycosyl hydrolases family 16;; Xyloglucan endo-transglycosylase (XET) C-terminus	Xyloglucan endotransglucosylase/hydrolase protein 9 OS=Arabidopsis thaliana OX=3702 GN=XTH9 PE=2 SV=2	G	Carbohydrate transport and metabolism	xyloglucan endotransglucosylase/hydrolase protein 9-like [Momordica charantia]
EVM0007895	1079	2125	878	359	346	116	5.68867	11.6433	5.14278	1.73322	1.88532	0.517941	0.00338556	-1.89791	down	[Q]	Secondary metabolites biosynthesis, transport and catabolism	Molecular Function: peroxidase activity (GO:0004601);; Biological Process: response to oxidative stress (GO:0006979);; Molecular Function: heme binding (GO:0020037);; Biological Process: oxidation-reduction process (GO:0055114);; Biological Process: cellular oxidant detoxification (GO:0098869);;	K10529|0|cmo:103487064|K10529 alpha-dioxygenase [EC:1.-.-.-] | (RefSeq) alpha-dioxygenase 1	alpha-Linolenic acid metabolism (ko00592)	[R]	General function prediction only	Animal haem peroxidase;; Retrotransposon gag protein	Alpha-dioxygenase 1 OS=Arabidopsis thaliana OX=3702 GN=DOX1 PE=1 SV=1	S	Function unknown	alpha-dioxygenase 1 [Cucumis melo]
EVM0014688	173	244	135	741	517	471	2.77533	4.07675	2.41247	10.9196	8.61026	6.43156	0.000807964	1.54511	up	[G]	Carbohydrate transport and metabolism	Biological Process: carbohydrate metabolic process (GO:0005975);; Molecular Function: beta-glucosidase activity (GO:0008422);; Biological Process: glycosyl compound metabolic process (GO:1901657);;	K05350|0|csv:101220587|K05350 beta-glucosidase [EC:3.2.1.21] | (RefSeq) beta-glucosidase 18-like	Cyanoamino acid metabolism (ko00460);; Starch and sucrose metabolism (ko00500);; Phenylpropanoid biosynthesis (ko00940)	[G]	Carbohydrate transport and metabolism	Glycosyl hydrolase family 1	Beta-glucosidase 18 OS=Oryza sativa subsp. japonica OX=39947 GN=BGLU18 PE=3 SV=2	G	Carbohydrate transport and metabolism	beta-glucosidase 18-like [Cucurbita maxima]
EVM0020638	18939	29450	4270	2887	1653	596	199.98	323.16	50.082	27.9293	18.0688	5.34054	0.000585583	-2.49453	down	--	--	Molecular Function: oxidoreductase activity, acting on single donors with incorporation of molecular oxygen, incorporation of two atoms of oxygen (GO:0016702);; Biological Process: oxylipin biosynthetic process (GO:0031408);; Molecular Function: metal ion binding (GO:0046872);; Biological Process: oxidation-reduction process (GO:0055114);;	K00454|0|cmo:103491538|K00454 lipoxygenase [EC:1.13.11.12] | (RefSeq) LOX10; linoleate 13S-lipoxygenase 2-1, chloroplastic-like	Linoleic acid metabolism (ko00591);; alpha-Linolenic acid metabolism (ko00592)	--	--	Lipoxygenase;; PLAT/LH2 domain	Linoleate 13S-lipoxygenase 2-1, chloroplastic OS=Solanum tuberosum OX=4113 GN=LOX2.1 PE=1 SV=1	S	Function unknown	linoleate 13S-lipoxygenase 2-1, chloroplastic-like [Cucumis melo]
EVM0005296	4675	318	8106	217	44	34	44.6748	3.15835	86.0617	1.89756	0.434793	0.274504	3.33253e-05	-3.23795	down	--	--	Molecular Function: oxidoreductase activity, acting on single donors with incorporation of molecular oxygen, incorporation of two atoms of oxygen (GO:0016702);; Biological Process: oxylipin biosynthetic process (GO:0031408);; Molecular Function: metal ion binding (GO:0046872);; Biological Process: oxidation-reduction process (GO:0055114);;	K00454|0|cmo:103491539|K00454 lipoxygenase [EC:1.13.11.12] | (RefSeq) LOX13; linoleate 13S-lipoxygenase 2-1, chloroplastic-like	Linoleic acid metabolism (ko00591);; alpha-Linolenic acid metabolism (ko00592)	--	--	Lipoxygenase;; PLAT/LH2 domain	Linoleate 13S-lipoxygenase 2-1, chloroplastic OS=Solanum tuberosum OX=4113 GN=LOX2.1 PE=1 SV=1	S	Function unknown	linoleate 13S-lipoxygenase 2-1, chloroplastic-like [Cucurbita pepo subsp. pepo]
EVM0019429	13	2	8	158	318	245	0.299169	0.047467	0.196315	3.45636	7.85569	4.95436	1.17641e-09	3.81713	up	[GI]	Carbohydrate transport and metabolism;; Lipid transport and metabolism	Cellular Component: extracellular region (GO:0005576);; Cellular Component: cell wall (GO:0005618);; Molecular Function: pectinesterase activity (GO:0030599);; Biological Process: cell wall modification (GO:0042545);; Molecular Function: aspartyl esterase activity (GO:0045330);; Biological Process: pectin catabolic process (GO:0045490);;	K01051|0|cmo:103500003|K01051 pectinesterase [EC:3.1.1.11] | (RefSeq) pectinesterase 53	Pentose and glucuronate interconversions (ko00040);; Starch and sucrose metabolism (ko00500)	--	--	Pectinesterase	pectinesterase 53 OS=Arabidopsis thaliana OX=3702 GN=PME53 PE=2 SV=1	G	Carbohydrate transport and metabolism	pectinesterase 53 [Cucurbita pepo subsp. pepo]
EVM0004218	0	17	9	280	66	241	0	0.249168	0.140406	3.64514	0.964486	2.90713	0.00262153	2.57348	up	[GI]	Carbohydrate transport and metabolism;; Lipid transport and metabolism	Cellular Component: cell wall (GO:0005618);; Molecular Function: pectinesterase activity (GO:0030599);; Biological Process: cell wall modification (GO:0042545);; Biological Process: negative regulation of catalytic activity (GO:0043086);; Molecular Function: aspartyl esterase activity (GO:0045330);; Biological Process: pectin catabolic process (GO:0045490);; Molecular Function: pectinesterase inh…	K01051|0|csv:101205557|K01051 pectinesterase [EC:3.1.1.11] | (RefSeq) pectinesterase-like	Pentose and glucuronate interconversions (ko00040);; Starch and sucrose metabolism (ko00500)	--	--	Pectinesterase;; Plant invertase/pectin methylesterase inhibitor	pectinesterase/pectinesterase inhibitor 40 OS=Arabidopsis thaliana OX=3702 GN=PME40 PE=2 SV=1	G	Carbohydrate transport and metabolism	pectinesterase-like [Cucurbita maxima]
EVM0014669	325	422	548	1565	1030	1448	5.16766	6.98107	9.6842	22.832	16.9754	19.5866	0.00036582	1.53108	up	[G]	Carbohydrate transport and metabolism	Molecular Function: zinc ion binding (GO:0008270);; Molecular Function: oxidoreductase activity (GO:0016491);; Biological Process: oxidation-reduction process (GO:0055114);;	K00083|0|cmo:103499659|K00083 cinnamyl-alcohol dehydrogenase [EC:1.1.1.195] | (RefSeq) mannitol dehydrogenase	Phenylpropanoid biosynthesis (ko00940)	[Q]	Secondary metabolites biosynthesis, transport and catabolism	Alcohol dehydrogenase GroES-like domain;; Zinc-binding dehydrogenase	cinnamyl alcohol dehydrogenase 9 OS=Arabidopsis thaliana OX=3702 GN=CAD9 PE=2 SV=2	C	Energy production and conversion	mannitol dehydrogenase [Cucurbita moschata]
EVM0006959	584	1035	4133	26875	6835	32298	14.281	26.3047	112.33	602.559	173.213	671.499	0.00103576	2.50149	up	--	--	Molecular Function: peroxidase activity (GO:0004601);; Cellular Component: extracellular region (GO:0005576);; Cellular Component: cytosol (GO:0005829);; Biological Process: response to oxidative stress (GO:0006979);; Molecular Function: heme binding (GO:0020037);; Biological Process: hydrogen peroxide catabolic process (GO:0042744);; Molecular Function: metal ion binding (GO:0046872);; Biologica…	K00430|0|csv:101215428|K00430 peroxidase [EC:1.11.1.7] | (RefSeq) PERX, peroxidase; peroxidase 21-like	Phenylpropanoid biosynthesis (ko00940)	--	--	Peroxidase	Peroxidase 21 OS=Arabidopsis thaliana OX=3702 GN=PER21 PE=1 SV=1	G	Carbohydrate transport and metabolism	peroxidase 21-like isoform X2 [Cucurbita maxima]
EVM0013768	1382	2217	867	18657	17567	20089	26.8458	44.7653	18.7011	332.189	353.555	331.677	6.66502e-18	3.39858	up	--	--	Molecular Function: peroxidase activity (GO:0004601);; Cellular Component: extracellular region (GO:0005576);; Biological Process: response to oxidative stress (GO:0006979);; Molecular Function: heme binding (GO:0020037);; Biological Process: hydrogen peroxide catabolic process (GO:0042744);; Molecular Function: metal ion binding (GO:0046872);; Biological Process: oxidation-reduction process (GO:…	K00430|6.47607e-179|cmo:103491563|K00430 peroxidase [EC:1.11.1.7] | (RefSeq) peroxidase 2	Phenylpropanoid biosynthesis (ko00940)	--	--	Peroxidase	Peroxidase 2 (Fragment) OS=Cucumis sativus OX=3659 PE=2 SV=1	G	Carbohydrate transport and metabolism	peroxidase 2-like [Momordica charantia]
EVM0009194	2433	2824	854	11526	5967	9501	19.7173	23.7796	7.68163	85.5748	50.0803	65.4092	0.00060177	1.90975	up	--	--	Molecular Function: peroxidase activity (GO:0004601);; Cellular Component: extracellular region (GO:0005576);; Biological Process: response to oxidative stress (GO:0006979);; Molecular Function: heme binding (GO:0020037);; Biological Process: hydrogen peroxide catabolic process (GO:0042744);; Molecular Function: metal ion binding (GO:0046872);; Biological Process: oxidation-reduction process (GO:…	K00430|0|cmo:103487055|K00430 peroxidase [EC:1.11.1.7] | (RefSeq) peroxidase 31	Phenylpropanoid biosynthesis (ko00940)	--	--	Peroxidase	Peroxidase 63 OS=Arabidopsis thaliana OX=3702 GN=PER63 PE=2 SV=1	G	Carbohydrate transport and metabolism	peroxidase 31 [Cucumis melo]
EVM0018205	961	1385	263	10	32	70	13.1535	19.6994	3.98759	0.12267	0.441702	0.806995	2.8735e-06	-3.24552	down	--	--	Molecular Function: peroxidase activity (GO:0004601);; Cellular Component: extracellular region (GO:0005576);; Biological Process: response to oxidative stress (GO:0006979);; Molecular Function: heme binding (GO:0020037);; Biological Process: hydrogen peroxide catabolic process (GO:0042744);; Molecular Function: metal ion binding (GO:0046872);; Biological Process: oxidation-reduction process (GO:…	K00430|0|csv:101204245|K00430 peroxidase [EC:1.11.1.7] | (RefSeq) peroxidase 4-like	Phenylpropanoid biosynthesis (ko00940)	--	--	Peroxidase	Peroxidase 4 OS=Vitis vinifera OX=29760 GN=GSVIVT00023967001 PE=1 SV=1	G	Carbohydrate transport and metabolism	peroxidase 4-like [Cucumis sativus]
EVM0012121	7025	10940	41062	168577	110052	159077	130.984	211.98	850.51	2879.87	2125.18	2519.99	0.00112783	2.2645	up	--	--	Molecular Function: peroxidase activity (GO:0004601);; Cellular Component: extracellular region (GO:0005576);; Biological Process: response to oxidative stress (GO:0006979);; Cellular Component: plant-type cell wall (GO:0009505);; Biological Process: plant-type cell wall organization (GO:0009664);; Molecular Function: heme binding (GO:0020037);; Biological Process: hydrogen peroxide catabolic pro…	K00430|0|cmo:103485311|K00430 peroxidase [EC:1.11.1.7] | (RefSeq) peroxidase 42	Phenylpropanoid biosynthesis (ko00940)	--	--	Peroxidase	Peroxidase 42 OS=Arabidopsis thaliana OX=3702 GN=PER42 PE=1 SV=2	G	Carbohydrate transport and metabolism	peroxidase 5 [Luffa aegyptiaca]
EVM0021563	80	24	74	357	169	359	1.22162	0.380851	1.23957	4.98875	2.6638	4.65731	0.00614249	1.89365	up	--	--	Molecular Function: peroxidase activity (GO:0004601);; Cellular Component: extracellular region (GO:0005576);; Biological Process: response to oxidative stress (GO:0006979);; Molecular Function: heme binding (GO:0020037);; Biological Process: hydrogen peroxide catabolic process (GO:0042744);; Molecular Function: metal ion binding (GO:0046872);; Biological Process: oxidation-reduction process (GO:…	K00430|0|gra:105779778|K00430 peroxidase [EC:1.11.1.7] | (RefSeq) peroxidase 55-like	Phenylpropanoid biosynthesis (ko00940)	--	--	Peroxidase	Peroxidase 51 OS=Arabidopsis thaliana OX=3702 GN=PER51 PE=2 SV=1	G	Carbohydrate transport and metabolism	peroxidase 55-like [Gossypium raimondii]
EVM0016635	79	106	507	2155	826	3807	2.34767	3.27704	16.7644	58.8155	25.4569	96.3299	0.00317911	2.32486	up	--	--	Molecular Function: peroxidase activity (GO:0004601);; Cellular Component: extracellular region (GO:0005576);; Biological Process: response to oxidative stress (GO:0006979);; Molecular Function: heme binding (GO:0020037);; Biological Process: hydrogen peroxide catabolic process (GO:0042744);; Molecular Function: metal ion binding (GO:0046872);; Biological Process: oxidation-reduction process (GO:…	K00430|0|cmo:103485158|K00430 peroxidase [EC:1.11.1.7] | (RefSeq) peroxidase 64-like	Phenylpropanoid biosynthesis (ko00940)	--	--	Peroxidase	Peroxidase 64 OS=Arabidopsis thaliana OX=3702 GN=PER64 PE=1 SV=1	G	Carbohydrate transport and metabolism	peroxidase 64-like [Cucurbita pepo subsp. pepo]
EVM0001737	143	193	224	401	692	670	3.54885	4.96462	6.16312	9.13017	17.7993	14.1461	0.00348402	1.52217	up	--	--	--	K14496|3.11067e-117|csv:101219833|K14496 abscisic acid receptor PYR/PYL family | (RefSeq) abscisic acid receptor PYL4-like	Plant hormone signal transduction (ko04075)	--	--	Polyketide cyclase / dehydrase and lipid transport;; Pathogenesis-related protein Bet v I family;; Polyketide cyclase / dehydrase and lipid transport	Abscisic acid receptor PYL4 OS=Arabidopsis thaliana OX=3702 GN=PYL4 PE=1 SV=1	S	Function unknown	abscisic acid receptor PYL4-like [Cucurbita moschata]
EVM0010339	47	242	105	760	904	878	1.06591	5.75767	2.64592	15.9418	21.4254	17.0725	0.000457237	2.24711	up	--	--	Molecular Function: protein phosphatase inhibitor activity (GO:0004864);; Molecular Function: receptor activity (GO:0004872);; Cellular Component: nucleus (GO:0005634);; Cellular Component: cytoplasm (GO:0005737);; Biological Process: abscisic acid-activated signaling pathway (GO:0009738);; Molecular Function: abscisic acid binding (GO:0010427);; Biological Process: negative regulation of catalyt…	K14496|1.24128e-129|cmo:103503542|K14496 abscisic acid receptor PYR/PYL family | (RefSeq) abscisic acid receptor PYR1	Plant hormone signal transduction (ko04075)	--	--	Polyketide cyclase / dehydrase and lipid transport;; Polyketide cyclase / dehydrase and lipid transport	Abscisic acid receptor PYR1 OS=Arabidopsis thaliana OX=3702 GN=PYR1 PE=1 SV=1	S	Function unknown	abscisic acid receptor PYR1-like [Cucurbita moschata]
EVM0016805	379	87	132	2864	560	1825	9.99102	2.37989	3.84638	69.182	15.2691	40.8713	0.000674196	2.41883	up	--	--	Biological Process: transcription, DNA-templated (GO:0006351);; Biological Process: regulation of cellular process (GO:0050794);;	K14484|4.54997e-65|cmo:103482549|K14484 auxin-responsive protein IAA | (RefSeq) auxin-induced protein 22D-like	Plant hormone signal transduction (ko04075)	--	--	AUX/IAA family	Auxin-induced protein 22D OS=Vigna radiata var. radiata OX=3916 GN=AUX22D PE=2 SV=1	K	Transcription	auxin-induced protein 22D-like [Cucurbita pepo subsp. pepo]
EVM0004457	277	688	655	1831	1500	1580	6.65691	17.2033	17.5192	40.3926	37.3867	32.3044	0.00849767	1.44905	up	--	--	Cellular Component: nucleus (GO:0005634);; Biological Process: regulation of transcription, DNA-templated (GO:0006355);; Biological Process: auxin-activated signaling pathway (GO:0009734);;	K14484|4.04064e-128|csv:101212477|K14484 auxin-responsive protein IAA | (RefSeq) auxin-responsive protein IAA16	Plant hormone signal transduction (ko04075)	--	--	AUX/IAA family	Auxin-responsive protein IAA16 OS=Arabidopsis thaliana OX=3702 GN=IAA16 PE=1 SV=1	K	Transcription	auxin-responsive protein IAA16 [Cucumis sativus]
EVM0003329	161	152	195	524	289	760	3.3439	3.28724	4.5235	10.014	6.23579	13.469	0.00993057	1.45719	up	--	--	Cellular Component: nucleus (GO:0005634);; Biological Process: regulation of transcription, DNA-templated (GO:0006355);; Biological Process: auxin-activated signaling pathway (GO:0009734);;	K14484|0|csv:101217901|K14484 auxin-responsive protein IAA | (RefSeq) auxin-responsive protein IAA21-like	Plant hormone signal transduction (ko04075)	--	--	AUX/IAA family	Auxin-responsive protein IAA8 OS=Arabidopsis thaliana OX=3702 GN=IAA8 PE=1 SV=1	K	Transcription	auxin-responsive protein IAA21-like [Cucumis sativus]
EVM0002528	179	314	434	3498	903	3955	4.2071	7.6677	11.3328	75.447	22.0099	79.0882	2.34131e-05	2.59064	up	--	--	Cellular Component: nucleus (GO:0005634);; Biological Process: regulation of transcription, DNA-templated (GO:0006355);; Biological Process: auxin-activated signaling pathway (GO:0009734);;	K14484|1.05724e-135|csv:101208132|K14484 auxin-responsive protein IAA | (RefSeq) auxin-responsive protein IAA20	Plant hormone signal transduction (ko04075)	--	--	AUX/IAA family	Auxin-responsive protein IAA29 OS=Arabidopsis thaliana OX=3702 GN=IAA29 PE=1 SV=2	K	Transcription	auxin-responsive protein IAA29-like isoform X1 [Cucurbita moschata]
EVM0007389	3771	2620	1966	518	880	495	43.6456	31.5053	25.2687	5.48764	10.5427	4.86512	8.76065e-05	-1.88425	down	[O]	Posttranslational modification, protein turnover, chaperones	Molecular Function: ATP binding (GO:0005524);; Molecular Function: hydrolase activity (GO:0016787);;	K13525|0|csv:101205889|K13525 transitional endoplasmic reticulum ATPase | (RefSeq) cell division cycle protein 48 homolog	Protein processing in endoplasmic reticulum (ko04141)	[O]	Posttranslational modification, protein turnover, chaperones	ATPase family associated with various cellular activities (AAA);; Cell division protein 48 (CDC48), N-terminal domain;; AAA ATPase domain;; Holliday junction DNA helicase ruvB N-terminus;; AAA domain (Cdc48 subfamily);; Cell division protein 48 (CDC48), domain 2;; AAA domain;; AAA domain;; AAA domain (dynein-related subfamily);; AAA domain;; AAA domain;; TIP49 C-terminus;; RNA helicase;; Magnesiu…	Cell division cycle protein 48 homolog OS=Glycine max OX=3847 GN=CDC48 PE=2 SV=1	O	Posttranslational modification, protein turnover, chaperones	cell division cycle protein 48 homolog [Cucurbita moschata]
EVM0008437	3248	2698	374	68	172	34	28.5745	24.6694	3.65159	0.54693	1.5674	0.251544	1.88772e-05	-3.10096	down	[M]	Cell wall/membrane/envelope biogenesis	Biological Process: starch metabolic process (GO:0005982);; Biological Process: sucrose metabolic process (GO:0005985);; Biological Process: seed maturation (GO:0010431);; Molecular Function: sucrose synthase activity (GO:0016157);;	K00695|0|csv:101203847|K00695 sucrose synthase [EC:2.4.1.13] | (RefSeq) Sus1; sucrose synthase 2-like	Starch and sucrose metabolism (ko00500)	[M]	Cell wall/membrane/envelope biogenesis	Sucrose synthase;; Glycosyl transferases group 1;; Glycosyl transferases group 1	Sucrose synthase 2 OS=Pisum sativum OX=3888 GN=SUS2 PE=2 SV=1	M	Cell wall/membrane/envelope biogenesis	sucrose synthase 2 [Cucurbita moschata]
EVM0014387	353	401	339	2677	646	1365	3.73909	4.41926	3.99353	26.0332	7.09787	12.3113	0.00232599	1.81506	up	[G]	Carbohydrate transport and metabolism	Molecular Function: xylan 1,4-beta-xylosidase activity (GO:0009044);; Cellular Component: plant-type cell wall (GO:0009505);; Biological Process: arabinan catabolic process (GO:0031222);; Biological Process: xylan catabolic process (GO:0045493);; Molecular Function: alpha-L-arabinofuranosidase activity (GO:0046556);;	K15920|0|cmo:103495448|K15920 beta-D-xylosidase 4 [EC:3.2.1.37] | (RefSeq) beta-xylosidase/alpha-L-arabinofuranosidase 1-like	Starch and sucrose metabolism (ko00500);; Amino sugar and nucleotide sugar metabolism (ko00520)	--	--	Glycosyl hydrolase family 3 C-terminal domain;; Glycosyl hydrolase family 3 N terminal domain;; Fibronectin type III-like domain	Beta-xylosidase/alpha-L-arabinofuranosidase 2 OS=Medicago sativa subsp. varia OX=36902 GN=Xyl2 PE=2 SV=1	G	Carbohydrate transport and metabolism	beta-xylosidase/alpha-L-arabinofuranosidase 2-like [Momordica charantia]
EVM0013081	3283	3091	1942	17889	6581	6651	42.3648	41.4512	27.8294	211.522	87.9565	72.9222	0.00273337	1.69544	up	[M]	Cell wall/membrane/envelope biogenesis	Cellular Component: endosome (GO:0005768);; Cellular Component: trans-Golgi network (GO:0005802);; Biological Process: carbohydrate metabolic process (GO:0005975);; Cellular Component: integral component of membrane (GO:0016021);; Molecular Function: UDP-glucuronate 4-epimerase activity (GO:0050378);; Molecular Function: UDP-glucuronate 5'-epimerase activity (GO:0050379);; Molecular Function: coe…	K08679|0|cmo:103503248|K08679 UDP-glucuronate 4-epimerase [EC:5.1.3.6] | (RefSeq) UDP-glucuronate 4-epimerase 1	Starch and sucrose metabolism (ko00500);; Amino sugar and nucleotide sugar metabolism (ko00520)	[M]	Cell wall/membrane/envelope biogenesis	NAD dependent epimerase/dehydratase family;; GDP-mannose 4,6 dehydratase;; 3-beta hydroxysteroid dehydrogenase/isomerase family;; RmlD substrate binding domain;; Polysaccharide biosynthesis protein;; Male sterility protein	UDP-glucuronate 4-epimerase 1 OS=Arabidopsis thaliana OX=3702 GN=GAE1 PE=1 SV=1	M	Cell wall/membrane/envelope biogenesis	UDP-glucuronate 4-epimerase 1 [Cucumis melo]
EVM0017474	42	8	20	1714	72	369	0.67704	0.134753	0.359872	25.4833	1.20302	5.07702	0.000240468	2.95187	up	[M]	Cell wall/membrane/envelope biogenesis	Biological Process: carbohydrate metabolic process (GO:0005975);; Cellular Component: integral component of membrane (GO:0016021);; Molecular Function: UDP-glucuronate 5'-epimerase activity (GO:0050379);; Molecular Function: coenzyme binding (GO:0050662);;	K08679|0|cmo:103487319|K08679 UDP-glucuronate 4-epimerase [EC:5.1.3.6] | (RefSeq) UDP-glucuronate 4-epimerase 1-like	Starch and sucrose metabolism (ko00500);; Amino sugar and nucleotide sugar metabolism (ko00520)	[M]	Cell wall/membrane/envelope biogenesis	NAD dependent epimerase/dehydratase family;; GDP-mannose 4,6 dehydratase;; 3-beta hydroxysteroid dehydrogenase/isomerase family;; RmlD substrate binding domain;; Polysaccharide biosynthesis protein;; Male sterility protein	UDP-glucuronate 4-epimerase 1 OS=Arabidopsis thaliana OX=3702 GN=GAE1 PE=1 SV=1	M	Cell wall/membrane/envelope biogenesis	UDP-glucuronate 4-epimerase 1-like [Cucumis melo]
EVM0020588	3194	2684	3489	45269	17087	26550	48.7671	42.5895	59.1833	633.345	270.219	344.444	1.93e-12	2.95819	up	[M]	Cell wall/membrane/envelope biogenesis	Cellular Component: endosome (GO:0005768);; Cellular Component: trans-Golgi network (GO:0005802);; Biological Process: carbohydrate metabolic process (GO:0005975);; Cellular Component: integral component of membrane (GO:0016021);; Molecular Function: racemase and epimerase activity, acting on carbohydrates and derivatives (GO:0016857);; Molecular Function: coenzyme binding (GO:0050662);;	K08679|0|csv:101216154|K08679 UDP-glucuronate 4-epimerase [EC:5.1.3.6] | (RefSeq) UDP-glucuronate 4-epimerase 6	Starch and sucrose metabolism (ko00500);; Amino sugar and nucleotide sugar metabolism (ko00520)	[M]	Cell wall/membrane/envelope biogenesis	NAD dependent epimerase/dehydratase family;; GDP-mannose 4,6 dehydratase;; 3-beta hydroxysteroid dehydrogenase/isomerase family;; RmlD substrate binding domain;; Polysaccharide biosynthesis protein;; Male sterility protein	UDP-glucuronate 4-epimerase 6 OS=Arabidopsis thaliana OX=3702 GN=GAE6 PE=1 SV=1	M	Cell wall/membrane/envelope biogenesis	UDP-glucuronate 4-epimerase 6-like [Cucurbita maxima]

## Sheet: 40d vs 60d
The transcripts of snake gourd fruit in 40d vs 60d group
#ID	SG21_Count	SG22_Count	SG23_Count	SG31_Count	SG32_Count	SG33_Count	SG21_FPKM	SG22_FPKM	SG23_FPKM	SG31_FPKM	SG32_FPKM	SG33_FPKM	FDR	log2FC	regulated	COG_class	COG_class_annotation	GO_annotation	KEGG_annotation	KEGG_pathway_annotation	KOG_class	KOG_class_annotation	Pfam_annotation	Swiss-Prot_annotation	eggNOG_class	eggNOG_class_annotation	NR_annotation
EVM0013528	312	288	337	2688	1411	1890	7.40038	7.72611	7.41303	56.3189	35.0593	45.8943	1.30984e-15	2.79437	up	[Q]	Secondary metabolites biosynthesis, transport and catabolism	Molecular Function: metal ion binding (GO:0046872);; Molecular Function: dioxygenase activity (GO:0051213);; Biological Process: oxidation-reduction process (GO:0055114);;	--	--	[QR]	Secondary metabolites biosynthesis, transport and catabolism;; General function prediction only	2OG-Fe(II) oxygenase superfamily;; non-haem dioxygenase in morphine synthesis N-terminal	1-aminocyclopropane-1-carboxylate oxidase homolog 1 OS=Arabidopsis thaliana OX=3702 GN=At1g06620 PE=2 SV=1	S	Function unknown	1-aminocyclopropane-1-carboxylate oxidase homolog 1-like [Cucurbita maxima]
EVM0000913	2525	2340	3580	7310	4690	5496	31.5185	33.0215	41.4447	80.3999	61.1798	70.0434	0.000514052	1.19345	up	[Q]	Secondary metabolites biosynthesis, transport and catabolism	Molecular Function: oxidoreductase activity (GO:0016491);; Molecular Function: metal ion binding (GO:0046872);; Biological Process: oxidation-reduction process (GO:0055114);;	--	--	[QR]	Secondary metabolites biosynthesis, transport and catabolism;; General function prediction only	2OG-Fe(II) oxygenase superfamily;; non-haem dioxygenase in morphine synthesis N-terminal	1-aminocyclopropane-1-carboxylate oxidase homolog 1 OS=Arabidopsis thaliana OX=3702 GN=At1g06620 PE=2 SV=1	S	Function unknown	1-aminocyclopropane-1-carboxylate oxidase homolog 1-like isoform X2 [Cucurbita moschata]
EVM0021892	11281	7108	11432	103148	46941	66300	204.755	145.845	192.414	1649.5	890.349	1228.51	6.12003e-14	2.97463	up	[Q]	Secondary metabolites biosynthesis, transport and catabolism	Molecular Function: oxidoreductase activity (GO:0016491);; Molecular Function: metal ion binding (GO:0046872);; Biological Process: oxidation-reduction process (GO:0055114);;	--	--	[QR]	Secondary metabolites biosynthesis, transport and catabolism;; General function prediction only	2OG-Fe(II) oxygenase superfamily;; non-haem dioxygenase in morphine synthesis N-terminal	1-aminocyclopropane-1-carboxylate oxidase homolog 3 OS=Arabidopsis thaliana OX=3702 GN=At1g06650 PE=2 SV=1	S	Function unknown	1-aminocyclopropane-1-carboxylate oxidase homolog 3-like [Cucurbita maxima]
EVM0004233	1096	1270	1389	3096	2912	2726	20.652	27.0506	24.2606	51.3991	57.3345	52.4388	3.54838e-08	1.35367	up	[Q]	Secondary metabolites biosynthesis, transport and catabolism	Molecular Function: dioxygenase activity (GO:0051213);;	--	--	[QR]	Secondary metabolites biosynthesis, transport and catabolism;; General function prediction only	2OG-Fe(II) oxygenase superfamily;; non-haem dioxygenase in morphine synthesis N-terminal	1-aminocyclopropane-1-carboxylate oxidase homolog 3 OS=Arabidopsis thaliana OX=3702 GN=At1g06650 PE=2 SV=1	S	Function unknown	1-aminocyclopropane-1-carboxylate oxidase homolog 3-like [Cucurbita pepo subsp. pepo]
EVM0008062	811	861	688	77	161	177	13.5572	16.2738	10.6673	1.12123	2.79722	3.0208	4.29406e-08	-2.32211	down	[Q]	Secondary metabolites biosynthesis, transport and catabolism	Molecular Function: oxidoreductase activity (GO:0016491);; Molecular Function: metal ion binding (GO:0046872);; Biological Process: oxidation-reduction process (GO:0055114);;	--	--	[QR]	Secondary metabolites biosynthesis, transport and catabolism;; General function prediction only	2OG-Fe(II) oxygenase superfamily;; non-haem dioxygenase in morphine synthesis N-terminal	1-aminocyclopropane-1-carboxylate oxidase homolog 12 OS=Arabidopsis thaliana OX=3702 GN=At5g59540 PE=2 SV=1	S	Function unknown	1-aminocyclopropane-1-carboxylate oxidase homolog 6 [Cucumis melo]
EVM0015396	794	526	624	4602	2685	3358	14.0247	10.4959	10.2263	71.6963	49.6033	60.6082	9.38435e-15	2.58344	up	[R]	General function prediction only	Molecular Function: zinc ion binding (GO:0008270);; Molecular Function: S-(hydroxymethyl)glutathione dehydrogenase activity (GO:0051903);; Biological Process: oxidation-reduction process (GO:0055114);;	--	--	[Q]	Secondary metabolites biosynthesis, transport and catabolism	Zinc-binding dehydrogenase;; Alcohol dehydrogenase GroES-like domain;; Zinc-binding dehydrogenase	Alcohol dehydrogenase-like 4 OS=Arabidopsis thaliana OX=3702 GN=At1g64710 PE=2 SV=1	C	Energy production and conversion	alcohol dehydrogenase 1B [Momordica charantia]
EVM0008750	1283	1061	2110	45	15	28	19.801	18.5111	30.2015	0.608576	0.225839	0.439464	1.93321e-27	-5.3428	down	--	--	Biological Process: transcription, DNA-templated (GO:0006351);;	K09287|6.79358e-159|csv:101206328|K09287 RAV-like factor | (RefSeq) AP2/ERF and B3 domain-containing transcription factor RAV1-like	--	--	--	B3 DNA binding domain;; AP2 domain	AP2/ERF and B3 domain-containing transcription factor RAV1 OS=Arabidopsis thaliana OX=3702 GN=RAV1 PE=1 SV=1	K	Transcription	AP2/ERF and B3 domain-containing transcription factor RAV1-like [Cucurbita moschata]
EVM0020251	7973	6280	3366	93	1347	783	120.786	107.548	47.2778	1.23718	21.3127	12.1092	0.000718572	-2.67384	down	--	--	Molecular Function: DNA binding (GO:0003677);; Molecular Function: transcription factor activity, sequence-specific DNA binding (GO:0003700);; Cellular Component: nucleus (GO:0005634);; Biological Process: regulation of transcription, DNA-templated (GO:0006355);;	K09287|0|csv:101203784|K09287 RAV-like factor | (RefSeq) AP2/ERF and B3 domain-containing transcription repressor RAV2-like	--	--	--	B3 DNA binding domain;; AP2 domain	AP2/ERF and B3 domain-containing transcription repressor RAV2 OS=Arabidopsis thaliana OX=3702 GN=RAV2 PE=1 SV=1	K	Transcription	AP2/ERF and B3 domain-containing transcription repressor RAV2-like [Cucumis sativus]
EVM0005268	93	33	117	0	6	9	1.2324	0.494809	1.4363	0	0.069486	0.117683	0.000938969	-3.401	down	--	--	Biological Process: transcription, DNA-templated (GO:0006351);; Biological Process: regulation of cellular process (GO:0050794);; Biological Process: phyllotactic patterning (GO:0060771);;	K09285|7.00536e-165|csv:101210453|K09285 AP2-like factor, ANT lineage | (RefSeq) AP2-like ethylene-responsive transcription factor AIL5	--	--	--	AP2 domain	AP2-like ethylene-responsive transcription factor AIL5 OS=Arabidopsis thaliana OX=3702 GN=AIL5 PE=2 SV=2	K	Transcription	AP2-like ethylene-responsive transcription factor AIL5 [Cucurbita maxima]
EVM0011142	721	450	222	0	19	37	8.9608	6.31748	2.5545	0	0.242067	0.466785	5.28313e-05	-3.98857	down	--	--	Molecular Function: DNA binding (GO:0003677);; Molecular Function: transcription factor activity, sequence-specific DNA binding (GO:0003700);; Cellular Component: nucleus (GO:0005634);; Biological Process: regulation of transcription, DNA-templated (GO:0006355);; Biological Process: multicellular organism development (GO:0007275);;	K09285|0|cmo:103487813|K09285 AP2-like factor, ANT lineage | (RefSeq) AP2-like ethylene-responsive transcription factor ANT	--	--	--	AP2 domain	AP2-like ethylene-responsive transcription factor ANT OS=Arabidopsis thaliana OX=3702 GN=ANT PE=1 SV=2	K	Transcription	AP2-like ethylene-responsive transcription factor ANT [Cucurbita pepo subsp. pepo]
EVM0009447	159	99	204	2289	1725	1860	2.44485	1.72008	2.9146	31.1126	27.7996	29.2801	1.2173e-27	3.77955	up	--	--	Molecular Function: DNA binding (GO:0003677);; Molecular Function: transcription factor activity, sequence-specific DNA binding (GO:0003700);; Cellular Component: nucleus (GO:0005634);; Biological Process: regulation of transcription, DNA-templated (GO:0006355);; Biological Process: multicellular organism development (GO:0007275);;	K09285|7.11007e-163|csv:101206499|K09285 AP2-like factor, ANT lineage | (RefSeq) AP2-like ethylene-responsive transcription factor At1g16060	--	--	--	AP2 domain	AP2-like ethylene-responsive transcription factor At1g16060 OS=Arabidopsis thaliana OX=3702 GN=At1g16060 PE=2 SV=1	K	Transcription	AP2-like ethylene-responsive transcription factor At1g79700 [Cucurbita maxima]
EVM0016407	1077	877	630	161	367	303	13.6608	12.5761	7.41217	1.79705	4.86398	3.92309	0.00122279	-1.46504	down	--	--	Molecular Function: DNA binding (GO:0003677);; Molecular Function: transcription factor activity, sequence-specific DNA binding (GO:0003700);; Cellular Component: nucleus (GO:0005634);; Biological Process: regulation of transcription, DNA-templated (GO:0006355);; Biological Process: multicellular organism development (GO:0007275);;	K09284|0|cmo:103497365|K09284 AP2-like factor, euAP2 lineage | (RefSeq) AP2-like ethylene-responsive transcription factor TOE3	--	--	--	AP2 domain	Floral homeotic protein APETALA 2 OS=Arabidopsis thaliana OX=3702 GN=AP2 PE=1 SV=1	K	Transcription	AP2-like ethylene-responsive transcription factor TOE3 isoform X1 [Cucumis melo]
EVM0011997	535	676	365	4028	4188	3773	4.40365	6.29396	2.78854	29.2374	36.0543	31.7353	2.60438e-19	3.02329	up	--	--	Molecular Function: DNA binding (GO:0003677);; Cellular Component: nucleus (GO:0005634);; Biological Process: regulation of transcription, DNA-templated (GO:0006355);; Biological Process: pattern specification process (GO:0007389);; Biological Process: auxin-activated signaling pathway (GO:0009734);; Biological Process: abscisic acid-activated signaling pathway (GO:0009738);; Biological Process: …	--	--	--	--	Auxin response factor;; B3 DNA binding domain	Auxin response factor 18 OS=Oryza sativa subsp. japonica OX=39947 GN=ARF18 PE=2 SV=1	K	Transcription	auxin response factor 18 [Cucumis melo]
EVM0013367	742	1594	937	1727	3501	2639	5.83249	14.1597	6.82334	11.9555	28.7498	21.1688	0.00568163	1.35105	up	--	--	Molecular Function: DNA binding (GO:0003677);; Cellular Component: nucleus (GO:0005634);; Biological Process: regulation of transcription, DNA-templated (GO:0006355);; Biological Process: auxin-activated signaling pathway (GO:0009734);;	--	--	--	--	Auxin response factor;; B3 DNA binding domain	Auxin response factor 18 OS=Oryza sativa subsp. japonica OX=39947 GN=ARF18 PE=2 SV=1	K	Transcription	auxin response factor 18 protein [Siraitia grosvenorii]
EVM0008041	6704	6248	3948	2340	2421	2324	37.5351	39.5455	20.4941	11.5385	14.1643	13.2789	0.000774426	-1.09885	down	--	--	Molecular Function: DNA binding (GO:0003677);; Cellular Component: nucleus (GO:0005634);; Biological Process: regulation of transcription, DNA-templated (GO:0006355);; Biological Process: auxin-activated signaling pathway (GO:0009734);;	--	--	--	--	Auxin response factor;; B3 DNA binding domain;; AUX/IAA family	Auxin response factor 5 OS=Oryza sativa subsp. japonica OX=39947 GN=ARF5 PE=2 SV=2	K	Transcription	auxin response factor 19-like [Cucumis sativus]
EVM0015262	1722	767	1867	304	594	430	12.9384	6.51449	13.0071	2.00731	4.6628	3.29305	0.00113363	-1.52058	down	--	--	Molecular Function: DNA binding (GO:0003677);; Cellular Component: nucleus (GO:0005634);; Biological Process: regulation of transcription, DNA-templated (GO:0006355);; Biological Process: auxin-activated signaling pathway (GO:0009734);;	--	--	--	--	Auxin response factor;; B3 DNA binding domain;; AUX/IAA family	Auxin response factor 4 OS=Arabidopsis thaliana OX=3702 GN=ARF4 PE=1 SV=1	K	Transcription	auxin response factor 4 [Cucumis sativus]
EVM0020249	4116	2949	2506	63	727	350	25.889	20.9675	14.618	0.34851	4.77351	2.24736	0.000137118	-2.77579	down	--	--	Molecular Function: DNA binding (GO:0003677);; Cellular Component: nucleus (GO:0005634);; Biological Process: regulation of transcription, DNA-templated (GO:0006355);; Biological Process: auxin-activated signaling pathway (GO:0009734);; Biological Process: flower development (GO:0009908);;	--	--	--	--	Auxin response factor;; B3 DNA binding domain;; AUX/IAA family	Auxin response factor 6 OS=Arabidopsis thaliana OX=3702 GN=ARF6 PE=1 SV=2	K	Transcription	auxin response factor 6-like [Momordica charantia]
EVM0000749	795	507	1005	10	184	125	33.3687	24.0653	39.1265	0.369228	8.06424	5.35426	0.00272799	-2.51703	down	--	--	Biological Process: response to auxin (GO:0009733);;	--	--	--	--	Auxin responsive protein	--	S	Function unknown	auxin-responsive protein SAUR50-like [Cucurbita maxima]
EVM0019621	1641	993	584	57	328	157	114.266	78.1166	37.7091	3.49169	23.8617	11.1586	0.000653208	-2.31907	down	--	--	Biological Process: response to auxin (GO:0009733);;	--	--	--	--	Auxin responsive protein	Auxin-responsive protein SAUR50 OS=Arabidopsis thaliana OX=3702 GN=SAUR50 PE=1 SV=1	S	Function unknown	auxin-responsive protein SAUR50-like [Cucurbita moschata]
EVM0011498	403	171	85	0	0	0	13.3387	6.36554	2.58279	0	0	0	1.98934e-12	-8.15508	down	--	--	Molecular Function: transcription factor activity, sequence-specific DNA binding (GO:0003700);; Biological Process: regulation of transcription, DNA-templated (GO:0006355);; Molecular Function: sequence-specific DNA binding (GO:0043565);;	--	--	--	--	bZIP transcription factor;; Basic region leucine zipper;; bZIP Maf transcription factor	Basic leucine zipper 61 OS=Arabidopsis thaliana OX=3702 GN=BZIP61 PE=1 SV=1	K	Transcription	basic leucine zipper 34-like [Cucumis melo]
EVM0007883	154	163	135	22	20	20	8.20442	9.80664	6.65155	1.03217	1.07949	1.07493	3.12518e-09	-2.66267	down	--	--	Molecular Function: transcription factor activity, sequence-specific DNA binding (GO:0003700);; Biological Process: regulation of transcription, DNA-templated (GO:0006355);; Molecular Function: sequence-specific DNA binding (GO:0043565);;	--	--	--	--	bZIP transcription factor;; Basic region leucine zipper;; bZIP Maf transcription factor	Basic leucine zipper 43 OS=Arabidopsis thaliana OX=3702 GN=BZIP43 PE=1 SV=1	K	Transcription	basic leucine zipper 8-like [Momordica charantia]
EVM0002947	5390	1897	3436	26	357	234	48.7946	19.4113	28.8437	0.202522	3.37635	2.16104	1.22888e-06	-3.70988	down	[G]	Carbohydrate transport and metabolism	Molecular Function: beta-galactosidase activity (GO:0004565);; Cellular Component: cell wall (GO:0005618);; Cellular Component: vacuole (GO:0005773);; Biological Process: carbohydrate metabolic process (GO:0005975);; Molecular Function: carbohydrate binding (GO:0030246);;	--	--	[G]	Carbohydrate transport and metabolism	Glycosyl hydrolases family 35;; Galactose binding lectin domain	Beta-galactosidase 3 OS=Oryza sativa subsp. japonica OX=39947 GN=Os01g0875500 PE=3 SV=1	G	Carbohydrate transport and metabolism	beta-galactosidase 10 [Cucurbita pepo subsp. pepo]
EVM0007064	9	22	16	51	116	82	0.091083	0.250251	0.148481	0.453325	1.23246	0.846077	0.000545389	2.40242	up	[G]	Carbohydrate transport and metabolism	Molecular Function: beta-galactosidase activity (GO:0004565);; Cellular Component: cell wall (GO:0005618);; Cellular Component: vacuole (GO:0005773);; Biological Process: carbohydrate metabolic process (GO:0005975);; Molecular Function: carbohydrate binding (GO:0030246);;	--	--	[G]	Carbohydrate transport and metabolism	Glycosyl hydrolases family 35;; Galactose binding lectin domain;; Beta-galactosidase;; Beta-galactosidase jelly roll domain	Beta-galactosidase 11 OS=Arabidopsis thaliana OX=3702 GN=BGAL11 PE=2 SV=1	G	Carbohydrate transport and metabolism	beta-galactosidase 13-like [Cucumis melo]
EVM0016266	14	2	21	383	574	503	0.145982	0.023925	0.203831	3.58049	6.36615	5.44927	2.0294e-17	5.23292	up	[G]	Carbohydrate transport and metabolism	Molecular Function: hydrolase activity, hydrolyzing O-glycosyl compounds (GO:0004553);; Biological Process: carbohydrate metabolic process (GO:0005975);; Cellular Component: integral component of membrane (GO:0016021);; Molecular Function: carbohydrate binding (GO:0030246);;	--	--	[G]	Carbohydrate transport and metabolism	Glycosyl hydrolases family 35;; Galactose binding lectin domain;; Beta-galactosidase jelly roll domain;; Beta-galactosidase	Beta-galactosidase 16 OS=Arabidopsis thaliana OX=3702 GN=BGAL16 PE=2 SV=2	G	Carbohydrate transport and metabolism	beta-galactosidase 16 isoform X2 [Momordica charantia]
EVM0019551	14545	5923	8301	0	67	22	142.131	65.4199	75.2178	0	0.674059	0.213987	1.77701e-06	-6.18648	down	[G]	Carbohydrate transport and metabolism	Molecular Function: beta-galactosidase activity (GO:0004565);; Biological Process: carbohydrate metabolic process (GO:0005975);; Molecular Function: carbohydrate binding (GO:0030246);;	--	--	[G]	Carbohydrate transport and metabolism	Glycosyl hydrolases family 35;; Galactose binding lectin domain;; Beta-galactosidase	Beta-galactosidase 3 OS=Arabidopsis thaliana OX=3702 GN=BGAL3 PE=2 SV=1	G	Carbohydrate transport and metabolism	beta-galactosidase 3 [Cucumis melo]
EVM0004157	2133	804	1375	27	287	144	21.9726	9.3573	13.1315	0.238113	3.08229	1.5072	9.77627e-05	-2.90496	down	[G]	Carbohydrate transport and metabolism	Molecular Function: beta-galactosidase activity (GO:0004565);; Cellular Component: cell wall (GO:0005618);; Cellular Component: vacuole (GO:0005773);; Biological Process: carbohydrate metabolic process (GO:0005975);; Molecular Function: carbohydrate binding (GO:0030246);;	--	--	[G]	Carbohydrate transport and metabolism	Glycosyl hydrolases family 35;; Galactose binding lectin domain;; Beta-galactosidase	Beta-galactosidase 3 OS=Arabidopsis thaliana OX=3702 GN=BGAL3 PE=2 SV=1	G	Carbohydrate transport and metabolism	beta-galactosidase 5-like [Cucurbita pepo subsp. pepo]
EVM0003034	1256	1455	2074	84603	23819	46615	11.0294	14.4485	16.8939	654.848	218.672	418.072	9.49846e-24	5.02983	up	[G]	Carbohydrate transport and metabolism	Molecular Function: beta-galactosidase activity (GO:0004565);; Biological Process: carbohydrate metabolic process (GO:0005975);; Molecular Function: carbohydrate binding (GO:0030246);;	--	--	[G]	Carbohydrate transport and metabolism	Glycosyl hydrolases family 35;; Beta-galactosidase;; Beta-galactosidase jelly roll domain	Beta-galactosidase OS=Malus domestica OX=3750 PE=1 SV=1	G	Carbohydrate transport and metabolism	beta-galactosidase-like [Cucurbita moschata]
EVM0012009	3608	2762	3781	1053	1096	936	52.8514	45.7224	51.3549	13.5899	16.7636	13.9971	1.01334e-11	-1.5564	down	[T]	Signal transduction mechanisms	Molecular Function: protein serine/threonine kinase activity (GO:0004674);; Molecular Function: ATP binding (GO:0005524);; Biological Process: protein phosphorylation (GO:0006468);; Cellular Component: integral component of membrane (GO:0016021);; Biological Process: cell division (GO:0051301);;	K02206|0|cmo:103489404|K02206 cyclin-dependent kinase 2 [EC:2.7.11.22] | (RefSeq) cell division control protein 2 homolog A	--	[R]	General function prediction only	Protein kinase domain;; Protein tyrosine kinase	Cell division control protein 2 homolog A OS=Antirrhinum majus OX=4151 GN=CDC2A PE=2 SV=2	T	Signal transduction mechanisms	cell division control protein 2 homolog A-like [Cucurbita maxima]
EVM0004589	114	116	143	14	16	16	2.72491	3.1216	3.16822	0.283796	0.392522	0.390486	1.03195e-08	-2.79803	down	--	--	--	--	--	--	--	Zinc-finger domain of monoamine-oxidase A repressor R1	--	S	Function unknown	cell division cycle-associated 7-like protein [Momordica charantia]
EVM0009620	889	501	848	1618	1641	1462	13.5883	8.64984	12.0215	21.7887	26.2233	22.8107	8.67234e-05	1.22569	up	[D]	Cell cycle control, cell division, chromosome partitioning	Molecular Function: GTPase activity (GO:0003924);; Molecular Function: GTP binding (GO:0005525);; Cellular Component: cytoplasm (GO:0005737);; Cellular Component: microtubule (GO:0005874);; Biological Process: microtubule-based process (GO:0007017);;	K03531|0|cmo:103491071|K03531 cell division protein FtsZ | (RefSeq) cell division protein FtsZ homolog 1, chloroplastic	--	--	--	Tubulin/FtsZ family, GTPase domain;; FtsZ family, C-terminal domain	Cell division protein FtsZ homolog 1, chloroplastic OS=Arabidopsis thaliana OX=3702 GN=FTSZ1 PE=1 SV=2	D	Cell cycle control, cell division, chromosome partitioning	cell division protein FtsZ homolog 1, chloroplastic [Cucumis melo]
EVM0010172	711	496	972	8	68	49	17.2238	13.5795	21.8263	0.154206	1.72032	1.19684	2.36964e-08	-3.77709	down	--	--	Molecular Function: enzyme inhibitor activity (GO:0004857);; Biological Process: negative regulation of catalytic activity (GO:0043086);;	--	--	--	--	Plant invertase/pectin methylesterase inhibitor	Cell wall / vacuolar inhibitor of fructosidase 2 OS=Arabidopsis thaliana OX=3702 GN=C/VIF2 PE=1 SV=1	S	Function unknown	cell wall / vacuolar inhibitor of fructosidase 2-like [Cucurbita maxima]
EVM0002977	8823	7011	5728	2407	4144	3129	55.0506	49.4477	33.1435	13.2286	27.0192	19.9307	0.00398375	-1.0002	down	[N]	Cell motility	Cellular Component: plasma membrane (GO:0005886);; Molecular Function: zinc ion binding (GO:0008270);; Cellular Component: integral component of membrane (GO:0016021);; Molecular Function: cellulose synthase (UDP-forming) activity (GO:0016760);; Biological Process: cellulose biosynthetic process (GO:0030244);; Biological Process: cell wall organization (GO:0071555);;	K10999|0|csv:101211779|K10999 cellulose synthase A [EC:2.4.1.12] | (RefSeq) cellulose synthase A catalytic subunit 3 [UDP-forming]-like	--	--	--	Cellulose synthase;; Zinc-binding RING-finger;; Glycosyl transferase family group 2	Cellulose synthase A catalytic subunit 3 [UDP-forming] OS=Arabidopsis thaliana OX=3702 GN=CESA3 PE=1 SV=2	M	Cell wall/membrane/envelope biogenesis	cellulose synthase A catalytic subunit 3 [UDP-forming]-like [Cucurbita maxima]
EVM0000895	2605	1178	1873	262	323	276	20.049	10.2437	13.3648	1.77387	2.59605	2.16383	1.14643e-12	-2.51741	down	[N]	Cell motility	Cellular Component: plasma membrane (GO:0005886);; Biological Process: plant-type secondary cell wall biogenesis (GO:0009834);; Cellular Component: integral component of membrane (GO:0016021);; Molecular Function: cellulose synthase (UDP-forming) activity (GO:0016760);; Biological Process: cellulose biosynthetic process (GO:0030244);; Biological Process: defense response to bacterium (GO:0042742)…	K10999|0|cmo:103498916|K10999 cellulose synthase A [EC:2.4.1.12] | (RefSeq) cellulose synthase A catalytic subunit 4 [UDP-forming]	--	--	--	Cellulose synthase;; Zinc-binding RING-finger;; Glycosyl transferase family group 2	Cellulose synthase A catalytic subunit 4 [UDP-forming] OS=Arabidopsis thaliana OX=3702 GN=CESA4 PE=1 SV=1	M	Cell wall/membrane/envelope biogenesis	cellulose synthase A catalytic subunit 4 [UDP-forming] [Cucurbita maxima]
EVM0020150	2397	755	3029	4	19	13	17.1073	6.08637	20.0473	0.024376	0.139706	0.08747	3.6621e-28	-6.919	down	[N]	Cell motility	Cellular Component: plasma membrane (GO:0005886);; Molecular Function: zinc ion binding (GO:0008270);; Cellular Component: integral component of membrane (GO:0016021);; Molecular Function: cellulose synthase (UDP-forming) activity (GO:0016760);; Biological Process: cellulose biosynthetic process (GO:0030244);; Biological Process: cell wall organization (GO:0071555);;	K10999|0|cmo:103492090|K10999 cellulose synthase A [EC:2.4.1.12] | (RefSeq) cellulose synthase A catalytic subunit 7 [UDP-forming]	--	--	--	Cellulose synthase;; Zinc-binding RING-finger;; Glycosyl transferase family group 2	Cellulose synthase A catalytic subunit 7 [UDP-forming] OS=Arabidopsis thaliana OX=3702 GN=CESA7 PE=1 SV=1	M	Cell wall/membrane/envelope biogenesis	cellulose synthase A catalytic subunit 7 [UDP-forming] [Cucumis melo]
EVM0007209	2247	2534	1311	6399	5449	5395	23.6257	30.113	12.7795	59.2808	59.8684	57.9054	1.19749e-05	1.61714	up	[N]	Cell motility	Cellular Component: integral component of membrane (GO:0016021);; Molecular Function: cellulose synthase (UDP-forming) activity (GO:0016760);; Biological Process: cellulose biosynthetic process (GO:0030244);; Biological Process: cell wall organization (GO:0071555);;	--	--	--	--	Cellulose synthase	Cellulose synthase-like protein E6 OS=Oryza sativa subsp. japonica OX=39947 GN=CSLE6 PE=2 SV=1	S	Function unknown	cellulose synthase-like protein E1 [Cucurbita maxima]
EVM0007025	455	540	158	4	0	3	5.38147	7.21101	1.73199	0.041688	0	0.024152	5.33102e-17	-6.64706	down	[N]	Cell motility	Cellular Component: integral component of membrane (GO:0016021);; Molecular Function: cellulose synthase (UDP-forming) activity (GO:0016760);; Biological Process: cellulose biosynthetic process (GO:0030244);; Biological Process: cell wall organization (GO:0071555);;	--	--	--	--	Cellulose synthase;; Glycosyl transferase family group 2	Cellulose synthase-like protein G3 OS=Arabidopsis thaliana OX=3702 GN=CSLG3 PE=2 SV=2	M	Cell wall/membrane/envelope biogenesis	cellulose synthase-like protein G3 [Cucurbita moschata]
EVM0017705	481	322	253	54	49	47	5.09939	3.8568	2.48506	0.500261	0.536569	0.508686	2.18184e-10	-2.61244	down	[N]	Cell motility	Cellular Component: integral component of membrane (GO:0016021);; Molecular Function: cellulose synthase (UDP-forming) activity (GO:0016760);; Biological Process: cellulose biosynthetic process (GO:0030244);; Biological Process: cell wall organization (GO:0071555);;	--	--	--	--	Cellulose synthase;; Glycosyl transferase family group 2	Cellulose synthase-like protein G3 OS=Arabidopsis thaliana OX=3702 GN=CSLG3 PE=2 SV=2	M	Cell wall/membrane/envelope biogenesis	cellulose synthase-like protein G3 [Cucurbita moschata]
EVM0011533	633	455	223	0	0	0	6.69326	5.44246	2.18519	0	0	0	1.65498e-17	-9.1987	down	[N]	Cell motility	Cellular Component: integral component of membrane (GO:0016021);; Molecular Function: cellulose synthase (UDP-forming) activity (GO:0016760);; Biological Process: cellulose biosynthetic process (GO:0030244);; Biological Process: cell wall organization (GO:0071555);;	--	--	--	--	Cellulose synthase;; Glycosyl transferase family group 2	Cellulose synthase-like protein G3 OS=Arabidopsis thaliana OX=3702 GN=CSLG3 PE=2 SV=2	M	Cell wall/membrane/envelope biogenesis	cellulose synthase-like protein G3 isoform X1 [Cucurbita pepo subsp. pepo]
EVM0003648	1304	991	1296	10516	11547	10826	14.3993	12.3741	13.2773	102.364	133.312	122.107	2.4985e-61	3.33286	up	[N]	Cell motility	Cellular Component: integral component of membrane (GO:0016021);; Molecular Function: cellulose synthase (UDP-forming) activity (GO:0016760);; Biological Process: cellulose biosynthetic process (GO:0030244);; Biological Process: cell wall organization (GO:0071555);;	--	--	--	--	Cellulose synthase;; Glycosyl transferase family group 2	Cellulose synthase-like protein H1 OS=Oryza sativa subsp. japonica OX=39947 GN=CSLH1 PE=2 SV=2	M	Cell wall/membrane/envelope biogenesis	cellulose synthase-like protein H1 [Cucurbita pepo subsp. pepo]
EVM0006323	148	192	133	0	2	0	3.65938	5.38432	3.04855	0	0.05189	0	6.0162e-14	-6.82801	down	[G]	Carbohydrate transport and metabolism	Molecular Function: chitinase activity (GO:0004568);; Biological Process: carbohydrate metabolic process (GO:0005975);; Biological Process: chitin catabolic process (GO:0006032);; Biological Process: cell wall macromolecule catabolic process (GO:0016998);;	--	--	[R]	General function prediction only	Chitinase class I	Chitinase 10 OS=Oryza sativa subsp. japonica OX=39947 GN=Cht10 PE=2 SV=1	G	Carbohydrate transport and metabolism	chitinase 10-like [Cucurbita maxima]
EVM0022844	58430	22907	53645	4569	5682	5054	875.127	387.804	745.041	60.2747	88.9179	77.2673	3.41165e-14	-2.92454	down	[G]	Carbohydrate transport and metabolism	Molecular Function: chitinase activity (GO:0004568);; Cellular Component: Golgi apparatus (GO:0005794);; Biological Process: chitin catabolic process (GO:0006032);; Biological Process: response to heat (GO:0009408);; Biological Process: response to water deprivation (GO:0009414);; Biological Process: response to salt stress (GO:0009651);; Biological Process: response to cytokinin (GO:0009735);; B…	--	--	[R]	General function prediction only	Chitinase class I	Chitinase-like protein 1 OS=Arabidopsis thaliana OX=3702 GN=CTL1 PE=1 SV=1	G	Carbohydrate transport and metabolism	chitinase-like protein 1 [Cucurbita moschata]
EVM0000375	3071	1322	3487	351	421	415	46.0631	22.4092	48.5053	4.63924	6.59076	6.3419	7.84908e-10	-2.51716	down	[G]	Carbohydrate transport and metabolism	Molecular Function: chitinase activity (GO:0004568);; Biological Process: carbohydrate metabolic process (GO:0005975);; Biological Process: chitin catabolic process (GO:0006032);; Biological Process: cell wall macromolecule catabolic process (GO:0016998);;	--	--	[R]	General function prediction only	Chitinase class I	Chitinase-like protein 2 OS=Arabidopsis thaliana OX=3702 GN=CTL2 PE=2 SV=1	G	Carbohydrate transport and metabolism	chitinase-like protein 2 [Cucurbita maxima]
EVM0008261	1813	1412	3037	5391	4010	4175	42.3128	37.2401	65.7214	110.852	97.7967	99.4705	0.00147044	1.25769	up	[Q]	Secondary metabolites biosynthesis, transport and catabolism	Molecular Function: hydrolase activity (GO:0016787);;	--	--	[R]	General function prediction only	Dienelactone hydrolase family	Endo-1,3;1,4-beta-D-glucanase OS=Zea mays OX=4577 PE=1 SV=1	Q	Secondary metabolites biosynthesis, transport and catabolism	endo-1,3;1,4-beta-D-glucanase isoform X1 [Cucurbita pepo subsp. pepo]
EVM0016430	997	624	1013	16	40	43	10.8871	7.70481	10.2626	0.153927	0.456655	0.478169	4.73468e-23	-4.47104	down	[G]	Carbohydrate transport and metabolism	Molecular Function: cellulase activity (GO:0008810);; Cellular Component: integral component of membrane (GO:0016021);; Biological Process: cellulose catabolic process (GO:0030245);;	--	--	--	--	Glycosyl hydrolase family 9	Endoglucanase 10 OS=Arabidopsis thaliana OX=3702 GN=At1g75680 PE=2 SV=2	G	Carbohydrate transport and metabolism	endoglucanase 10-like [Momordica charantia]
EVM0005039	976	236	707	0	3	0	14.907	4.06633	10.003	0	0.031923	0	2.00388e-21	-8.18922	down	[G]	Carbohydrate transport and metabolism	Molecular Function: cellulase activity (GO:0008810);; Biological Process: cellulose catabolic process (GO:0030245);;	--	--	--	--	Glycosyl hydrolase family 9	Endoglucanase 11 OS=Arabidopsis thaliana OX=3702 GN=At2g32990 PE=2 SV=1	G	Carbohydrate transport and metabolism	endoglucanase 11-like [Cucurbita pepo subsp. pepo]
EVM0008404	1175	137	423	0	4	4	14.768	1.94079	4.93092	0	0.049761	0.038769	7.18194e-15	-6.83271	down	[G]	Carbohydrate transport and metabolism	Molecular Function: cellulase activity (GO:0008810);; Biological Process: cellulose catabolic process (GO:0030245);;	--	--	--	--	Glycosyl hydrolase family 9	Endoglucanase 17 OS=Arabidopsis thaliana OX=3702 GN=At4g02290 PE=2 SV=1	G	Carbohydrate transport and metabolism	endoglucanase 17-like [Cucurbita moschata]
EVM0015782	3579	2789	3764	696	1337	1080	41.0099	36.1235	39.9985	7.02605	16.0103	12.6294	5.54691e-06	-1.53635	down	[G]	Carbohydrate transport and metabolism	Molecular Function: cellulase activity (GO:0008810);; Biological Process: cellulose catabolic process (GO:0030245);; Molecular Function: polysaccharide binding (GO:0030247);;	--	--	--	--	Glycosyl hydrolase family 9;; Carbohydrate binding domain CBM49	Endoglucanase 6 OS=Arabidopsis thaliana OX=3702 GN=At1g64390 PE=2 SV=2	G	Carbohydrate transport and metabolism	endoglucanase 6-like [Cucurbita moschata]
EVM0019920	3216	1132	2910	17	31	53	33.491	13.3211	28.1025	0.146807	0.335048	0.555759	3.36141e-27	-5.7928	down	[G]	Carbohydrate transport and metabolism	Molecular Function: cellulase activity (GO:0008810);; Biological Process: cellulose catabolic process (GO:0030245);; Molecular Function: polysaccharide binding (GO:0030247);;	--	--	--	--	Glycosyl hydrolase family 9;; Carbohydrate binding domain CBM49	Endoglucanase 6 OS=Arabidopsis thaliana OX=3702 GN=At1g64390 PE=2 SV=2	G	Carbohydrate transport and metabolism	endoglucanase 6-like [Cucurbita pepo subsp. pepo]
EVM0003359	315	181	111	401	869	608	6.67698	4.33107	2.16686	7.48738	19.2649	13.1733	0.00119628	1.72846	up	--	--	Molecular Function: nucleic acid binding (GO:0003676);; Molecular Function: endonuclease activity (GO:0004519);; Biological Process: DNA catabolic process (GO:0006308);; Cellular Component: integral component of membrane (GO:0016021);; Biological Process: nucleic acid phosphodiester bond hydrolysis (GO:0090305);;	--	--	--	--	S1/P1 Nuclease	Endonuclease 1 OS=Arabidopsis thaliana OX=3702 GN=ENDO1 PE=1 SV=1	S	Function unknown	endonuclease 1 [Cucurbita moschata]
EVM0000943	949	1292	2194	143	621	413	19.1245	29.4376	41.0332	2.5341	13.0875	8.48695	0.00598459	-1.71361	down	--	--	Molecular Function: DNA binding (GO:0003677);; Molecular Function: transcription factor activity, sequence-specific DNA binding (GO:0003700);; Cellular Component: nucleus (GO:0005634);; Biological Process: regulation of transcription, DNA-templated (GO:0006355);;	K09286|6.09879e-119|csv:101203663|K09286 EREBP-like factor | (RefSeq) ethylene-responsive transcription factor 2	--	--	--	AP2 domain	Ethylene-responsive transcription factor 1A OS=Arabidopsis thaliana OX=3702 GN=ERF1A PE=1 SV=2	K	Transcription	ethylene responsive transcription factor 1a [Citrullus lanatus subsp. vulgaris]
EVM0006503	74	135	83	8	15	8	1.9326	3.98333	2.01061	0.18428	0.404177	0.206053	6.92977e-06	-2.96976	down	--	--	--	--	--	--	--	AP2 domain	Ethylene-responsive transcription factor 12 OS=Arabidopsis thaliana OX=3702 GN=ERF12 PE=1 SV=1	K	Transcription	ethylene-responsive transcription factor 12-like [Momordica charantia]
EVM0002499	335	284	234	117	116	120	10.6785	10.2271	6.91369	3.27764	3.85643	3.87979	0.00155748	-1.11054	down	--	--	Biological Process: transcription, DNA-templated (GO:0006351);; Biological Process: regulation of cellular process (GO:0050794);;	K09286|8.53517e-42|jcu:105648655|K09286 EREBP-like factor | (RefSeq) ethylene-responsive transcription factor 2-like	--	--	--	AP2 domain	Ethylene-responsive transcription factor 2 OS=Nicotiana tabacum OX=4097 GN=ERF2 PE=2 SV=1	K	Transcription	ethylene-responsive transcription factor 2-like [Cucurbita moschata]
EVM0011950	7172	1226	4864	352	374	329	118.115	22.8233	74.2826	5.10365	6.42614	5.52235	4.01808e-09	-3.3476	down	--	--	Molecular Function: DNA binding (GO:0003677);; Molecular Function: transcription factor activity, sequence-specific DNA binding (GO:0003700);; Cellular Component: nucleus (GO:0005634);; Biological Process: regulation of transcription, DNA-templated (GO:0006355);;	K09286|4.77344e-47|cmo:103501853|K09286 EREBP-like factor | (RefSeq) ethylene-responsive transcription factor 4	--	--	--	AP2 domain	Ethylene-responsive transcription factor 9 OS=Arabidopsis thaliana OX=3702 GN=ERF9 PE=2 SV=1	K	Transcription	ethylene-responsive transcription factor 4 [Cucumis melo]
EVM0016565	16670	10347	13300	26996	24910	25241	197.117	138.297	145.83	281.218	307.785	304.669	3.13835e-05	1.08821	up	--	--	Molecular Function: DNA binding (GO:0003677);; Molecular Function: transcription factor activity, sequence-specific DNA binding (GO:0003700);; Cellular Component: nucleus (GO:0005634);; Biological Process: regulation of transcription, DNA-templated (GO:0006355);;	K09286|1.18982e-85|csv:101222924|K09286 EREBP-like factor | (RefSeq) ERF1; ethylene-responsive transcription factor 4-like	--	--	--	AP2 domain	Ethylene-responsive transcription factor 4 OS=Nicotiana sylvestris OX=4096 GN=ERF4 PE=2 SV=1	K	Transcription	ethylene-responsive transcription factor 4-like [Cucurbita moschata]
Trichosanthes_anguina_newGene_9460	695	675	309	1118	1341	1544	5.85535	6.17637	2.38319	8.12984	12.1591	11.6989	0.00221169	1.36842	up	--	--	--	K09286|6.38825e-25|csv:101203172|K09286 EREBP-like factor | (RefSeq) ethylene-responsive transcription factor 6	--	--	--	--	--	--	--	ethylene-responsive transcription factor 5-like [Cucurbita maxima]
EVM0022661	351	1020	110	8	77	40	8.7513	28.7381	2.54197	0.169092	1.98246	1.00086	0.000661605	-3.16485	down	--	--	Molecular Function: DNA binding (GO:0003677);; Molecular Function: transcription factor activity, sequence-specific DNA binding (GO:0003700);; Cellular Component: nucleus (GO:0005634);; Biological Process: regulation of transcription, DNA-templated (GO:0006355);;	--	--	--	--	AP2 domain	Ethylene-responsive transcription factor ERF110 OS=Arabidopsis thaliana OX=3702 GN=ERF110 PE=2 SV=2	K	Transcription	ethylene-responsive transcription factor ABR1 [Cucurbita pepo subsp. pepo]
EVM0012644	946	691	135	0	15	11	16.7035	13.782	2.19767	0	0.270667	0.194828	9.09984e-09	-5.34354	down	--	--	--	--	--	--	--	AP2 domain	Ethylene-responsive transcription factor ERF112 OS=Arabidopsis thaliana OX=3702 GN=ERF112 PE=1 SV=1	K	Transcription	ethylene-responsive transcription factor ABR1-like [Cucurbita moschata]
EVM0019926	81	100	101	0	7	5	1.89075	2.62813	2.16924	0	0.146481	0.095399	1.76026e-06	-4.05979	down	--	--	Molecular Function: DNA binding (GO:0003677);; Molecular Function: transcription factor activity, sequence-specific DNA binding (GO:0003700);; Cellular Component: nucleus (GO:0005634);; Biological Process: regulation of transcription, DNA-templated (GO:0006355);;	--	--	--	--	AP2 domain	Ethylene-responsive transcription factor CRF2 OS=Arabidopsis thaliana OX=3702 GN=CRF2 PE=1 SV=1	K	Transcription	ethylene-responsive transcription factor CRF2-like [Cucurbita pepo subsp. pepo]
EVM0003001	1388	2240	540	48	101	79	21.8076	39.777	7.86558	0.657407	1.6555	1.26048	2.29518e-11	-3.92154	down	--	--	Molecular Function: DNA binding (GO:0003677);; Molecular Function: transcription factor activity, sequence-specific DNA binding (GO:0003700);; Cellular Component: nucleus (GO:0005634);; Biological Process: regulation of transcription, DNA-templated (GO:0006355);;	--	--	--	--	AP2 domain	Ethylene-responsive transcription factor CRF2 OS=Arabidopsis thaliana OX=3702 GN=CRF2 PE=1 SV=1	K	Transcription	ethylene-responsive transcription factor CRF4 [Cucumis sativus]
EVM0020269	1458	1726	1074	8102	4338	5819	21.5633	28.8572	14.7172	105.569	67.0316	87.8585	1.3678e-08	2.20898	up	--	--	Molecular Function: DNA binding (GO:0003677);; Molecular Function: transcription factor activity, sequence-specific DNA binding (GO:0003700);; Cellular Component: nucleus (GO:0005634);; Biological Process: regulation of transcription, DNA-templated (GO:0006355);;	K09286|3.80011e-89|cmo:103493569|K09286 EREBP-like factor | (RefSeq) ethylene-responsive transcription factor ERF011-like	--	--	--	AP2 domain	Ethylene-responsive transcription factor ERF011 OS=Arabidopsis thaliana OX=3702 GN=ERF011 PE=2 SV=1	K	Transcription	ethylene-responsive transcription factor ERF011-like [Cucurbita moschata]
EVM0013713	182	282	362	24	23	16	7.97616	13.9245	14.7093	0.90066	1.04201	0.715517	1.59559e-12	-3.47758	down	--	--	Biological Process: transcription, DNA-templated (GO:0006351);;	--	--	--	--	AP2 domain	Ethylene-responsive transcription factor ERF008 OS=Arabidopsis thaliana OX=3702 GN=ERF008 PE=2 SV=1	K	Transcription	ethylene-responsive transcription factor ERF011-like [Cucurbita pepo subsp. pepo]
EVM0014521	269	97	203	0	21	6	5.12512	2.08939	3.57144	0	0.418246	0.114831	0.000123705	-3.79026	down	--	--	Molecular Function: DNA binding (GO:0003677);; Molecular Function: transcription factor activity, sequence-specific DNA binding (GO:0003700);; Cellular Component: nucleus (GO:0005634);; Biological Process: regulation of transcription, DNA-templated (GO:0006355);;	--	--	--	--	AP2 domain	Ethylene-responsive transcription factor ERF021 OS=Arabidopsis thaliana OX=3702 GN=ERF021 PE=2 SV=1	K	Transcription	ethylene-responsive transcription factor ERF021-like [Cucurbita moschata]
EVM0005889	192	181	56	0	12	0	4.55074	4.84538	1.22666	0	0.297469	0	0.00043915	-4.19369	down	--	--	Molecular Function: DNA binding (GO:0003677);; Molecular Function: transcription factor activity, sequence-specific DNA binding (GO:0003700);; Cellular Component: nucleus (GO:0005634);; Biological Process: regulation of transcription, DNA-templated (GO:0006355);;	--	--	--	--	AP2 domain	Ethylene-responsive transcription factor ERF024 OS=Arabidopsis thaliana OX=3702 GN=ERF024 PE=2 SV=1	K	Transcription	ethylene-responsive transcription factor ERF024 [Cucumis melo]
EVM0015386	1510	3215	55	0	19	6	26.5746	63.9648	0.890184	0	0.347861	0.107806	0.000497311	-5.04814	down	--	--	Molecular Function: DNA binding (GO:0003677);; Molecular Function: transcription factor activity, sequence-specific DNA binding (GO:0003700);; Cellular Component: nucleus (GO:0005634);; Biological Process: regulation of transcription, DNA-templated (GO:0006355);;	--	--	--	--	AP2 domain	Ethylene-responsive transcription factor ERF025 OS=Arabidopsis thaliana OX=3702 GN=ERF025 PE=2 SV=1	K	Transcription	ethylene-responsive transcription factor ERF026-like [Cucumis melo]
EVM0001286	318	456	581	4982	3304	3751	7.39651	11.9842	12.534	102.178	80.3671	89.125	2.3801e-19	3.24994	up	--	--	Molecular Function: transcription factor activity, sequence-specific DNA binding (GO:0003700);; Cellular Component: nucleus (GO:0005634);; Molecular Function: sequence-specific DNA binding (GO:0043565);; Molecular Function: transcription regulatory region DNA binding (GO:0044212);; Biological Process: positive regulation of transcription, DNA-templated (GO:0045893);;	--	--	--	--	AP2 domain	Dehydration-responsive element-binding protein 2A OS=Oryza sativa subsp. indica OX=39946 GN=DREB2A PE=3 SV=2	K	Transcription	ethylene-responsive transcription factor ERF036 [Cucumis melo]
EVM0006736	358	606	401	6	10	20	10.1603	19.468	10.5744	0.150405	0.297125	0.580337	1.0864e-18	-4.9275	down	--	--	Molecular Function: DNA binding (GO:0003677);; Molecular Function: transcription factor activity, sequence-specific DNA binding (GO:0003700);; Cellular Component: nucleus (GO:0005634);; Biological Process: regulation of transcription, DNA-templated (GO:0006355);;	--	--	--	--	AP2 domain	Ethylene-responsive transcription factor ERF039 OS=Arabidopsis thaliana OX=3702 GN=ERF039 PE=2 SV=1	K	Transcription	ethylene-responsive transcription factor ERF039 [Cucumis melo]
EVM0007472	221	227	490	0	0	0	6.51531	7.54328	13.3954	0	0	0	1.20901e-15	-8.79239	down	--	--	--	--	--	--	--	AP2 domain	Ethylene-responsive transcription factor ERF035 OS=Arabidopsis thaliana OX=3702 GN=ERF035 PE=2 SV=1	K	Transcription	ethylene-responsive transcription factor ERF039-like [Cucurbita moschata]
EVM0014417	6613	4760	4939	444	879	605	146.119	118.898	101.199	8.63863	20.2796	13.6343	6.37341e-18	-2.89829	down	--	--	Molecular Function: DNA binding (GO:0003677);; Molecular Function: transcription factor activity, sequence-specific DNA binding (GO:0003700);; Cellular Component: nucleus (GO:0005634);; Biological Process: regulation of transcription, DNA-templated (GO:0006355);;	K09286|3.99107e-137|cmo:103484983|K09286 EREBP-like factor | (RefSeq) ethylene-responsive transcription factor ERF060	--	--	--	AP2 domain	Ethylene-responsive transcription factor ERF060 OS=Arabidopsis thaliana OX=3702 GN=ERF060 PE=2 SV=1	K	Transcription	ethylene-responsive transcription factor ERF060-like [Cucurbita maxima]
EVM0013737	1219	1141	548	178	307	235	25.3782	26.8492	10.5845	3.26621	6.68122	4.99318	5.96128e-05	-1.83779	down	--	--	Molecular Function: DNA binding (GO:0003677);; Molecular Function: transcription factor activity, sequence-specific DNA binding (GO:0003700);; Cellular Component: nucleus (GO:0005634);; Biological Process: regulation of transcription, DNA-templated (GO:0006355);;	--	--	--	--	AP2 domain	Ethylene-responsive transcription factor ERF061 OS=Arabidopsis thaliana OX=3702 GN=ERF061 PE=2 SV=1	K	Transcription	ethylene-responsive transcription factor ERF061-like [Cucurbita pepo subsp. pepo]
EVM0022393	83	73	161	5	6	4	1.40713	1.39042	2.5321	0.05981	0.106174	0.068378	7.55743e-09	-4.01677	down	--	--	Molecular Function: DNA binding (GO:0003677);; Molecular Function: transcription factor activity, sequence-specific DNA binding (GO:0003700);; Cellular Component: nucleus (GO:0005634);; Biological Process: regulation of transcription, DNA-templated (GO:0006355);;	--	--	--	--	AP2 domain	Ethylene-responsive transcription factor ERF062 OS=Arabidopsis thaliana OX=3702 GN=ERF062 PE=2 SV=1	K	Transcription	ethylene-responsive transcription factor ERF062 [Cucumis melo]
EVM0000934	46	32	94	259	139	146	1.75312	1.38453	3.32683	8.73377	5.52342	5.6701	0.00462744	1.75944	up	--	--	Molecular Function: DNA binding (GO:0003677);; Molecular Function: transcription factor activity, sequence-specific DNA binding (GO:0003700);; Cellular Component: nucleus (GO:0005634);; Biological Process: regulation of transcription, DNA-templated (GO:0006355);;	--	--	--	--	AP2 domain	Ethylene-responsive transcription factor ERF095 OS=Arabidopsis thaliana OX=3702 GN=ERF095 PE=1 SV=1	K	Transcription	ethylene-responsive transcription factor ERF096-like [Hevea brasiliensis]
EVM0014119	504	161	269	0	16	14	14.1264	5.07474	6.98006	0	0.450311	0.400964	9.43608e-07	-4.3639	down	--	--	Molecular Function: DNA binding (GO:0003677);; Molecular Function: transcription factor activity, sequence-specific DNA binding (GO:0003700);; Cellular Component: nucleus (GO:0005634);; Biological Process: regulation of transcription, DNA-templated (GO:0006355);;	--	--	--	--	AP2 domain	Ethylene-responsive transcription factor ERF106 OS=Arabidopsis thaliana OX=3702 GN=ERF106 PE=2 SV=1	K	Transcription	ethylene-responsive transcription factor ERF106-like [Cucurbita maxima]
EVM0019089	321	740	910	1935	1503	1539	5.89275	15.3608	15.5008	31.3344	28.8583	28.8754	0.00349404	1.43978	up	--	--	Molecular Function: DNA binding (GO:0003677);; Molecular Function: transcription factor activity, sequence-specific DNA binding (GO:0003700);; Cellular Component: nucleus (GO:0005634);; Biological Process: regulation of transcription, DNA-templated (GO:0006355);;	--	--	--	--	AP2 domain	Ethylene-responsive transcription factor ERF106 OS=Arabidopsis thaliana OX=3702 GN=ERF106 PE=2 SV=1	K	Transcription	ethylene-responsive transcription factor ERF106-like [Cucurbita moschata]
EVM0009410	518	116	392	29	19	21	12.4129	3.14693	8.70663	0.612525	0.475643	0.514493	1.23585e-08	-3.55335	down	--	--	Biological Process: transcription, DNA-templated (GO:0006351);;	--	--	--	--	AP2 domain	Ethylene-responsive transcription factor ERF109 OS=Arabidopsis thaliana OX=3702 GN=ERF109 PE=1 SV=1	K	Transcription	ethylene-responsive transcription factor ERF109-like [Cucurbita maxima]
EVM0012349	550	409	246	33	135	86	9.26542	7.79863	3.84538	0.49017	2.37902	1.46905	0.00124589	-2.02667	down	--	--	--	--	--	--	--	AP2 domain	Ethylene-responsive transcription factor ERF110 OS=Arabidopsis thaliana OX=3702 GN=ERF110 PE=2 SV=2	K	Transcription	ethylene-responsive transcription factor ERF110-like [Cucurbita moschata]
EVM0021301	17	20	26	400	926	647	0.241705	0.321168	0.340903	5.00646	13.7635	9.38795	1.45724e-27	4.98389	up	--	--	Molecular Function: DNA binding (GO:0003677);; Molecular Function: transcription factor activity, sequence-specific DNA binding (GO:0003700);; Cellular Component: nucleus (GO:0005634);; Biological Process: regulation of transcription, DNA-templated (GO:0006355);;	--	--	--	--	AP2 domain	Ethylene-responsive transcription factor ERF113 OS=Arabidopsis thaliana OX=3702 GN=ERF113 PE=2 SV=1	K	Transcription	ethylene-responsive transcription factor ERF113-like [Cucurbita pepo subsp. pepo]
EVM0014378	5419	5673	10833	2342	3362	2615	65.0483	76.9702	120.58	24.7589	42.1625	32.0322	0.00210258	-1.23137	down	--	--	Molecular Function: DNA binding (GO:0003677);; Molecular Function: transcription factor activity, sequence-specific DNA binding (GO:0003700);; Cellular Component: nucleus (GO:0005634);; Biological Process: regulation of transcription, DNA-templated (GO:0006355);;	--	--	--	--	AP2 domain	Ethylene-responsive transcription factor ERF118 OS=Arabidopsis thaliana OX=3702 GN=ERF118 PE=2 SV=1	S	Function unknown	ethylene-responsive transcription factor ERF113-like [Cucurbita pepo subsp. pepo]
EVM0014833	1904	2744	1953	317	841	598	51.7962	84.3728	49.2592	7.59428	23.8933	16.5858	0.000137118	-1.74755	down	--	--	Molecular Function: DNA binding (GO:0003677);; Molecular Function: transcription factor activity, sequence-specific DNA binding (GO:0003700);; Cellular Component: nucleus (GO:0005634);; Biological Process: regulation of transcription, DNA-templated (GO:0006355);;	--	--	--	--	AP2 domain	Ethylene-responsive transcription factor ERF118 OS=Arabidopsis thaliana OX=3702 GN=ERF118 PE=2 SV=1	K	Transcription	ethylene-responsive transcription factor ERF118 [Cucumis melo]
EVM0004022	1665	1449	1226	280	518	460	21.603	21.2501	14.7492	3.19447	7.01244	6.09005	4.59857e-06	-1.62203	down	--	--	Molecular Function: DNA binding (GO:0003677);; Molecular Function: transcription factor activity, sequence-specific DNA binding (GO:0003700);; Cellular Component: nucleus (GO:0005634);; Biological Process: regulation of transcription, DNA-templated (GO:0006355);;	--	--	--	--	AP2 domain	Ethylene-responsive transcription factor ERF118 OS=Arabidopsis thaliana OX=3702 GN=ERF118 PE=2 SV=1	K	Transcription	ethylene-responsive transcription factor ERF118 [Cucumis melo]
EVM0018769	4373	2451	3518	396	1371	945	54.539	34.5554	40.6846	4.34715	17.865	12.0215	0.000686047	-1.73527	down	--	--	Molecular Function: DNA binding (GO:0003677);; Molecular Function: transcription factor activity, sequence-specific DNA binding (GO:0003700);; Cellular Component: nucleus (GO:0005634);; Biological Process: regulation of transcription, DNA-templated (GO:0006355);;	K09286|0|cmo:103487548|K09286 EREBP-like factor | (RefSeq) ethylene-responsive transcription factor RAP2-13-like	--	--	--	AP2 domain	Ethylene-responsive transcription factor RAP2-4 OS=Arabidopsis thaliana OX=3702 GN=RAP2-4 PE=1 SV=1	K	Transcription	ethylene-responsive transcription factor RAP2-13-like [Cucumis melo]
EVM0017107	404	217	5820	71	180	142	10.6096	6.44918	141.956	1.631	4.9432	3.79277	0.000457015	-3.45991	down	--	--	Biological Process: regulation of transcription, DNA-templated (GO:0006355);; Cellular Component: intracellular part (GO:0044424);;	K09286|1.81264e-98|csv:101222764|K09286 EREBP-like factor | (RefSeq) ethylene-responsive transcription factor RAP2-3-like	--	--	--	AP2 domain	Ethylene-responsive transcription factor RAP2-3 OS=Arabidopsis thaliana OX=3702 GN=RAP2-3 PE=1 SV=2	K	Transcription	ethylene-responsive transcription factor RAP2-3 [Cucurbita moschata]
EVM0010249	15564	11890	16882	3070	5358	4044	204.495	176.591	205.676	35.5252	73.5505	54.2272	6.37134e-08	-1.66456	down	--	--	--	K09286|2.83214e-145|csv:101222833|K09286 EREBP-like factor | (RefSeq) ethylene-responsive transcription factor RAP2-4	--	--	--	AP2 domain	Ethylene-responsive transcription factor RAP2-4 OS=Arabidopsis thaliana OX=3702 GN=RAP2-4 PE=1 SV=1	K	Transcription	ethylene-responsive transcription factor RAP2-4-like [Cucurbita moschata]
EVM0020240	287	290	127	3	20	14	3.35869	3.83589	1.37374	0.020629	0.242072	0.163738	5.27851e-08	-3.88783	down	--	--	Molecular Function: DNA binding (GO:0003677);; Molecular Function: transcription factor activity, sequence-specific DNA binding (GO:0003700);; Cellular Component: nucleus (GO:0005634);; Biological Process: regulation of transcription, DNA-templated (GO:0006355);; Biological Process: multicellular organism development (GO:0007275);;	K09284|0|cmo:103501903|K09284 AP2-like factor, euAP2 lineage | (RefSeq) ethylene-responsive transcription factor RAP2-7	--	--	--	AP2 domain	Ethylene-responsive transcription factor RAP2-7 OS=Arabidopsis thaliana OX=3702 GN=RAP2-7 PE=2 SV=2	K	Transcription	ethylene-responsive transcription factor RAP2-7-like isoform X1 [Momordica charantia]
EVM0016154	24	5	26	168	141	161	0.871174	0.164491	0.843812	5.37823	5.32909	5.97529	1.21735e-06	3.12622	up	--	--	Biological Process: transcription, DNA-templated (GO:0006351);;	--	--	--	--	AP2 domain	Ethylene-responsive transcription factor TINY OS=Arabidopsis thaliana OX=3702 GN=TINY PE=2 SV=1	K	Transcription	ethylene-responsive transcription factor TINY-like [Cucurbita maxima]
EVM0005871	40	38	97	0	0	0	1.65032	1.75043	3.67543	0	0	0	3.24025e-07	-6.51202	down	--	--	Molecular Function: DNA binding (GO:0003677);; Molecular Function: transcription factor activity, sequence-specific DNA binding (GO:0003700);; Cellular Component: nucleus (GO:0005634);; Biological Process: regulation of transcription, DNA-templated (GO:0006355);;	--	--	--	--	AP2 domain	Ethylene-responsive transcription factor WIN1 OS=Arabidopsis thaliana OX=3702 GN=WIN1 PE=2 SV=1	K	Transcription	ethylene-responsive transcription factor WIN1-like [Cucurbita pepo subsp. pepo]
EVM0000692	316	241	247	8	5	3	5.25882	4.52578	3.80925	0.117236	0.080537	0.033989	6.95065e-23	-5.31143	down	--	--	Molecular Function: DNA binding (GO:0003677);; Molecular Function: transcription factor activity, sequence-specific DNA binding (GO:0003700);; Cellular Component: nucleus (GO:0005634);; Biological Process: regulation of transcription, DNA-templated (GO:0006355);; Biological Process: multicellular organism development (GO:0007275);;	--	--	--	--	AP2 domain	Ethylene-responsive transcription factor-like protein At4g13040 OS=Arabidopsis thaliana OX=3702 GN=At4g13040 PE=2 SV=2	K	Transcription	ethylene-responsive transcription factor-like protein At4g13040 isoform X1 [Momordica charantia]
EVM0002467	6263	1419	4834	18	302	126	116.836	29.9105	83.6195	0.29565	5.88113	2.39215	1.42037e-07	-4.30495	down	--	--	Cellular Component: extracellular region (GO:0005576);; Cellular Component: cell wall (GO:0005618);; Biological Process: plant-type cell wall organization (GO:0009664);; Cellular Component: membrane (GO:0016020);;	--	--	--	--	Pollen allergen;; Lytic transglycolase	Expansin-A1 OS=Arabidopsis thaliana OX=3702 GN=EXPA1 PE=2 SV=1	G	Carbohydrate transport and metabolism	expansin-A1 [Cucumis melo]
EVM0017408	3683	948	3223	38	208	97	132.489	38.524	107.514	1.2011	7.78801	3.55375	4.69489e-10	-4.14348	down	--	--	Cellular Component: extracellular region (GO:0005576);; Cellular Component: cell wall (GO:0005618);; Biological Process: plant-type cell wall organization (GO:0009664);; Biological Process: unidimensional cell growth (GO:0009826);; Cellular Component: membrane (GO:0016020);; Biological Process: primary root development (GO:0080022);;	--	--	--	--	Pollen allergen;; Lytic transglycolase	Expansin-A15 OS=Arabidopsis thaliana OX=3702 GN=EXPA15 PE=2 SV=2	G	Carbohydrate transport and metabolism	expansin-A10-like [Cucurbita pepo subsp. pepo]
EVM0018366	1358	1167	2473	577	558	493	31.7487	30.8463	53.6175	11.8859	13.615	11.7446	0.000233265	-1.44045	down	--	--	Cellular Component: extracellular region (GO:0005576);; Cellular Component: cell wall (GO:0005618);; Biological Process: plant-type cell wall organization (GO:0009664);; Cellular Component: membrane (GO:0016020);;	--	--	--	--	Pollen allergen;; Lytic transglycolase	Expansin-A13 OS=Arabidopsis thaliana OX=3702 GN=EXPA13 PE=2 SV=2	G	Carbohydrate transport and metabolism	expansin-A13 [Cucumis sativus]
EVM0007618	80	37	150	6	6	0	1.62474	0.836923	2.84856	0.108292	0.11478	0	0.000102332	-3.83965	down	--	--	Cellular Component: extracellular region (GO:0005576);; Cellular Component: cell wall (GO:0005618);; Biological Process: plant-type cell wall organization (GO:0009664);; Cellular Component: integral component of membrane (GO:0016021);;	--	--	--	--	Pollen allergen;; Lytic transglycolase	Expansin-A15 OS=Arabidopsis thaliana OX=3702 GN=EXPA15 PE=2 SV=2	G	Carbohydrate transport and metabolism	expansin-A1-like [Cucurbita maxima]
EVM0000113	65	71	290	0	3	0	1.58353	1.94558	6.55692	0	0.076427	0	1.69605e-08	-5.94802	down	--	--	Cellular Component: extracellular region (GO:0005576);; Cellular Component: cell wall (GO:0005618);; Biological Process: plant-type cell wall organization (GO:0009664);; Cellular Component: membrane (GO:0016020);;	--	--	--	--	Pollen allergen;; Lytic transglycolase	Expansin-A8 OS=Arabidopsis thaliana OX=3702 GN=EXPA8 PE=2 SV=1	G	Carbohydrate transport and metabolism	expansin-A4 [Cucurbita maxima]
EVM0014057	985	845	2170	27799	10642	17093	19.7382	19.1305	40.3215	490.942	222.902	349.769	6.87464e-14	3.847	up	--	--	Cellular Component: extracellular region (GO:0005576);; Cellular Component: cell wall (GO:0005618);; Biological Process: plant-type cell wall organization (GO:0009664);; Cellular Component: membrane (GO:0016020);;	--	--	--	--	Pollen allergen;; Lytic transglycolase	Expansin-A4 OS=Arabidopsis thaliana OX=3702 GN=EXPA4 PE=1 SV=1	G	Carbohydrate transport and metabolism	expansin-A4 precursor [Cucumis melo]
EVM0012749	610	217	1526	45	209	95	14.7689	5.92186	34.2789	0.943535	5.27284	2.33381	0.00211687	-2.43457	down	--	--	Cellular Component: extracellular region (GO:0005576);; Cellular Component: cell wall (GO:0005618);; Biological Process: plant-type cell wall organization (GO:0009664);; Cellular Component: membrane (GO:0016020);;	--	--	--	--	Pollen allergen;; Lytic transglycolase	Expansin-A4 OS=Arabidopsis thaliana OX=3702 GN=EXPA4 PE=1 SV=1	G	Carbohydrate transport and metabolism	expansin-A4-like [Cucurbita maxima]
EVM0020818	3869	1197	3412	4	439	249	90.3106	31.5599	73.8339	0.072662	10.7055	5.92218	0.00275876	-3.07505	down	--	--	Cellular Component: extracellular region (GO:0005576);; Cellular Component: cell wall (GO:0005618);; Biological Process: plant-type cell wall organization (GO:0009664);; Cellular Component: membrane (GO:0016020);;	--	--	--	--	Pollen allergen;; Lytic transglycolase	Expansin-A4 OS=Arabidopsis thaliana OX=3702 GN=EXPA4 PE=1 SV=1	G	Carbohydrate transport and metabolism	expansin-A4-like [Cucurbita pepo subsp. pepo]
EVM0008850	172	59	869	0	26	6	4.2881	1.66918	20.184	0	0.656075	0.150465	0.00025628	-4.19295	down	--	--	Cellular Component: extracellular region (GO:0005576);; Cellular Component: cell wall (GO:0005618);; Biological Process: plant-type cell wall organization (GO:0009664);; Cellular Component: membrane (GO:0016020);;	--	--	--	--	Pollen allergen;; Lytic transglycolase	Expansin-A8 OS=Arabidopsis thaliana OX=3702 GN=EXPA8 PE=2 SV=1	G	Carbohydrate transport and metabolism	expansin-A8-like [Cucurbita pepo subsp. pepo]
EVM0021234	679	71	426	0	0	0	16.4859	1.93106	9.5789	0	0	0	3.12447e-14	-8.7088	down	--	--	Cellular Component: extracellular region (GO:0005576);; Cellular Component: integral component of membrane (GO:0016021);; Biological Process: sexual reproduction (GO:0019953);;	K20628|3.3331e-149|cmo:103495519|K20628 expansin | (RefSeq) expansin-B3-like	--	--	--	Pollen allergen;; Lytic transglycolase	Expansin-B17 OS=Oryza sativa subsp. japonica OX=39947 GN=EXPB17 PE=3 SV=2	G	Carbohydrate transport and metabolism	expansin-B3-like [Cucurbita moschata]
EVM0003119	4021	3295	2444	134	941	549	96.9591	89.8314	54.6432	2.84183	23.7116	13.5119	0.000294324	-2.35014	down	--	--	Cellular Component: extracellular region (GO:0005576);;	--	--	--	--	Pollen allergen;; Lytic transglycolase	Expansin-like A3 OS=Arabidopsis thaliana OX=3702 GN=EXLA3 PE=2 SV=1	G	Carbohydrate transport and metabolism	expansin-like A3 [Cucurbita moschata]
EVM0005239	1335	2183	3295	41421	22643	30743	20.6397	38.1502	47.2393	564.334	365.898	485.336	1.56947e-18	3.86299	up	--	--	--	--	--	--	--	Gibberellin regulated protein	Snakin-2 OS=Solanum tuberosum OX=4113 GN=SN2 PE=1 SV=1	O	Posttranslational modification, protein turnover, chaperones	gibberellin-regulated protein 1-like [Cucurbita moschata]
EVM0017829	415	166	784	20	37	23	15.2892	6.91947	26.8178	0.643339	1.39041	0.842355	1.903e-09	-3.75965	down	--	--	--	--	--	--	--	Gibberellin regulated protein	Gibberellin-regulated protein 6 OS=Arabidopsis thaliana OX=3702 GN=GASA6 PE=3 SV=1	S	Function unknown	gibberellin-regulated protein 4-like [Cucurbita moschata]
EVM0017564	672	1078	3429	301	94	138	24.7234	44.8758	117.134	9.75635	3.60998	5.15531	2.89594e-05	-2.95229	down	--	--	--	--	--	--	--	Gibberellin regulated protein	Gibberellin-regulated protein 9 OS=Arabidopsis thaliana OX=3702 GN=GASA9 PE=3 SV=1	S	Function unknown	gibberellin-regulated protein 9 [Cucumis melo]
EVM0018754	3828	2391	2246	693	1498	1056	57.1609	40.3633	31.0936	9.11568	23.3691	16.0863	0.00415398	-1.2133	down	--	--	Biological Process: carbohydrate metabolic process (GO:0005975);; Molecular Function: polysaccharide binding (GO:0030247);; Molecular Function: glucan endo-1,3-beta-D-glucosidase activity (GO:0042973);; Cellular Component: anchored component of plasma membrane (GO:0046658);;	--	--	--	--	Glycosyl hydrolases family 17;; X8 domain	Glucan endo-1,3-beta-glucosidase 7 OS=Arabidopsis thaliana OX=3702 GN=At4g34480 PE=1 SV=2	G	Carbohydrate transport and metabolism	glucan endo-1,3-beta-D-glucosidase [Cucurbita moschata]
EVM0010115	31	48	58	142	184	154	0.887047	1.55187	1.52866	3.59384	5.53192	4.51894	4.92511e-05	1.90393	up	--	--	Molecular Function: protein histidine kinase activity (GO:0004673);; Molecular Function: hydrolase activity (GO:0016787);; Biological Process: peptidyl-histidine phosphorylation (GO:0018106);;	--	--	--	--	X8 domain	Glucan endo-1,3-beta-D-glucosidase OS=Olea europaea OX=4146 GN=OLE9 PE=1 SV=1	S	Function unknown	glucan endo-1,3-beta-D-glucosidase [Momordica charantia]
EVM0000860	1260	1005	2045	314	700	487	27.4093	24.7193	41.2688	6.00882	15.9032	10.813	0.00374403	-1.34552	down	--	--	Molecular Function: hydrolase activity, hydrolyzing O-glycosyl compounds (GO:0004553);; Biological Process: carbohydrate metabolic process (GO:0005975);; Cellular Component: integral component of membrane (GO:0016021);;	--	--	--	--	Glycosyl hydrolases family 17	Glucan endo-1,3-beta-glucosidase 14 OS=Arabidopsis thaliana OX=3702 GN=At2g27500 PE=1 SV=2	G	Carbohydrate transport and metabolism	glucan endo-1,3-beta-glucosidase 11 [Cucumis melo]
EVM0008567	153	199	252	16	32	35	2.65761	3.90781	4.06264	0.245113	0.576718	0.621511	4.11699e-07	-2.64277	down	--	--	Molecular Function: hydrolase activity, hydrolyzing O-glycosyl compounds (GO:0004553);; Biological Process: carbohydrate metabolic process (GO:0005975);;	--	--	--	--	Glycosyl hydrolases family 17	Glucan endo-1,3-beta-glucosidase 14 OS=Arabidopsis thaliana OX=3702 GN=At2g27500 PE=1 SV=2	G	Carbohydrate transport and metabolism	glucan endo-1,3-beta-glucosidase 11-like [Cucurbita maxima]
EVM0016874	1165	611	1360	23	89	49	10.4069	6.16983	11.2635	0.180496	0.826578	0.445284	2.01933e-13	-3.9967	down	--	--	Biological Process: carbohydrate metabolic process (GO:0005975);; Cellular Component: integral component of membrane (GO:0016021);; Molecular Function: glucan endo-1,3-beta-D-glucosidase activity (GO:0042973);;	--	--	--	--	Glycosyl hydrolases family 17	Glucan endo-1,3-beta-glucosidase 11 OS=Arabidopsis thaliana OX=3702 GN=At1g32860 PE=1 SV=1	G	Carbohydrate transport and metabolism	glucan endo-1,3-beta-glucosidase 11-like [Cucurbita pepo subsp. pepo]
EVM0001017	259	42	607	6	20	13	4.10777	0.741959	8.94299	0.084036	0.32528	0.19926	5.87146e-06	-3.99225	down	--	--	Molecular Function: hydrolase activity, hydrolyzing O-glycosyl compounds (GO:0004553);; Biological Process: carbohydrate metabolic process (GO:0005975);;	--	--	--	--	X8 domain;; Glycosyl hydrolases family 17	Glucan endo-1,3-beta-glucosidase 1 OS=Arabidopsis thaliana OX=3702 GN=At1g11820 PE=1 SV=3	G	Carbohydrate transport and metabolism	glucan endo-1,3-beta-glucosidase 12 [Cucumis sativus]
EVM0015886	515	90	1173	0	8	10	7.1366	1.4085	15.0778	0	0.113195	0.141529	2.81486e-09	-5.72011	down	--	--	Molecular Function: hydrolase activity, hydrolyzing O-glycosyl compounds (GO:0004553);; Biological Process: carbohydrate metabolic process (GO:0005975);;	--	--	--	--	Glycosyl hydrolases family 17;; X8 domain	Glucan endo-1,3-beta-glucosidase 13 OS=Arabidopsis thaliana OX=3702 GN=At5g56590 PE=1 SV=1	G	Carbohydrate transport and metabolism	glucan endo-1,3-beta-glucosidase 12 [Cucumis sativus]
EVM0018397	435	316	269	73	66	103	14.8922	12.2266	8.52283	2.18544	2.33685	3.59907	5.37672e-06	-1.88449	down	--	--	Molecular Function: hydrolase activity, hydrolyzing O-glycosyl compounds (GO:0004553);; Molecular Function: polysaccharide binding (GO:0030247);; Cellular Component: anchored component of plasma membrane (GO:0046658);;	--	--	--	--	X8 domain	Glucan endo-1,3-beta-glucosidase 1 OS=Arabidopsis thaliana OX=3702 GN=At1g11820 PE=1 SV=3	S	Function unknown	glucan endo-1,3-beta-glucosidase 12-like isoform X2 [Cucurbita pepo subsp. pepo]
EVM0013286	5052	2342	1179	117	908	639	79.6252	41.7166	17.2315	1.6119	14.9527	10.2708	0.00787569	-2.08419	down	--	--	Molecular Function: hydrolase activity, hydrolyzing O-glycosyl compounds (GO:0004553);; Biological Process: carbohydrate metabolic process (GO:0005975);;	--	--	--	--	Glycosyl hydrolases family 17;; X8 domain	Glucan endo-1,3-beta-glucosidase 13 OS=Arabidopsis thaliana OX=3702 GN=At5g56590 PE=1 SV=1	G	Carbohydrate transport and metabolism	glucan endo-1,3-beta-glucosidase 13-like [Cucurbita moschata]
EVM0002098	1924	1703	2835	243	1051	528	25.1805	25.1975	34.4147	2.79843	14.3781	7.0469	0.0045637	-1.63602	down	--	--	Molecular Function: hydrolase activity, hydrolyzing O-glycosyl compounds (GO:0004553);; Biological Process: carbohydrate metabolic process (GO:0005975);; Cellular Component: plant-type cell wall (GO:0009505);; Cellular Component: integral component of membrane (GO:0016021);; Cellular Component: anchored component of plasma membrane (GO:0046658);;	--	--	--	--	Glycosyl hydrolases family 17;; X8 domain	Glucan endo-1,3-beta-glucosidase 13 OS=Arabidopsis thaliana OX=3702 GN=At5g56590 PE=1 SV=1	G	Carbohydrate transport and metabolism	glucan endo-1,3-beta-glucosidase 13-like [Cucurbita pepo subsp. pepo]
EVM0012089	165	99	245	14	4	9	2.62398	1.78215	3.62276	0.196309	0.066542	0.130228	7.26732e-09	-3.86304	down	[G]	Carbohydrate transport and metabolism	Biological Process: carbohydrate metabolic process (GO:0005975);; Cellular Component: integral component of membrane (GO:0016021);; Molecular Function: polysaccharide binding (GO:0030247);; Molecular Function: glucan endo-1,3-beta-D-glucosidase activity (GO:0042973);; Cellular Component: anchored component of plasma membrane (GO:0046658);;	--	--	--	--	Glycosyl hydrolases family 17;; X8 domain	Glucan endo-1,3-beta-glucosidase 5 OS=Arabidopsis thaliana OX=3702 GN=At4g31140 PE=1 SV=1	G	Carbohydrate transport and metabolism	glucan endo-1,3-beta-glucosidase 5-like [Cucurbita maxima]
EVM0004159	832	758	760	175	383	278	15.0444	15.5029	12.7469	2.77632	7.2395	5.12895	0.000677184	-1.3305	down	--	--	Biological Process: carbohydrate metabolic process (GO:0005975);; Molecular Function: glucan endo-1,3-beta-D-glucosidase activity (GO:0042973);;	--	--	--	--	Glycosyl hydrolases family 17;; X8 domain	Glucan endo-1,3-beta-glucosidase 8 OS=Arabidopsis thaliana OX=3702 GN=At1g64760 PE=1 SV=2	S	Function unknown	glucan endo-1,3-beta-glucosidase 8-like [Cucumis melo]
EVM0012961	2	6	2	5851	2728	3592	0.04527	0.153516	0.041978	116.671	64.5015	82.9767	2.08678e-64	9.93473	up	[G]	Carbohydrate transport and metabolism	Molecular Function: hydrolase activity, hydrolyzing O-glycosyl compounds (GO:0004553);; Biological Process: carbohydrate metabolic process (GO:0005975);;	--	--	--	--	Glycosyl hydrolases family 17	Glucan endo-1,3-beta-glucosidase, basic isoform OS=Prunus persica OX=3760 GN=GNS1 PE=3 SV=1	G	Carbohydrate transport and metabolism	glucan endo-1,3-beta-glucosidase, basic isoform-like [Cucumis melo]
EVM0011429	2295	2149	1650	3975	6666	4952	26.6091	28.1642	17.7439	40.6167	80.7849	58.6221	4.11566e-06	1.47891	up	--	--	Biological Process: carbohydrate metabolic process (GO:0005975);; Cellular Component: integral component of membrane (GO:0016021);; Molecular Function: glucan endo-1,3-beta-D-glucosidase activity (GO:0042973);;	--	--	--	--	Glycosyl hydrolases family 17;; X8 domain	Glucan endo-1,3-beta-glucosidase OS=Triticum aestivum OX=4565 GN=GLC1 PE=2 SV=1	G	Carbohydrate transport and metabolism	glucan endo-1,3-beta-glucosidase-like [Cucurbita maxima]
EVM0005413	48934	39963	92321	223685	78957	138639	1223.14	1129.12	2139.83	4925.77	2062.26	3537.5	0.00979499	1.4121	up	--	--	Biological Process: response to stress (GO:0006950);;	--	--	--	--	Late embryogenesis abundant protein	Indole-3-acetic acid-induced protein ARG2 OS=Vigna radiata var. radiata OX=3916 GN=ARG2 PE=2 SV=1	S	Function unknown	indole-3-acetic acid-induced protein ARG2 [Cucurbita pepo subsp. pepo]
EVM0021144	1491	171	641	10	48	32	18.8783	2.44282	7.51735	0.109337	0.634529	0.406877	7.87189e-08	-4.19307	down	[DPM]	Cell cycle control, cell division, chromosome partitioning;; Inorganic ion transport and metabolism;; Cell wall/membrane/envelope biogenesis	Molecular Function: copper ion binding (GO:0005507);; Cellular Component: extracellular region (GO:0005576);; Molecular Function: L-ascorbate oxidase activity (GO:0008447);; Cellular Component: integral component of membrane (GO:0016021);; Molecular Function: oxidoreductase activity, oxidizing metal ions (GO:0016722);; Biological Process: oxidation-reduction process (GO:0055114);;	--	--	[Q]	Secondary metabolites biosynthesis, transport and catabolism	Multicopper oxidase;; Multicopper oxidase;; Multicopper oxidase	L-ascorbate oxidase OS=Cucurbita maxima OX=3661 GN=AAO PE=1 SV=2	Q	Secondary metabolites biosynthesis, transport and catabolism	L-ascorbate oxidase [Cucurbita maxima]
EVM0003006	5319	3762	3464	17	583	243	67.9297	54.3161	41.0254	0.187753	7.7679	3.16771	6.09516e-05	-3.46268	down	[R]	General function prediction only	Molecular Function: copper ion binding (GO:0005507);; Molecular Function: L-ascorbate oxidase activity (GO:0008447);; Cellular Component: plant-type cell wall (GO:0009505);; Cellular Component: plasmodesma (GO:0009506);; Molecular Function: oxidoreductase activity, oxidizing metal ions (GO:0016722);; Biological Process: oxidation-reduction process (GO:0055114);;	--	--	[Q]	Secondary metabolites biosynthesis, transport and catabolism	Multicopper oxidase;; Multicopper oxidase;; Multicopper oxidase	L-ascorbate oxidase homolog OS=Nicotiana tabacum OX=4097 PE=2 SV=1	Q	Secondary metabolites biosynthesis, transport and catabolism	L-ascorbate oxidase homolog [Cucumis melo]
EVM0013148	102	45	82	4	15	4	1.59345	0.784467	1.18666	0.055185	0.244579	0.058747	0.000310119	-2.94445	down	[DPM]	Cell cycle control, cell division, chromosome partitioning;; Inorganic ion transport and metabolism;; Cell wall/membrane/envelope biogenesis	Molecular Function: copper ion binding (GO:0005507);; Cellular Component: plant-type cell wall (GO:0009505);; Cellular Component: plasmodesma (GO:0009506);; Cellular Component: membrane (GO:0016020);; Molecular Function: oxidoreductase activity, oxidizing metal ions (GO:0016722);; Biological Process: oxidation-reduction process (GO:0055114);;	--	--	[Q]	Secondary metabolites biosynthesis, transport and catabolism	Multicopper oxidase;; Multicopper oxidase;; Multicopper oxidase	L-ascorbate oxidase homolog OS=Brassica napus OX=3708 GN=Bp10 PE=2 SV=1	Q	Secondary metabolites biosynthesis, transport and catabolism	L-ascorbate oxidase homolog [Cucurbita moschata]
EVM0004341	12778	11039	7961	353	3594	2008	179.54	175.323	103.723	4.36902	52.7577	28.7905	0.0026542	-2.16956	down	--	--	Cellular Component: integral component of membrane (GO:0016021);; Molecular Function: hydrolase activity (GO:0016787);;	K19882|0|cmo:103493023|K19882 O-palmitoleoyl-L-serine hydrolase [EC:3.1.1.98] | (RefSeq) pectin acetylesterase 8-like	--	[M]	Cell wall/membrane/envelope biogenesis	Pectinacetylesterase	Pectin acetylesterase 8 OS=Arabidopsis thaliana OX=3702 GN=PAE8 PE=2 SV=1	S	Function unknown	pectin acetylesterase 8-like isoform X1 [Momordica charantia]
EVM0006536	1778	1294	1389	154	649	421	22.5211	18.5244	16.3133	1.7153	8.58432	5.43524	0.00248265	-1.67391	down	[GI]	Carbohydrate transport and metabolism;; Lipid transport and metabolism	Cellular Component: extracellular region (GO:0005576);; Cellular Component: cell wall (GO:0005618);; Cellular Component: endosome (GO:0005768);; Cellular Component: vacuolar membrane (GO:0005774);; Cellular Component: trans-Golgi network (GO:0005802);; Cellular Component: plasma membrane (GO:0005886);; Cellular Component: plasmodesma (GO:0009506);; Cellular Component: integral component of membra…	--	--	--	--	Pectinesterase;; Plant invertase/pectin methylesterase inhibitor	Pectinesterase 3 OS=Phaseolus vulgaris OX=3885 GN=MPE3 PE=2 SV=1	G	Carbohydrate transport and metabolism	pectinesterase 3-like [Cucurbita pepo subsp. pepo]
EVM0022294	1206	744	1495	0	11	6	14.6576	10.2214	16.8466	0	0.139541	0.073347	5.14205e-29	-7.14342	down	[G]	Carbohydrate transport and metabolism	Molecular Function: polygalacturonase activity (GO:0004650);; Cellular Component: extracellular region (GO:0005576);; Biological Process: carbohydrate metabolic process (GO:0005975);; Biological Process: cell wall organization (GO:0071555);;	--	--	--	--	Glycosyl hydrolases family 28;; Pectate lyase superfamily protein	Polygalacturonase At1g48100 OS=Arabidopsis thaliana OX=3702 GN=At1g48100 PE=2 SV=1	M	Cell wall/membrane/envelope biogenesis	polygalacturonase At1g48100-like [Cucumis melo]
EVM0020035	883	350	339	5	92	60	20.3738	9.13476	7.25856	0.081386	2.20799	1.40857	0.000682859	-2.9261	down	[K]	Transcription	--	--	--	--	--	Leucine rich repeat;; Leucine rich repeat N-terminal domain;; Leucine Rich Repeat;; Leucine Rich repeats (2 copies);; Leucine Rich repeat	Polygalacturonase inhibitor OS=Pyrus communis OX=23211 GN=PGIP PE=1 SV=1	S	Function unknown	polygalacturonase inhibitor-like [Cucurbita maxima]
EVM0006718	1577	515	263	2	7	5	36.7313	13.5392	5.6819	0.041056	0.169625	0.116552	2.83593e-19	-6.73276	down	[K]	Transcription	--	--	--	--	--	Leucine rich repeat N-terminal domain;; Leucine rich repeat;; Leucine Rich Repeat;; Leucine Rich repeats (2 copies);; Leucine Rich repeat	Polygalacturonase inhibitor OS=Pyrus communis OX=23211 GN=PGIP PE=1 SV=1	S	Function unknown	polygalacturonase inhibitor-like [Cucurbita moschata]
EVM0011037	17	19	14	71300	61307	63116	0.286204	0.351913	0.215114	1062.65	1083.75	1089.97	0	11.9384	up	[G]	Carbohydrate transport and metabolism	Molecular Function: polygalacturonase activity (GO:0004650);; Cellular Component: extracellular region (GO:0005576);; Biological Process: anther dehiscence (GO:0009901);; Biological Process: fruit dehiscence (GO:0010047);; Biological Process: pectin catabolic process (GO:0045490);; Biological Process: pollen sperm cell differentiation (GO:0048235);; Biological Process: cell wall organization (GO:…	--	--	--	--	Glycosyl hydrolases family 28	Polygalacturonase QRT2 OS=Arabidopsis thaliana OX=3702 GN=QRT2 PE=1 SV=2	M	Cell wall/membrane/envelope biogenesis	polygalacturonase QRT2 precursor [Cucumis melo]
EVM0003085	47	36	74	5	8	8	0.622199	0.539855	0.91916	0.047595	0.112809	0.11002	0.000653338	-2.58444	down	--	--	Cellular Component: integral component of membrane (GO:0016021);; Molecular Function: lyase activity (GO:0016829);;	--	--	--	--	Pectate lyase superfamily protein;; Right handed beta helix region	Polygalacturonase QRT3 OS=Arabidopsis thaliana OX=3702 GN=QRT3 PE=2 SV=1	S	Function unknown	polygalacturonase QRT3-like isoform X1 [Momordica charantia]
EVM0000867	436	40	131	0	3	0	4.26155	0.440866	1.18397	0	0.020445	0	7.1469e-09	-6.26639	down	[G]	Carbohydrate transport and metabolism	Molecular Function: xylan 1,4-beta-xylosidase activity (GO:0009044);; Cellular Component: plant-type cell wall (GO:0009505);; Biological Process: arabinan catabolic process (GO:0031222);; Biological Process: xylan catabolic process (GO:0045493);; Molecular Function: alpha-L-arabinofuranosidase activity (GO:0046556);;	--	--	--	--	Glycosyl hydrolase family 3 C-terminal domain;; Glycosyl hydrolase family 3 N terminal domain;; Fibronectin type III-like domain	Probable beta-D-xylosidase 2 OS=Arabidopsis thaliana OX=3702 GN=BXL2 PE=2 SV=1	G	Carbohydrate transport and metabolism	probable beta-D-xylosidase 2 [Cucumis sativus]
EVM0019202	904	984	640	354	365	355	10.0067	12.3101	6.56527	3.45149	4.21806	4.00987	0.00113473	-1.08297	down	[G]	Carbohydrate transport and metabolism	Molecular Function: hydrolase activity, hydrolyzing O-glycosyl compounds (GO:0004553);; Biological Process: carbohydrate metabolic process (GO:0005975);;	--	--	--	--	Glycosyl hydrolase family 3 C-terminal domain;; Glycosyl hydrolase family 3 N terminal domain;; Fibronectin type III-like domain	Probable beta-D-xylosidase 6 OS=Arabidopsis thaliana OX=3702 GN=BXL6 PE=2 SV=1	G	Carbohydrate transport and metabolism	probable beta-D-xylosidase 6 [Cucurbita maxima]
EVM0013294	1253	110	1449	0	21	19	11.5291	1.14355	12.3608	0	0.197799	0.176202	2.84622e-07	-5.21853	down	[G]	Carbohydrate transport and metabolism	Molecular Function: hydrolase activity, hydrolyzing O-glycosyl compounds (GO:0004553);; Biological Process: carbohydrate metabolic process (GO:0005975);;	--	--	--	--	Glycosyl hydrolase family 3 C-terminal domain;; Glycosyl hydrolase family 3 N terminal domain;; Fibronectin type III-like domain	Probable beta-D-xylosidase 7 OS=Arabidopsis thaliana OX=3702 GN=BXL7 PE=2 SV=2	G	Carbohydrate transport and metabolism	probable beta-D-xylosidase 7 [Cucumis melo]
EVM0003354	1012	329	787	6	63	14	15.5834	5.72604	11.2317	0.067842	1.00572	0.220105	6.1484e-08	-4.22563	down	--	--	Molecular Function: hydrolase activity, hydrolyzing O-glycosyl compounds (GO:0004553);; Biological Process: carbohydrate metabolic process (GO:0005975);; Cellular Component: plant-type cell wall (GO:0009505);; Cellular Component: plasmodesma (GO:0009506);; Biological Process: embryo development ending in seed dormancy (GO:0009793);; Biological Process: pollen exine formation (GO:0010584);; Molecu…	--	--	--	--	Glycosyl hydrolases family 17;; X8 domain	Probable glucan endo-1,3-beta-glucosidase A6 OS=Arabidopsis thaliana OX=3702 GN=A6 PE=2 SV=1	G	Carbohydrate transport and metabolism	probable glucan endo-1,3-beta-glucosidase A6 [Cucurbita pepo subsp. pepo]
EVM0004559	7700	5734	3744	591	2430	1510	77.9538	65.6145	35.1477	5.26663	25.7074	15.6057	0.00260366	-1.72903	down	--	--	Cellular Component: endosome (GO:0005768);; Cellular Component: trans-Golgi network (GO:0005802);; Molecular Function: methyltransferase activity (GO:0008168);; Biological Process: response to cytokinin (GO:0009735);; Biological Process: homogalacturonan biosynthetic process (GO:0010289);; Cellular Component: integral component of membrane (GO:0016021);; Biological Process: methylation (GO:003225…	--	--	--	--	Putative S-adenosyl-L-methionine-dependent methyltransferase;; Reverse transcriptase-like;; Methyltransferase domain;; Methyltransferase domain;; Methyltransferase domain	Probable pectin methyltransferase QUA2 OS=Arabidopsis thaliana OX=3702 GN=QUA2 PE=1 SV=2	S	Function unknown	probable pectin methyltransferase QUA2 [Momordica charantia]
EVM0016494	11460	12631	10175	872	3644	2578	122.122	152.155	100.545	8.1853	40.5687	28.0386	8.68825e-05	-2.08069	down	[GI]	Carbohydrate transport and metabolism;; Lipid transport and metabolism	Cellular Component: cell wall (GO:0005618);; Cellular Component: integral component of membrane (GO:0016021);; Molecular Function: pectinesterase activity (GO:0030599);; Biological Process: cell wall modification (GO:0042545);; Biological Process: negative regulation of catalytic activity (GO:0043086);; Molecular Function: aspartyl esterase activity (GO:0045330);; Biological Process: pectin catab…	--	--	--	--	Pectinesterase;; Plant invertase/pectin methylesterase inhibitor	Probable pectinesterase/pectinesterase inhibitor 34 OS=Arabidopsis thaliana OX=3702 GN=PME34 PE=2 SV=1	G	Carbohydrate transport and metabolism	probable pectinesterase/pectinesterase inhibitor 34 [Cucurbita maxima]
EVM0005200	6384	3031	1787	136	19	84	75.4446	40.4949	19.5766	1.41043	0.229284	1.00367	2.75881e-13	-5.07472	down	[GI]	Carbohydrate transport and metabolism;; Lipid transport and metabolism	Molecular Function: enzyme inhibitor activity (GO:0004857);; Cellular Component: cell wall (GO:0005618);; Cellular Component: integral component of membrane (GO:0016021);; Molecular Function: pectinesterase activity (GO:0030599);; Biological Process: cell wall modification (GO:0042545);; Biological Process: negative regulation of catalytic activity (GO:0043086);; Molecular Function: aspartyl este…	--	--	--	--	Pectinesterase;; Plant invertase/pectin methylesterase inhibitor	Probable pectinesterase/pectinesterase inhibitor 61 OS=Arabidopsis thaliana OX=3702 GN=PME61 PE=2 SV=1	G	Carbohydrate transport and metabolism	probable pectinesterase/pectinesterase inhibitor 61 [Cucurbita moschata]
EVM0009300	6258	3642	6733	375	996	692	89.7038	59.0047	89.5006	4.72997	14.9066	10.116	1.53341e-10	-2.80002	down	[G]	Carbohydrate transport and metabolism	Molecular Function: polygalacturonase activity (GO:0004650);; Cellular Component: extracellular region (GO:0005576);; Biological Process: carbohydrate metabolic process (GO:0005975);; Biological Process: cell wall organization (GO:0071555);;	--	--	--	--	Glycosyl hydrolases family 28;; Pectate lyase superfamily protein	Probable polygalacturonase OS=Vitis vinifera OX=29760 GN=GSVIVT00026920001 PE=1 SV=1	M	Cell wall/membrane/envelope biogenesis	probable polygalacturonase isoform X1 [Cucurbita pepo subsp. pepo]
EVM0018535	44	70	105	337	229	220	0.565197	1.02587	1.26386	3.86495	3.10687	2.91856	0.000142709	1.9379	up	[Q]	Secondary metabolites biosynthesis, transport and catabolism	Molecular Function: oxidoreductase activity (GO:0016491);; Molecular Function: isomerase activity (GO:0016853);; Biological Process: oxidation-reduction process (GO:0055114);;	--	--	[H]	Coenzyme transport and metabolism	Flavin containing amine oxidoreductase;; NAD(P)-binding Rossmann-like domain;; FAD dependent oxidoreductase;; FAD binding domain;; HI0933-like protein;; GDP dissociation inhibitor	Prolycopene isomerase, chloroplastic OS=Solanum lycopersicum OX=4081 GN=CRTISO PE=1 SV=1	Q	Secondary metabolites biosynthesis, transport and catabolism	prolycopene isomerase, chloroplastic [Cucurbita pepo subsp. pepo]
EVM0004853	390	309	1117	8	34	12	3.18305	2.85474	8.46692	0.053996	0.289501	0.10021	2.11906e-11	-4.65714	down	[G]	Carbohydrate transport and metabolism	Molecular Function: glucan endo-1,3-beta-glucanase activity, C-3 substituted reducing group (GO:0052861);;	K01180|0|csv:101220284|K01180 endo-1,3(4)-beta-glucanase [EC:3.2.1.6] | (RefSeq) putative endo-1,3(4)-beta-glucanase 2	--	[G]	Carbohydrate transport and metabolism	Glycosyl hydrolase family 81;; alpha/beta hydrolase fold;; Carboxylesterase family	Probable carboxylesterase 18 OS=Arabidopsis thaliana OX=3702 GN=CXE18 PE=1 SV=1	M	Cell wall/membrane/envelope biogenesis	putative endo-1,3(4)-beta-glucanase 2 [Cucurbita maxima]
EVM0004812	1459	558	878	0	8	6	8.46379	3.66074	4.72392	0	0.04846	0.035552	3.30225e-27	-7.13111	down	[T]	Signal transduction mechanisms	--	--	--	--	--	Protein kinase domain;; Protein tyrosine kinase;; Wall-associated receptor kinase galacturonan-binding;; Calcium-binding EGF domain;; Wall-associated kinase;; Protein-kinase domain of FAM69	Wall-associated receptor kinase 2 OS=Arabidopsis thaliana OX=3702 GN=WAK2 PE=1 SV=1	T	Signal transduction mechanisms	wall-associated receptor kinase 3-like [Cucurbita moschata]
EVM0012601	671	677	906	10	9	15	19.4068	22.1292	24.2812	0.242014	0.256491	0.442615	2.05121e-44	-5.78145	down	--	--	Cellular Component: membrane (GO:0016020);; Molecular Function: polysaccharide binding (GO:0030247);;	--	--	--	--	Wall-associated receptor kinase galacturonan-binding;; Wall-associated receptor kinase C-terminal	--	S	Function unknown	wall-associated receptor kinase 5 [Cucurbita maxima]
EVM0010858	84	76	38	140	343	234	1.14213	1.17532	0.479921	1.6845	4.92772	3.2826	0.000697733	1.92707	up	[T]	Signal transduction mechanisms	Molecular Function: protein serine/threonine kinase activity (GO:0004674);; Molecular Function: ATP binding (GO:0005524);; Biological Process: protein phosphorylation (GO:0006468);; Cellular Component: integral component of membrane (GO:0016021);; Molecular Function: polysaccharide binding (GO:0030247);;	--	--	[T]	Signal transduction mechanisms	Protein tyrosine kinase;; Protein kinase domain;; Wall-associated receptor kinase galacturonan-binding	Wall-associated receptor kinase-like 20 OS=Arabidopsis thaliana OX=3702 GN=WAKL20 PE=2 SV=1	T	Signal transduction mechanisms	wall-associated receptor kinase-like 20 [Cucurbita moschata]
EVM0013823	405	252	426	1413	1035	1153	9.79487	6.86408	9.54393	30.1007	26.1542	28.4582	1.17092e-08	1.87464	up	[G]	Carbohydrate transport and metabolism	Molecular Function: chitinase activity (GO:0004568);; Biological Process: carbohydrate metabolic process (GO:0005975);; Biological Process: chitin catabolic process (GO:0006032);; Molecular Function: chitin binding (GO:0008061);; Biological Process: cell wall macromolecule catabolic process (GO:0016998);;	K20547|1.45562e-161|cmo:103490661|K20547 basic endochitinase B [EC:3.2.1.14] | (RefSeq) mcht-3; basic endochitinase C	Amino sugar and nucleotide sugar metabolism (ko00520)	[R]	General function prediction only	Chitinase class I	Endochitinase OS=Phaseolus vulgaris OX=3885 PE=1 SV=1	G	Carbohydrate transport and metabolism	basic endochitinase C-like [Cucurbita pepo subsp. pepo]
EVM0005192	60	53	107	3	10	7	1.06685	1.06029	1.76391	0.031373	0.181962	0.126747	4.42688e-05	-3.1068	down	[G]	Carbohydrate transport and metabolism	Molecular Function: hydrolase activity, hydrolyzing O-glycosyl compounds (GO:0004553);; Biological Process: organic substance metabolic process (GO:0071704);;	K01183|6.28998e-166|csv:101203468|K01183 chitinase [EC:3.2.1.14] | (RefSeq) chitotriosidase-1	Amino sugar and nucleotide sugar metabolism (ko00520)	[G]	Carbohydrate transport and metabolism	Glycosyl hydrolases family 18	Class V chitinase OS=Arabidopsis thaliana OX=3702 GN=ChiC PE=1 SV=1	G	Carbohydrate transport and metabolism	chitinase-3-like protein 2 [Cucurbita pepo subsp. pepo]
EVM0014872	0	0	0	1675	881	1125	0	0	0	34.7757	21.7006	27.0607	7.40854e-28	10.8696	up	[G]	Carbohydrate transport and metabolism	Molecular Function: chitinase activity (GO:0004568);; Biological Process: carbohydrate metabolic process (GO:0005975);; Biological Process: chitin catabolic process (GO:0006032);; Molecular Function: chitin binding (GO:0008061);; Biological Process: cell wall macromolecule catabolic process (GO:0016998);;	K20547|1.52582e-180|csv:101215333|K20547 basic endochitinase B [EC:3.2.1.14] | (RefSeq) chitinase 1-like	Amino sugar and nucleotide sugar metabolism (ko00520)	[R]	General function prediction only	Chitinase class I;; Chitin recognition protein	Endochitinase OS=Pisum sativum OX=3888 PE=2 SV=1	G	Carbohydrate transport and metabolism	endochitinase-like [Cucurbita moschata]
EVM0002726	1754	2610	687	324	191	204	37.0633	62.3278	13.4493	6.01899	4.19793	4.39397	4.82712e-06	-2.59283	down	[E]	Amino acid transport and metabolism	Biological Process: cellular amino acid metabolic process (GO:0006520);; Molecular Function: oxidoreductase activity, acting on the CH-NH2 group of donors, NAD or NADP as acceptor (GO:0016639);; Biological Process: oxidation-reduction process (GO:0055114);;	K00261|0|cmo:103485981|K00261 glutamate dehydrogenase (NAD(P)+) [EC:1.4.1.3] | (RefSeq) glutamate dehydrogenase 1	Arginine biosynthesis (ko00220);; Alanine, aspartate and glutamate metabolism (ko00250);; Nitrogen metabolism (ko00910);; Carbon metabolism (ko01200)	[E]	Amino acid transport and metabolism	Glutamate/Leucine/Phenylalanine/Valine dehydrogenase;; Glu/Leu/Phe/Val dehydrogenase, dimerisation domain	Glutamate dehydrogenase 1 OS=Arabidopsis thaliana OX=3702 GN=GDH1 PE=2 SV=1	E	Amino acid transport and metabolism	glutamate dehydrogenase 1 [Cucurbita pepo subsp. pepo]
Trichosanthes_anguina_newGene_3664	0	0	0	155	36	91	0	0	0	4.57717	1.16972	2.92572	1.78447e-09	7.33171	up	[E]	Amino acid transport and metabolism	Biological Process: cellular amino acid metabolic process (GO:0006520);; Molecular Function: oxidoreductase activity, acting on the CH-NH2 group of donors, NAD or NADP as acceptor (GO:0016639);; Biological Process: oxidation-reduction process (GO:0055114);;	K00261|6.28741e-30|cmo:103504697|K00261 glutamate dehydrogenase (NAD(P)+) [EC:1.4.1.3] | (RefSeq) glutamate dehydrogenase 2-like	Arginine biosynthesis (ko00220);; Alanine, aspartate and glutamate metabolism (ko00250);; Nitrogen metabolism (ko00910);; Carbon metabolism (ko01200)	[E]	Amino acid transport and metabolism	--	Glutamate dehydrogenase A OS=Nicotiana plumbaginifolia OX=4092 GN=GDHA PE=2 SV=1	E	Amino acid transport and metabolism	glutamate dehydrogenase 2-like [Cucumis melo]
EVM0000139	23529	20585	42859	562	1439	1048	254.276	251.462	429.495	5.34218	16.2411	11.5516	1.60879e-24	-4.58075	down	[DPM]	Cell cycle control, cell division, chromosome partitioning;; Inorganic ion transport and metabolism;; Cell wall/membrane/envelope biogenesis	Molecular Function: copper ion binding (GO:0005507);; Cellular Component: extracellular region (GO:0005576);; Molecular Function: L-ascorbate oxidase activity (GO:0008447);; Biological Process: oxidation-reduction process (GO:0055114);;	K00423|0|cmo:103492479|K00423 L-ascorbate oxidase [EC:1.10.3.3] | (RefSeq) L-ascorbate oxidase	Ascorbate and aldarate metabolism (ko00053)	[Q]	Secondary metabolites biosynthesis, transport and catabolism	Multicopper oxidase;; Multicopper oxidase;; Multicopper oxidase	L-ascorbate oxidase OS=Cucurbita maxima OX=3661 GN=AAO PE=1 SV=2	Q	Secondary metabolites biosynthesis, transport and catabolism	L-ascorbate oxidase [Cucurbita maxima]
EVM0005979	399	349	489	0	0	0	5.09345	5.0391	5.78714	0	0	0	1.36229e-18	-9.27886	down	[DPM]	Cell cycle control, cell division, chromosome partitioning;; Inorganic ion transport and metabolism;; Cell wall/membrane/envelope biogenesis	Molecular Function: copper ion binding (GO:0005507);; Cellular Component: extracellular region (GO:0005576);; Molecular Function: L-ascorbate oxidase activity (GO:0008447);; Biological Process: oxidation-reduction process (GO:0055114);;	K00423|0|cmo:103492479|K00423 L-ascorbate oxidase [EC:1.10.3.3] | (RefSeq) L-ascorbate oxidase	Ascorbate and aldarate metabolism (ko00053)	[Q]	Secondary metabolites biosynthesis, transport and catabolism	Multicopper oxidase;; Multicopper oxidase;; Multicopper oxidase	L-ascorbate oxidase OS=Cucurbita maxima OX=3661 GN=AAO PE=1 SV=2	Q	Secondary metabolites biosynthesis, transport and catabolism	L-ascorbate oxidase [Cucurbita moschata]
EVM0006271	3275	377	169	0	0	0	44.7325	5.81835	2.13685	0	0	0	1.01165e-09	-8.07344	down	[DPM]	Cell cycle control, cell division, chromosome partitioning;; Inorganic ion transport and metabolism;; Cell wall/membrane/envelope biogenesis	Molecular Function: copper ion binding (GO:0005507);; Cellular Component: extracellular region (GO:0005576);; Molecular Function: L-ascorbate oxidase activity (GO:0008447);; Molecular Function: oxidoreductase activity, oxidizing metal ions (GO:0016722);; Biological Process: oxidation-reduction process (GO:0055114);;	K00423|0|cmo:103492479|K00423 L-ascorbate oxidase [EC:1.10.3.3] | (RefSeq) L-ascorbate oxidase	Ascorbate and aldarate metabolism (ko00053)	[Q]	Secondary metabolites biosynthesis, transport and catabolism	Multicopper oxidase;; Multicopper oxidase;; Multicopper oxidase	L-ascorbate oxidase OS=Cucurbita maxima OX=3661 GN=AAO PE=1 SV=2	Q	Secondary metabolites biosynthesis, transport and catabolism	L-ascorbate oxidase-like [Cucurbita maxima]
EVM0011943	2832	2736	3182	20205	13251	15593	28.7418	31.3906	29.9496	180.699	140.564	161.59	4.02915e-21	2.61729	up	[R]	General function prediction only	Biological Process: carotenoid biosynthetic process (GO:0016117);; Molecular Function: oxidoreductase activity, acting on paired donors, with incorporation or reduction of molecular oxygen (GO:0016705);; Biological Process: oxidation-reduction process (GO:0055114);;	K02293|0|csv:101209155|K02293 15-cis-phytoene desaturase [EC:1.3.5.5] | (RefSeq) phytoene dehydrogenase, chloroplastic/chromoplastic	Carotenoid biosynthesis (ko00906)	[Q]	Secondary metabolites biosynthesis, transport and catabolism	Flavin containing amine oxidoreductase;; NAD(P)-binding Rossmann-like domain;; FAD dependent oxidoreductase;; Pyridine nucleotide-disulphide oxidoreductase;; Pyridine nucleotide-disulphide oxidoreductase	Phytoene dehydrogenase, chloroplastic/chromoplastic OS=Glycine max OX=3847 GN=PDS1 PE=2 SV=1	S	Function unknown	15-cis-phytoene desaturase, chloroplastic/chromoplastic-like [Cucurbita pepo subsp. pepo]
EVM0004995	1008	1227	1442	9840	6180	6518	18.4947	25.4554	24.5278	159.118	118.533	122.123	1.85336e-16	2.73044	up	[S]	Function unknown	Cellular Component: integral component of membrane (GO:0016021);; Molecular Function: isomerase activity (GO:0016853);;	K15744|0|cmo:103494534|K15744 zeta-carotene isomerase [EC:5.2.1.12] | (RefSeq) 15-cis-zeta-carotene isomerase, chloroplastic	Carotenoid biosynthesis (ko00906)	--	--	NnrU protein	15-cis-zeta-carotene isomerase, chloroplastic OS=Arabidopsis thaliana OX=3702 GN=Z-ISO PE=1 SV=1	S	Function unknown	15-cis-zeta-carotene isomerase, chloroplastic [Cucurbita maxima]
EVM0012548	81	71	132	25830	9985	16131	1.16891	1.15232	1.75695	328.573	150.641	237.758	1.27566e-62	7.49814	up	[Q]	Secondary metabolites biosynthesis, transport and catabolism	Molecular Function: oxidoreductase activity, acting on single donors with incorporation of molecular oxygen, incorporation of two atoms of oxygen (GO:0016702);; Biological Process: oxidation-reduction process (GO:0055114);;	K09840|0|cmo:103484361|K09840 9-cis-epoxycarotenoid dioxygenase [EC:1.13.11.51] | (RefSeq) NCED3; 9-cis-epoxycarotenoid dioxygenase NCED3, chloroplastic-like	Carotenoid biosynthesis (ko00906)	[Q]	Secondary metabolites biosynthesis, transport and catabolism	Retinal pigment epithelial membrane protein	9-cis-epoxycarotenoid dioxygenase NCED1, chloroplastic OS=Phaseolus vulgaris OX=3885 GN=NCED1 PE=2 SV=1	Q	Secondary metabolites biosynthesis, transport and catabolism	9-cis-epoxycarotenoid dioxygenase NCED2 [Luffa aegyptiaca]
EVM0017015	450	359	189	0	5	0	6.97048	6.29092	2.70721	0	0.064832	0	2.28823e-16	-6.83534	down	[QV]	Secondary metabolites biosynthesis, transport and catabolism;; Defense mechanisms	Molecular Function: iron ion binding (GO:0005506);; Biological Process: multicellular organism development (GO:0007275);; Biological Process: brassinosteroid homeostasis (GO:0010268);; Molecular Function: (+)-abscisic acid 8'-hydroxylase activity (GO:0010295);; Cellular Component: integral component of membrane (GO:0016021);; Biological Process: sterol metabolic process (GO:0016125);; Biological …	K09843|0|cmo:103493539|K09843 (+)-abscisic acid 8'-hydroxylase [EC:1.14.13.93] | (RefSeq) abscisic acid 8'-hydroxylase 4-like	Carotenoid biosynthesis (ko00906)	[QI]	Secondary metabolites biosynthesis, transport and catabolism;; Lipid transport and metabolism	Cytochrome P450	Abscisic acid 8&apos;-hydroxylase 3 OS=Oryza sativa subsp. japonica OX=39947 GN=CYP707A7 PE=2 SV=1	Q	Secondary metabolites biosynthesis, transport and catabolism	abscisic acid 8&apos;-hydroxylase 4-like [Cucurbita maxima]
EVM0004622	619	95	1076	2	2	6	7.98216	1.37385	12.8707	0.021526	0.026771	0.079044	8.29664e-15	-6.6301	down	[QV]	Secondary metabolites biosynthesis, transport and catabolism;; Defense mechanisms	Molecular Function: iron ion binding (GO:0005506);; Biological Process: multicellular organism development (GO:0007275);; Biological Process: brassinosteroid homeostasis (GO:0010268);; Molecular Function: (+)-abscisic acid 8'-hydroxylase activity (GO:0010295);; Cellular Component: integral component of membrane (GO:0016021);; Biological Process: sterol metabolic process (GO:0016125);; Biological …	K09843|0|csv:101219389|K09843 (+)-abscisic acid 8'-hydroxylase [EC:1.14.13.93] | (RefSeq) abscisic acid 8'-hydroxylase 4-like	Carotenoid biosynthesis (ko00906)	[QI]	Secondary metabolites biosynthesis, transport and catabolism;; Lipid transport and metabolism	Cytochrome P450	Abscisic acid 8&apos;-hydroxylase 4 OS=Arabidopsis thaliana OX=3702 GN=CYP707A4 PE=2 SV=2	Q	Secondary metabolites biosynthesis, transport and catabolism	abscisic acid 8&apos;-hydroxylase 4-like [Cucurbita moschata]
EVM0015078	8	0	43	1341	152	580	0.157124	0	0.844329	25.1153	3.35747	12.5911	0.00457489	4.05241	up	[I]	Lipid transport and metabolism	Molecular Function: iron ion binding (GO:0005506);; Biological Process: fatty acid biosynthetic process (GO:0006633);; Cellular Component: integral component of membrane (GO:0016021);; Molecular Function: oxidoreductase activity (GO:0016491);; Biological Process: oxidation-reduction process (GO:0055114);;	K15746|4.84433e-121|csv:101214325|K15746 beta-carotene 3-hydroxylase [EC:1.14.13.129] | (RefSeq) beta-carotene 3-hydroxylase 1, chloroplastic-like	Carotenoid biosynthesis (ko00906)	--	--	Fatty acid hydroxylase superfamily	Beta-carotene 3-hydroxylase 1, chloroplastic OS=Arabidopsis thaliana OX=3702 GN=BETA-OHASE 1 PE=1 SV=1	S	Function unknown	beta-carotene 3-hydroxylase 1, chloroplastic-like isoform X1 [Cucurbita pepo subsp. pepo]
EVM0017253	213	162	121	446	521	409	2.62205	2.24371	1.37571	4.83545	6.70211	5.13821	7.83108e-06	1.59836	up	[QV]	Secondary metabolites biosynthesis, transport and catabolism;; Defense mechanisms	Molecular Function: structural constituent of ribosome (GO:0003735);; Molecular Function: monooxygenase activity (GO:0004497);; Molecular Function: iron ion binding (GO:0005506);; Cellular Component: ribosome (GO:0005840);; Biological Process: translation (GO:0006412);; Molecular Function: oxidoreductase activity, acting on paired donors, with incorporation or reduction of molecular oxygen (GO:00…	K09837|0|cmo:103500849|K09837 carotene epsilon-monooxygenase [EC:1.14.99.45] | (RefSeq) CHXE; carotene epsilon-monooxygenase, chloroplastic	Carotenoid biosynthesis (ko00906)	[QI]	Secondary metabolites biosynthesis, transport and catabolism;; Lipid transport and metabolism	Cytochrome P450	Carotene epsilon-monooxygenase, chloroplastic OS=Arabidopsis thaliana OX=3702 GN=CYP97C1 PE=1 SV=1	Q	Secondary metabolites biosynthesis, transport and catabolism	carotene epsilon-monooxygenase, chloroplastic [Cucurbita maxima]
EVM0014863	1519	1803	662	2623	3611	2984	9.02054	12.1036	3.64378	13.7231	22.4138	18.0907	0.00656134	1.31102	up	[F]	Nucleotide transport and metabolism	Molecular Function: iron ion binding (GO:0005506);; Molecular Function: electron carrier activity (GO:0009055);; Molecular Function: oxidoreductase activity, acting on CH-OH group of donors (GO:0016614);; Molecular Function: flavin adenine dinucleotide binding (GO:0050660);; Molecular Function: 2 iron, 2 sulfur cluster binding (GO:0051537);; Biological Process: oxidation-reduction process (GO:005…	K09842|0|cmo:103491623|K09842 abscisic-aldehyde oxidase [EC:1.2.3.14] | (RefSeq) indole-3-acetaldehyde oxidase-like	Carotenoid biosynthesis (ko00906)	[F]	Nucleotide transport and metabolism	Molybdopterin-binding domain of aldehyde dehydrogenase;; FAD binding domain in molybdopterin dehydrogenase;; Aldehyde oxidase and xanthine dehydrogenase, a/b hammerhead domain;; CO dehydrogenase flavoprotein C-terminal domain;; [2Fe-2S] binding domain;; 2Fe-2S iron-sulfur cluster binding domain	Indole-3-acetaldehyde oxidase OS=Arabidopsis thaliana OX=3702 GN=AAO2 PE=1 SV=2	F	Nucleotide transport and metabolism	indole-3-acetaldehyde oxidase-like isoform X1 [Cucurbita pepo subsp. pepo]
EVM0009548	1382	1640	1871	390	406	414	14.1888	19.0303	17.8077	3.52411	4.35578	4.33823	2.01129e-12	-1.85712	down	[HC]	Coenzyme transport and metabolism;; Energy production and conversion	Biological Process: carotenoid biosynthetic process (GO:0016117);; Molecular Function: oxidoreductase activity, acting on paired donors, with incorporation or reduction of molecular oxygen (GO:0016705);; Biological Process: oxidation-reduction process (GO:0055114);;	K06443|0|csv:101207778|K06443 lycopene beta-cyclase [EC:5.5.1.19] | (RefSeq) lycopene beta cyclase, chloroplastic	Carotenoid biosynthesis (ko00906)	--	--	Lycopene cyclase protein;; Pyridine nucleotide-disulphide oxidoreductase	Lycopene beta cyclase, chloroplastic OS=Solanum lycopersicum OX=4081 GN=LCY1 PE=1 SV=1	I	Lipid transport and metabolism	lycopene beta-cyclase [Citrullus lanatus]
EVM0016238	1511	1230	1406	138	261	189	17.9063	16.4658	15.4418	1.43508	3.22169	2.27984	3.05359e-16	-2.64247	down	[HC]	Coenzyme transport and metabolism;; Energy production and conversion	Cellular Component: integral component of membrane (GO:0016021);; Biological Process: carotenoid biosynthetic process (GO:0016117);; Molecular Function: oxidoreductase activity, acting on paired donors, with incorporation or reduction of molecular oxygen (GO:0016705);; Biological Process: oxidation-reduction process (GO:0055114);;	K06444|0|cmo:103498607|K06444 lycopene epsilon-cyclase [EC:5.5.1.18] | (RefSeq) LCYE, LECY; lycopene epsilon cyclase, chloroplastic	Carotenoid biosynthesis (ko00906)	--	--	Lycopene cyclase protein	Lycopene epsilon cyclase, chloroplastic OS=Arabidopsis thaliana OX=3702 GN=LUT2 PE=1 SV=2	I	Lipid transport and metabolism	lycopene epsilon cyclase, chloroplastic-like [Cucurbita maxima]
EVM0001576	2577	1555	2379	7848	4395	5324	30.4838	20.7839	26.0954	81.7925	54.3198	64.2885	1.90938e-05	1.57563	up	[I]	Lipid transport and metabolism	Cellular Component: chloroplast (GO:0009507);; Biological Process: carotenoid biosynthetic process (GO:0016117);; Molecular Function: geranylgeranyl-diphosphate geranylgeranyltransferase activity (GO:0016767);;	K02291|0|csv:101206471|K02291 15-cis-phytoene/all-trans-phytoene synthase [EC:2.5.1.32 2.5.1.99] | (RefSeq) phytoene synthase, chloroplastic	Carotenoid biosynthesis (ko00906)	[I]	Lipid transport and metabolism	Squalene/phytoene synthase	Phytoene synthase, chloroplastic OS=Cucumis melo OX=3656 GN=PSY PE=2 SV=1	I	Lipid transport and metabolism	phytoene synthase [Luffa aegyptiaca]
EVM0015273	152	98	440	4	7	7	1.94331	1.42366	5.24868	0.045344	0.080673	0.07881	1.21765e-10	-4.77328	down	[Q]	Secondary metabolites biosynthesis, transport and catabolism	Molecular Function: oxidoreductase activity, acting on single donors with incorporation of molecular oxygen, incorporation of two atoms of oxygen (GO:0016702);; Biological Process: oxidation-reduction process (GO:0055114);;	K09840|0|cmo:103489449|K09840 9-cis-epoxycarotenoid dioxygenase [EC:1.13.11.51] | (RefSeq) probable 9-cis-epoxycarotenoid dioxygenase NCED5, chloroplastic	Carotenoid biosynthesis (ko00906)	[Q]	Secondary metabolites biosynthesis, transport and catabolism	Retinal pigment epithelial membrane protein	9-cis-epoxycarotenoid dioxygenase NCED1, chloroplastic OS=Phaseolus vulgaris OX=3885 GN=NCED1 PE=2 SV=1	Q	Secondary metabolites biosynthesis, transport and catabolism	probable 9-cis-epoxycarotenoid dioxygenase NCED5, chloroplastic [Cucurbita maxima]
EVM0010946	2443	3214	2042	87232	50130	62890	31.7825	47.2779	24.635	1000.18	681.731	835.524	3.52208e-40	4.77095	up	[Q]	Secondary metabolites biosynthesis, transport and catabolism	Biological Process: carotenoid biosynthetic process (GO:0016117);; Molecular Function: oxidoreductase activity (GO:0016491);; Molecular Function: isomerase activity (GO:0016853);; Biological Process: oxidation-reduction process (GO:0055114);;	K09835|0|csv:101212850|K09835 prolycopene isomerase [EC:5.2.1.13] | (RefSeq) prolycopene isomerase, chloroplastic	Carotenoid biosynthesis (ko00906)	[H]	Coenzyme transport and metabolism	Flavin containing amine oxidoreductase;; NAD(P)-binding Rossmann-like domain;; FAD dependent oxidoreductase;; FAD binding domain;; GDP dissociation inhibitor	Prolycopene isomerase, chloroplastic OS=Solanum lycopersicum OX=4081 GN=CRTISO PE=1 SV=1	Q	Secondary metabolites biosynthesis, transport and catabolism	prolycopene isomerase, chloroplastic [Cucumis sativus]
EVM0008423	2746	2117	2562	15113	9727	11369	28.4273	24.768	24.5889	137.838	105.221	120.146	2.35609e-17	2.42195	up	[QV]	Secondary metabolites biosynthesis, transport and catabolism;; Defense mechanisms	Molecular Function: iron ion binding (GO:0005506);; Molecular Function: heme binding (GO:0020037);; Biological Process: oxidation-reduction process (GO:0055114);; Molecular Function: aromatase activity (GO:0070330);;	K15747|0|cmo:103491836|K15747 beta-ring hydroxylase [EC:1.14.-.-] | (RefSeq) protein LUTEIN DEFICIENT 5, chloroplastic	Carotenoid biosynthesis (ko00906)	[QI]	Secondary metabolites biosynthesis, transport and catabolism;; Lipid transport and metabolism	Cytochrome P450	Protein LUTEIN DEFICIENT 5, chloroplastic OS=Arabidopsis thaliana OX=3702 GN=CYP97A3 PE=1 SV=1	Q	Secondary metabolites biosynthesis, transport and catabolism	protein LUTEIN DEFICIENT 5, chloroplastic [Momordica charantia]
EVM0002371	3086	2092	2429	69348	35688	46873	35.7099	27.355	26.067	707.059	431.58	553.751	4.42376e-37	4.42097	up	[R]	General function prediction only	Cellular Component: chloroplast (GO:0009507);; Cellular Component: chromoplast (GO:0009509);; Biological Process: carotenoid biosynthetic process (GO:0016117);; Molecular Function: carotene 7,8-desaturase activity (GO:0016719);; Molecular Function: 9,9'-dicis-carotene:quinone oxidoreductase activity (GO:0052886);; Molecular Function: 7,9,9'-tricis-neurosporene:quinone oxidoreductase activity (GO:…	K00514|0|cmo:103501020|K00514 zeta-carotene desaturase [EC:1.3.5.6] | (RefSeq) ZDS; zeta-carotene desaturase, chloroplastic/chromoplastic	Carotenoid biosynthesis (ko00906)	[Q]	Secondary metabolites biosynthesis, transport and catabolism	Flavin containing amine oxidoreductase;; NAD(P)-binding Rossmann-like domain	Zeta-carotene desaturase, chloroplastic/chromoplastic OS=Tagetes erecta OX=13708 PE=2 SV=1	S	Function unknown	zeta-carotene desaturase, chloroplastic/chromoplastic [Cucurbita pepo subsp. pepo]
EVM0010127	717	567	724	1304	1509	1477	20.7912	18.572	19.4728	33.3401	45.7392	43.7311	6.50299e-08	1.2407	up	[T]	Signal transduction mechanisms	Cellular Component: integral component of membrane (GO:0016021);;	K17991|5.03201e-105|cmo:103502531|K17991 peroxygenase [EC:1.11.2.3] | (RefSeq) probable peroxygenase 5	Cutin, suberine and wax biosynthesis (ko00073)	--	--	Caleosin related protein	Probable peroxygenase 4 OS=Arabidopsis thaliana OX=3702 GN=PXG4 PE=1 SV=1	S	Function unknown	probable peroxygenase 5 [Cucumis melo]
EVM0010024	160	142	37	2382	2353	2245	2.15405	2.16055	0.453599	28.2617	33.1097	30.87	1.58296e-16	4.36341	up	[G]	Carbohydrate transport and metabolism	Molecular Function: hydrolase activity, hydrolyzing O-glycosyl compounds (GO:0004553);; Biological Process: carbohydrate metabolic process (GO:0005975);; Cellular Component: integral component of membrane (GO:0016021);;	K01188|0|cmo:103494776|K01188 beta-glucosidase [EC:3.2.1.21] | (RefSeq) beta-glucosidase 11-like	Cyanoamino acid metabolism (ko00460);; Starch and sucrose metabolism (ko00500);; Phenylpropanoid biosynthesis (ko00940)	[G]	Carbohydrate transport and metabolism	Glycosyl hydrolase family 1	Beta-glucosidase 11 OS=Arabidopsis thaliana OX=3702 GN=BGLU11 PE=2 SV=2	G	Carbohydrate transport and metabolism	beta-glucosidase 11 isoform X1 [Cucurbita moschata]
EVM0007609	541	431	479	246	200	194	7.88403	7.09711	6.46201	3.15893	3.03324	2.88564	0.000648418	-1.01868	down	[G]	Carbohydrate transport and metabolism	Molecular Function: hydrolase activity, hydrolyzing O-glycosyl compounds (GO:0004553);; Biological Process: carbohydrate metabolic process (GO:0005975);;	K05350|0|csv:101215621|K05350 beta-glucosidase [EC:3.2.1.21] | (RefSeq) beta-glucosidase 18-like	Cyanoamino acid metabolism (ko00460);; Starch and sucrose metabolism (ko00500);; Phenylpropanoid biosynthesis (ko00940)	[G]	Carbohydrate transport and metabolism	Glycosyl hydrolase family 1	Beta-glucosidase 18 OS=Oryza sativa subsp. japonica OX=39947 GN=BGLU18 PE=3 SV=2	G	Carbohydrate transport and metabolism	beta-glucosidase 18-like [Cucumis sativus]
EVM0014688	741	517	471	72	125	100	10.9196	8.61026	6.43156	0.934939	1.92513	1.49634	3.69864e-10	-2.35637	down	[G]	Carbohydrate transport and metabolism	Biological Process: carbohydrate metabolic process (GO:0005975);; Molecular Function: beta-glucosidase activity (GO:0008422);; Biological Process: glycosyl compound metabolic process (GO:1901657);;	K05350|0|csv:101220587|K05350 beta-glucosidase [EC:3.2.1.21] | (RefSeq) beta-glucosidase 18-like	Cyanoamino acid metabolism (ko00460);; Starch and sucrose metabolism (ko00500);; Phenylpropanoid biosynthesis (ko00940)	[G]	Carbohydrate transport and metabolism	Glycosyl hydrolase family 1	Beta-glucosidase 18 OS=Oryza sativa subsp. japonica OX=39947 GN=BGLU18 PE=3 SV=2	G	Carbohydrate transport and metabolism	beta-glucosidase 18-like [Cucurbita maxima]
EVM0016142	979	497	628	128	236	162	14.9333	8.56709	8.87617	1.71404	3.75212	2.5167	1.41152e-05	-1.81184	down	[G]	Carbohydrate transport and metabolism	Molecular Function: hydrolase activity, hydrolyzing O-glycosyl compounds (GO:0004553);; Biological Process: carbohydrate metabolic process (GO:0005975);;	K05350|0|cmo:103494400|K05350 beta-glucosidase [EC:3.2.1.21] | (RefSeq) beta-glucosidase 44-like	Cyanoamino acid metabolism (ko00460);; Starch and sucrose metabolism (ko00500);; Phenylpropanoid biosynthesis (ko00940)	[G]	Carbohydrate transport and metabolism	Glycosyl hydrolase family 1	Beta-glucosidase 44 OS=Arabidopsis thaliana OX=3702 GN=BGLU44 PE=2 SV=1	G	Carbohydrate transport and metabolism	beta-glucosidase 44-like [Cucurbita maxima]
EVM0012085	2618	897	3593	189	274	214	36.6216	14.176	46.6034	2.32639	3.99604	3.04759	7.66999e-10	-3.13312	down	[G]	Carbohydrate transport and metabolism	Molecular Function: hydrolase activity, hydrolyzing O-glycosyl compounds (GO:0004553);; Biological Process: carbohydrate metabolic process (GO:0005975);;	K05350|0|cmo:103501202|K05350 beta-glucosidase [EC:3.2.1.21] | (RefSeq) beta-glucosidase 44-like	Cyanoamino acid metabolism (ko00460);; Starch and sucrose metabolism (ko00500);; Phenylpropanoid biosynthesis (ko00940)	[G]	Carbohydrate transport and metabolism	Glycosyl hydrolase family 1	Beta-glucosidase 44 OS=Arabidopsis thaliana OX=3702 GN=BGLU44 PE=2 SV=1	G	Carbohydrate transport and metabolism	beta-glucosidase 44-like [Cucurbita moschata]
EVM0016469	2539	788	1474	242	380	303	27.4629	9.6376	14.7842	2.30425	4.28575	3.34653	5.94101e-06	-2.15495	down	[G]	Carbohydrate transport and metabolism	Molecular Function: hydrolase activity, hydrolyzing O-glycosyl compounds (GO:0004553);; Biological Process: carbohydrate metabolic process (GO:0005975);;	K05349|0|cmo:103502703|K05349 beta-glucosidase [EC:3.2.1.21] | (RefSeq) beta-glucosidase BoGH3B-like	Cyanoamino acid metabolism (ko00460);; Starch and sucrose metabolism (ko00500);; Phenylpropanoid biosynthesis (ko00940)	--	--	Glycosyl hydrolase family 3 N terminal domain;; Glycosyl hydrolase family 3 C-terminal domain	Beta-xylosidase/alpha-L-arabinofuranosidase 2 OS=Medicago sativa subsp. varia OX=36902 GN=Xyl2 PE=2 SV=1	G	Carbohydrate transport and metabolism	beta-glucosidase BoGH3B-like [Cucumis melo]
EVM0006818	787	574	1647	174	45	90	15.1755	12.5132	29.4478	2.94975	0.904836	1.7587	1.83058e-06	-2.98052	down	[Q]	Secondary metabolites biosynthesis, transport and catabolism	Biological Process: ethylene biosynthetic process (GO:0009693);; Molecular Function: 1-aminocyclopropane-1-carboxylate oxidase activity (GO:0009815);; Biological Process: fruit ripening (GO:0009835);; Molecular Function: L-ascorbic acid binding (GO:0031418);; Molecular Function: metal ion binding (GO:0046872);; Biological Process: oxidation-reduction process (GO:0055114);;	K05933|0|cmo:103491357|K05933 aminocyclopropanecarboxylate oxidase [EC:1.14.17.4] | (RefSeq) ACO1, CM-ACO1, EFE, PMEL1; 1-aminocyclopropane-1-carboxylate oxidase 1	Cysteine and methionine metabolism (ko00270)	[QR]	Secondary metabolites biosynthesis, transport and catabolism;; General function prediction only	2OG-Fe(II) oxygenase superfamily;; non-haem dioxygenase in morphine synthesis N-terminal	1-aminocyclopropane-1-carboxylate oxidase 1 OS=Cucumis melo OX=3656 GN=ACO1 PE=2 SV=1	S	Function unknown	1-aminocyclopropane-1-carboxylate oxidase 1 [Cucurbita maxima]
EVM0002416	8185	13717	7053	119336	47030	72581	156.845	297.125	125.322	2014.78	941.769	1419.88	1.39167e-10	3.10085	up	[Q]	Secondary metabolites biosynthesis, transport and catabolism	Molecular Function: oxidoreductase activity (GO:0016491);; Molecular Function: metal ion binding (GO:0046872);; Biological Process: oxidation-reduction process (GO:0055114);;	K05933|0|jcu:105640861|K05933 aminocyclopropanecarboxylate oxidase [EC:1.14.17.4] | (RefSeq) 1-aminocyclopropane-1-carboxylate oxidase	Cysteine and methionine metabolism (ko00270)	[QR]	Secondary metabolites biosynthesis, transport and catabolism;; General function prediction only	2OG-Fe(II) oxygenase superfamily;; non-haem dioxygenase in morphine synthesis N-terminal	1-aminocyclopropane-1-carboxylate oxidase OS=Actinidia deliciosa OX=3627 GN=ACO PE=2 SV=1	S	Function unknown	1-aminocyclopropane-1-carboxylate oxidase 1 [Momordica charantia]
EVM0004797	344	87	655	0	14	9	6.66568	1.90518	11.7543	0	0.281582	0.17592	4.68192e-07	-4.81905	down	[Q]	Secondary metabolites biosynthesis, transport and catabolism	Molecular Function: iron ion binding (GO:0005506);; Biological Process: ethylene biosynthetic process (GO:0009693);; Molecular Function: 1-aminocyclopropane-1-carboxylate oxidase activity (GO:0009815);; Biological Process: fruit ripening (GO:0009835);; Molecular Function: L-ascorbic acid binding (GO:0031418);; Biological Process: oxidation-reduction process (GO:0055114);;	K05933|0|cmo:103484645|K05933 aminocyclopropanecarboxylate oxidase [EC:1.14.17.4] | (RefSeq) ACO3, EFE; 1-aminocyclopropane-1-carboxylate oxidase 3	Cysteine and methionine metabolism (ko00270)	[QR]	Secondary metabolites biosynthesis, transport and catabolism;; General function prediction only	2OG-Fe(II) oxygenase superfamily;; non-haem dioxygenase in morphine synthesis N-terminal	1-aminocyclopropane-1-carboxylate oxidase 3 OS=Cucumis melo OX=3656 GN=ACO3 PE=2 SV=1	S	Function unknown	1-aminocyclopropane-1-carboxylate oxidase 3 [Cucumis melo]
EVM0022078	35	53	16	2578	1683	2183	0.413104	0.701604	0.168277	26.866	20.7986	26.3551	3.7315e-35	5.92594	up	[QV]	Secondary metabolites biosynthesis, transport and catabolism;; Defense mechanisms	Molecular Function: oxidoreductase activity (GO:0016491);; Molecular Function: metal ion binding (GO:0046872);;	K04123|0|csv:101206798|K04123 ent-kaurenoic acid hydroxylase [EC:1.14.13.79] | (RefSeq) beta-amyrin 11-oxidase-like	Diterpenoid biosynthesis (ko00904)	[QI]	Secondary metabolites biosynthesis, transport and catabolism;; Lipid transport and metabolism	Cytochrome P450	Beta-amyrin 11-oxidase OS=Glycyrrhiza uralensis OX=74613 GN=CYP88D6 PE=1 SV=1	Q	Secondary metabolites biosynthesis, transport and catabolism	beta-amyrin 11-oxidase-like [Cucurbita pepo subsp. pepo]
EVM0014486	561	477	462	696	1378	1086	7.82116	7.52563	5.97022	8.55463	20.1013	15.4675	0.00102461	1.20226	up	[QV]	Secondary metabolites biosynthesis, transport and catabolism;; Defense mechanisms	--	K04123|0|cmo:103490801|K04123 ent-kaurenoic acid hydroxylase [EC:1.14.13.79] | (RefSeq) beta-amyrin 11-oxidase-like	Diterpenoid biosynthesis (ko00904)	[QI]	Secondary metabolites biosynthesis, transport and catabolism;; Lipid transport and metabolism	Cytochrome P450	Beta-amyrin 11-oxidase OS=Glycyrrhiza uralensis OX=74613 GN=CYP88D6 PE=1 SV=1	Q	Secondary metabolites biosynthesis, transport and catabolism	beta-amyrin 11-oxidase-like isoform X1 [Cucurbita moschata]
EVM0013778	2890	1045	203	36	250	190	52.5309	21.4613	3.42055	0.564332	4.74126	3.51835	0.00300855	-2.71012	down	[Q]	Secondary metabolites biosynthesis, transport and catabolism	Molecular Function: iron ion binding (GO:0005506);; Biological Process: response to light stimulus (GO:0009416);; Biological Process: gibberellin catabolic process (GO:0045487);; Molecular Function: C-19 gibberellin 2-beta-dioxygenase activity (GO:0052634);; Biological Process: oxidation-reduction process (GO:0055114);;	K04125|0|cmo:103492969|K04125 gibberellin 2-oxidase [EC:1.14.11.13] | (RefSeq) gibberellin 2-beta-dioxygenase 1	Diterpenoid biosynthesis (ko00904)	[QR]	Secondary metabolites biosynthesis, transport and catabolism;; General function prediction only	2OG-Fe(II) oxygenase superfamily;; non-haem dioxygenase in morphine synthesis N-terminal	Gibberellin 2-beta-dioxygenase 1 OS=Pisum sativum OX=3888 GN=GA2OX1 PE=1 SV=1	S	Function unknown	gibberellin 2-beta-dioxygenase 1-like [Cucurbita pepo subsp. pepo]
EVM0009001	92	47	52	0	0	0	1.80943	1.03063	0.94359	0	0	0	7.01526e-08	-6.71451	down	[Q]	Secondary metabolites biosynthesis, transport and catabolism	Molecular Function: iron ion binding (GO:0005506);; Biological Process: response to light stimulus (GO:0009416);; Biological Process: gibberellin biosynthetic process (GO:0009686);; Biological Process: gibberellic acid mediated signaling pathway (GO:0009740);; Molecular Function: gibberellin 3-beta-dioxygenase activity (GO:0016707);; Biological Process: oxidation-reduction process (GO:0055114);;	K04124|0|cmo:103488262|K04124 gibberellin 3-beta-dioxygenase [EC:1.14.11.15] | (RefSeq) gibberellin 3-beta-dioxygenase 1-like	Diterpenoid biosynthesis (ko00904)	[QR]	Secondary metabolites biosynthesis, transport and catabolism;; General function prediction only	2OG-Fe(II) oxygenase superfamily;; non-haem dioxygenase in morphine synthesis N-terminal	Gibberellin 3-beta-dioxygenase 1 OS=Arabidopsis thaliana OX=3702 GN=GA3OX1 PE=1 SV=2	S	Function unknown	gibberellin 3-oxidase 3 [Marah macrocarpa]
Trichosanthes_anguina_newGene_2282	161	181	213	1243	716	810	4.28767	5.46652	5.27328	29.3005	20.0022	22.1199	3.29086e-11	2.43371	up	--	--	Molecular Function: oleoyl-[acyl-carrier-protein] hydrolase activity (GO:0004320);; Biological Process: fatty acid biosynthetic process (GO:0006633);; Molecular Function: myristoyl-[acyl-carrier-protein] hydrolase activity (GO:0016295);; Molecular Function: palmitoyl-[acyl-carrier-protein] hydrolase activity (GO:0016296);;	K10782|6.43427e-50|csv:101221530|K10782 fatty acyl-ACP thioesterase A [EC:3.1.2.14] | (RefSeq) oleoyl-acyl carrier protein thioesterase, chloroplastic	Fatty acid biosynthesis (ko00061)	--	--	Acyl-ACP thioesterase	Oleoyl-acyl carrier protein thioesterase 2, chloroplastic OS=Arabidopsis thaliana OX=3702 GN=FATA2 PE=2 SV=1	I	Lipid transport and metabolism	hypothetical protein Csa_7G343320 [Cucumis sativus]
EVM0002730	2226	1360	1766	8736	5893	6474	36.7251	25.3556	27.018	126.989	101.6	109.039	1.03471e-11	2.1195	up	[I]	Lipid transport and metabolism	Biological Process: fatty acid biosynthetic process (GO:0006633);; Molecular Function: thiolester hydrolase activity (GO:0016790);;	K10782|0|cmo:103497571|K10782 fatty acyl-ACP thioesterase A [EC:3.1.2.14] | (RefSeq) oleoyl-acyl carrier protein thioesterase 1, chloroplastic	Fatty acid biosynthesis (ko00061)	--	--	Acyl-ACP thioesterase	Oleoyl-acyl carrier protein thioesterase 2, chloroplastic OS=Arabidopsis thaliana OX=3702 GN=FATA2 PE=2 SV=1	I	Lipid transport and metabolism	oleoyl-acyl carrier protein thioesterase 1, chloroplastic-like [Cucurbita pepo subsp. pepo]
EVM0006766	429	92	385	2	5	0	7.04524	1.70121	5.8549	0.026725	0.068708	0	3.2939e-13	-6.22336	down	[F]	Nucleotide transport and metabolism	Biological Process: fatty acid biosynthetic process (GO:0006633);; Cellular Component: chloroplast (GO:0009507);; Molecular Function: acyl-[acyl-carrier-protein] desaturase activity (GO:0045300);; Biological Process: oxidation-reduction process (GO:0055114);;	K03921|0|csv:101204316|K03921 acyl-[acyl-carrier-protein] desaturase [EC:1.14.19.2 1.14.19.11 1.14.19.26] | (RefSeq) acyl-[acyl-carrier-protein] desaturase 6, chloroplastic	Fatty acid biosynthesis (ko00061);; Biosynthesis of unsaturated fatty acids (ko01040);; Fatty acid metabolism (ko01212)	--	--	Fatty acid desaturase	Stearoyl-[acyl-carrier-protein] 9-desaturase 6, chloroplastic OS=Arabidopsis thaliana OX=3702 GN=S-ACP-DES6 PE=2 SV=2	I	Lipid transport and metabolism	stearoyl-[acyl-carrier-protein] 9-desaturase 6, chloroplastic [Cucurbita pepo subsp. pepo]
EVM0022419	2781	2085	2715	4880	4530	4483	32.9728	27.9379	29.8398	50.9692	56.1176	54.259	4.48706e-06	1.02393	up	[F]	Nucleotide transport and metabolism	Biological Process: fatty acid biosynthetic process (GO:0006633);; Cellular Component: chloroplast (GO:0009507);; Molecular Function: acyl-[acyl-carrier-protein] desaturase activity (GO:0045300);; Biological Process: oxidation-reduction process (GO:0055114);;	K03921|0|csv:101217109|K03921 acyl-[acyl-carrier-protein] desaturase [EC:1.14.19.2 1.14.19.11 1.14.19.26] | (RefSeq) acyl-[acyl-carrier-protein] desaturase, chloroplastic-like	Fatty acid biosynthesis (ko00061);; Biosynthesis of unsaturated fatty acids (ko01040);; Fatty acid metabolism (ko01212)	--	--	Fatty acid desaturase	Stearoyl-[acyl-carrier-protein] 9-desaturase, chloroplastic OS=Ricinus communis OX=3988 PE=1 SV=1	I	Lipid transport and metabolism	stearoyl-[acyl-carrier-protein] 9-desaturase, chloroplastic-like [Cucumis melo]
EVM0001986	44	57	20	131	98	127	1.43071	2.06917	0.603569	3.73861	3.33369	4.20323	0.00896095	1.63171	up	[IQR]	Lipid transport and metabolism;; Secondary metabolites biosynthesis, transport and catabolism;; General function prediction only	Molecular Function: oxidoreductase activity (GO:0016491);; Biological Process: oxidation-reduction process (GO:0055114);;	K00059|1.77344e-152|cmo:103502971|K00059 3-oxoacyl-[acyl-carrier protein] reductase [EC:1.1.1.100] | (RefSeq) short-chain type dehydrogenase/reductase-like	Fatty acid biosynthesis (ko00061);; Biotin metabolism (ko00780);; Biosynthesis of unsaturated fatty acids (ko01040);; Fatty acid metabolism (ko01212)	[R]	General function prediction only	Enoyl-(Acyl carrier protein) reductase;; short chain dehydrogenase;; KR domain	NADPH-dependent aldehyde reductase-like protein, chloroplastic OS=Arabidopsis thaliana OX=3702 GN=At3g03980 PE=3 SV=1	S	Function unknown	NADPH-dependent aldehyde reductase-like protein, chloroplastic [Cucurbita pepo subsp. pepo]
Trichosanthes_anguina_newGene_6193	19	20	39	114	65	67	0.47225	0.572386	0.913881	2.53586	1.69819	1.7164	0.00804183	1.73927	up	[IQR]	Lipid transport and metabolism;; Secondary metabolites biosynthesis, transport and catabolism;; General function prediction only	--	K00059|6.81835e-53|csv:101205498|K00059 3-oxoacyl-[acyl-carrier protein] reductase [EC:1.1.1.100] | (RefSeq) short-chain type dehydrogenase/reductase-like	Fatty acid biosynthesis (ko00061);; Biotin metabolism (ko00780);; Biosynthesis of unsaturated fatty acids (ko01040);; Fatty acid metabolism (ko01212)	[R]	General function prediction only	short chain dehydrogenase;; Enoyl-(Acyl carrier protein) reductase;; Enoyl-(Acyl carrier protein) reductase;; short chain dehydrogenase	NADPH-dependent aldehyde reductase-like protein, chloroplastic OS=Arabidopsis thaliana OX=3702 GN=At3g03980 PE=3 SV=1	S	Function unknown	short-chain type dehydrogenase/reductase-like isoform X1 [Cucumis sativus]
EVM0016543	1192	615	822	1833	3927	2775	17.238	10.0502	11.0126	23.3516	59.3411	40.9572	8.71616e-06	1.8212	up	[I]	Lipid transport and metabolism	Cellular Component: integral component of membrane (GO:0016021);;	K00208|0|csv:101210519|K00208 enoyl-[acyl-carrier protein] reductase I [EC:1.3.1.9 1.3.1.10] | (RefSeq) enoyl-[acyl-carrier-protein] reductase [NADH], chloroplastic-like	Fatty acid biosynthesis (ko00061);; Biotin metabolism (ko00780);; Fatty acid metabolism (ko01212)	[R]	General function prediction only	Enoyl-(Acyl carrier protein) reductase;; short chain dehydrogenase	Enoyl-[acyl-carrier-protein] reductase [NADH], chloroplastic OS=Arabidopsis thaliana OX=3702 GN=MOD1 PE=1 SV=1	I	Lipid transport and metabolism	enoyl-[acyl-carrier-protein] reductase [NADH], chloroplastic-like [Cucumis sativus]
EVM0000550	780	417	456	1721	2013	1734	19.083	11.5194	10.3415	37.0999	51.4813	43.3268	1.77346e-08	1.86288	up	[I]	Lipid transport and metabolism	Cellular Component: cytoplasm (GO:0005737);; Biological Process: fatty acid biosynthetic process (GO:0006633);; Cellular Component: integral component of membrane (GO:0016021);; Molecular Function: hydro-lyase activity (GO:0016836);;	K02372|5.41909e-115|csv:101207195|K02372 3-hydroxyacyl-[acyl-carrier-protein] dehydratase [EC:4.2.1.59] | (RefSeq) uncharacterized LOC101207195	Fatty acid biosynthesis (ko00061);; Biotin metabolism (ko00780);; Fatty acid metabolism (ko01212)	--	--	FabA-like domain;; MaoC like domain	--	I	Lipid transport and metabolism	uncharacterized protein LOC111778171 [Cucurbita pepo subsp. pepo]
EVM0008993	1250	1971	1995	852	230	432	11.6146	20.7103	17.1977	6.97578	2.22584	4.09812	0.00648498	-1.58267	down	[I]	Lipid transport and metabolism	Biological Process: long-chain fatty acid metabolic process (GO:0001676);; Molecular Function: long-chain fatty acid-CoA ligase activity (GO:0004467);;	K01897|0|cmo:103489907|K01897 long-chain acyl-CoA synthetase [EC:6.2.1.3] | (RefSeq) long chain acyl-CoA synthetase 1	Fatty acid biosynthesis (ko00061);; Fatty acid degradation (ko00071);; Fatty acid metabolism (ko01212);; Peroxisome (ko04146)	[I]	Lipid transport and metabolism	AMP-binding enzyme	Long chain acyl-CoA synthetase 1 OS=Arabidopsis thaliana OX=3702 GN=LACS1 PE=2 SV=1	I	Lipid transport and metabolism	long chain acyl-CoA synthetase 1 [Cucurbita pepo subsp. pepo]
EVM0000279	373	313	609	34	88	66	4.13261	3.91727	6.25967	0.327345	1.01049	0.740179	3.77973e-07	-2.56528	down	[I]	Lipid transport and metabolism	Molecular Function: catalytic activity (GO:0003824);; Biological Process: metabolic process (GO:0008152);;	K01897|0|cmo:103498426|K01897 long-chain acyl-CoA synthetase [EC:6.2.1.3] | (RefSeq) long chain acyl-CoA synthetase 2	Fatty acid biosynthesis (ko00061);; Fatty acid degradation (ko00071);; Fatty acid metabolism (ko01212);; Peroxisome (ko04146)	[I]	Lipid transport and metabolism	AMP-binding enzyme;; AMP-binding enzyme C-terminal domain	Long chain acyl-CoA synthetase 2 OS=Arabidopsis thaliana OX=3702 GN=LACS2 PE=2 SV=1	I	Lipid transport and metabolism	long chain acyl-CoA synthetase 2 [Cucurbita moschata]
EVM0002159	298	198	140	2042	1218	1507	3.08639	2.31257	1.34467	18.6402	13.1857	15.9396	1.50427e-13	3.00933	up	[I]	Lipid transport and metabolism	Molecular Function: catalytic activity (GO:0003824);; Biological Process: metabolic process (GO:0008152);;	K01897|0|csv:101209130|K01897 long-chain acyl-CoA synthetase [EC:6.2.1.3] | (RefSeq) long chain acyl-CoA synthetase 4-like	Fatty acid biosynthesis (ko00061);; Fatty acid degradation (ko00071);; Fatty acid metabolism (ko01212);; Peroxisome (ko04146)	[I]	Lipid transport and metabolism	AMP-binding enzyme	Long chain acyl-CoA synthetase 4 OS=Arabidopsis thaliana OX=3702 GN=LACS4 PE=2 SV=1	I	Lipid transport and metabolism	long chain acyl-CoA synthetase 4-like [Cucurbita pepo subsp. pepo]
EVM0022179	5208	4142	2180	13042	9096	9628	45.0265	40.4734	17.4761	99.3402	82.1745	84.9706	0.000208806	1.58351	up	[I]	Lipid transport and metabolism	Biological Process: long-chain fatty acid metabolic process (GO:0001676);; Molecular Function: long-chain fatty acid-CoA ligase activity (GO:0004467);;	K01897|0|cmo:103483722|K01897 long-chain acyl-CoA synthetase [EC:6.2.1.3] | (RefSeq) long chain acyl-CoA synthetase 6, peroxisomal-like	Fatty acid biosynthesis (ko00061);; Fatty acid degradation (ko00071);; Fatty acid metabolism (ko01212);; Peroxisome (ko04146)	[I]	Lipid transport and metabolism	AMP-binding enzyme;; AMP-binding enzyme C-terminal domain	Long chain acyl-CoA synthetase 7, peroxisomal OS=Arabidopsis thaliana OX=3702 GN=LACS7 PE=1 SV=2	I	Lipid transport and metabolism	long chain acyl-CoA synthetase 6, peroxisomal-like isoform X1 [Cucurbita moschata]
EVM0005676	8086	6489	7181	1144	3121	2248	64.8278	58.8074	53.3828	8.07855	26.1438	18.3957	0.000211892	-1.56914	down	[I]	Lipid transport and metabolism	Molecular Function: ACP phosphopantetheine attachment site binding involved in fatty acid biosynthetic process (GO:0000036);; Molecular Function: oleoyl-[acyl-carrier-protein] hydrolase activity (GO:0004320);; Biological Process: fatty acid biosynthetic process (GO:0006633);; Molecular Function: palmitoyl-(protein) hydrolase activity (GO:0008474);; Molecular Function: myristoyl-[acyl-carrier-prot…	K10781|0|csv:101210955|K10781 fatty acyl-ACP thioesterase B [EC:3.1.2.14 3.1.2.21] | (RefSeq) palmitoyl-acyl carrier protein thioesterase, chloroplastic-like	Fatty acid biosynthesis (ko00061);; Fatty acid metabolism (ko01212)	--	--	Acyl-ACP thioesterase;; Acyl-ATP thioesterase	Palmitoyl-acyl carrier protein thioesterase, chloroplastic OS=Gossypium hirsutum OX=3635 GN=FATB1 PE=1 SV=1	I	Lipid transport and metabolism	palmitoyl-acyl carrier protein thioesterase, chloroplastic-like [Cucurbita moschata]
EVM0009178	1368	1071	1471	5738	2581	3778	16.4561	14.5665	16.4094	60.8398	32.4575	46.4184	9.90894e-06	1.76261	up	[I]	Lipid transport and metabolism	Molecular Function: oleoyl-[acyl-carrier-protein] hydrolase activity (GO:0004320);; Biological Process: fatty acid biosynthetic process (GO:0006633);; Molecular Function: palmitoyl-(protein) hydrolase activity (GO:0008474);; Molecular Function: myristoyl-[acyl-carrier-protein] hydrolase activity (GO:0016295);; Molecular Function: palmitoyl-[acyl-carrier-protein] hydrolase activity (GO:0016296);; …	K10781|0|csv:101206509|K10781 fatty acyl-ACP thioesterase B [EC:3.1.2.14 3.1.2.21] | (RefSeq) palmitoyl-acyl carrier protein thioesterase, chloroplastic	Fatty acid biosynthesis (ko00061);; Fatty acid metabolism (ko01212)	--	--	Acyl-ACP thioesterase;; Acyl-ATP thioesterase	Palmitoyl-acyl carrier protein thioesterase, chloroplastic OS=Gossypium hirsutum OX=3635 GN=FATB1 PE=1 SV=1	I	Lipid transport and metabolism	palmitoyl-acyl carrier protein thioesterase, chloroplastic-like [Momordica charantia]
EVM0003520	587	284	287	3049	3203	2870	8.87357	4.85265	4.02021	40.6196	50.6143	44.3061	1.10769e-17	3.09421	up	[I]	Lipid transport and metabolism	Molecular Function: [acyl-carrier-protein] S-malonyltransferase activity (GO:0004314);; Biological Process: metabolic process (GO:0008152);;	K00645|0|cmo:103497045|K00645 [acyl-carrier-protein] S-malonyltransferase [EC:2.3.1.39] | (RefSeq) malonyl CoA-acyl carrier protein transacylase	Fatty acid biosynthesis (ko00061);; Fatty acid metabolism (ko01212)	[I]	Lipid transport and metabolism	Acyl transferase domain	--	I	Lipid transport and metabolism	uncharacterized protein LOC111469440 [Cucurbita maxima]
EVM0002575	3479	3354	2874	11605	11642	11323	26.1743	28.5245	20.0543	76.9338	91.5447	86.9822	2.09634e-20	1.96834	up	[I]	Lipid transport and metabolism	Molecular Function: acetyl-CoA carboxylase activity (GO:0003989);; Biological Process: fatty acid biosynthetic process (GO:0006633);; Cellular Component: acetyl-CoA carboxylase complex (GO:0009317);; Molecular Function: transferase activity (GO:0016740);;	K01962|0|cmo:103490986|K01962 acetyl-CoA carboxylase carboxyl transferase subunit alpha [EC:6.4.1.2] | (RefSeq) acetyl-coenzyme A carboxylase carboxyl transferase subunit alpha, chloroplastic	Fatty acid biosynthesis (ko00061);; Pyruvate metabolism (ko00620);; Propanoate metabolism (ko00640);; Carbon metabolism (ko01200);; Fatty acid metabolism (ko01212)	--	--	Acetyl co-enzyme A carboxylase carboxyltransferase alpha subunit;; Carboxyl transferase domain	Acetyl-coenzyme A carboxylase carboxyl transferase subunit alpha, chloroplastic OS=Arabidopsis thaliana OX=3702 GN=CAC3 PE=1 SV=1	I	Lipid transport and metabolism	acetyl-coenzyme A carboxylase carboxyl transferase subunit alpha, chloroplastic [Momordica charantia]
EVM0020364	272	155	173	1478	2310	1788	5.29496	3.41299	3.11106	25.379	47.0351	35.5754	2.85386e-23	3.32776	up	[HI]	Coenzyme transport and metabolism;; Lipid transport and metabolism	Molecular Function: ligase activity (GO:0016874);;	K02160|4.16619e-99|cmo:103492902|K02160 acetyl-CoA carboxylase biotin carboxyl carrier protein | (RefSeq) biotin carboxyl carrier protein of acetyl-CoA carboxylase 2, chloroplastic	Fatty acid biosynthesis (ko00061);; Pyruvate metabolism (ko00620);; Propanoate metabolism (ko00640);; Carbon metabolism (ko01200);; Fatty acid metabolism (ko01212)	--	--	Biotin-requiring enzyme;; Biotin-lipoyl like	Biotin carboxyl carrier protein of acetyl-CoA carboxylase 2, chloroplastic OS=Arabidopsis thaliana OX=3702 GN=BCCP2 PE=1 SV=1	I	Lipid transport and metabolism	biotin carboxyl carrier protein of acetyl-CoA carboxylase 2, chloroplastic isoform X1 [Cucurbita maxima]
EVM0010669	2381	1799	1783	4086	3903	3326	43.6037	37.2319	30.2726	65.9227	74.6902	62.1801	2.04695e-05	1.06897	up	[HI]	Coenzyme transport and metabolism;; Lipid transport and metabolism	--	K02160|1.15814e-105|cmo:103496408|K02160 acetyl-CoA carboxylase biotin carboxyl carrier protein | (RefSeq) biotin carboxyl carrier protein of acetyl-CoA carboxylase, chloroplastic	Fatty acid biosynthesis (ko00061);; Pyruvate metabolism (ko00620);; Propanoate metabolism (ko00640);; Carbon metabolism (ko01200);; Fatty acid metabolism (ko01212)	--	--	Biotin-requiring enzyme	Biotin carboxyl carrier protein of acetyl-CoA carboxylase 1, chloroplastic OS=Arabidopsis thaliana OX=3702 GN=BCCP1 PE=1 SV=2	I	Lipid transport and metabolism	biotin carboxyl carrier protein of acetyl-CoA carboxylase, chloroplastic-like isoform X1 [Cucurbita moschata]
EVM0007686	1117	393	710	1992	4299	3098	13.9524	5.53985	8.21295	21.9133	56.106	39.4948	4.01083e-06	2.19094	up	[I]	Lipid transport and metabolism	Molecular Function: acetyl-CoA carboxylase activity (GO:0003989);; Molecular Function: biotin carboxylase activity (GO:0004075);; Molecular Function: ATP binding (GO:0005524);; Biological Process: fatty acid biosynthetic process (GO:0006633);; Cellular Component: chloroplast (GO:0009507);; Molecular Function: metal ion binding (GO:0046872);; Biological Process: malonyl-CoA biosynthetic process (G…	K01961|0|cmo:103491380|K01961 acetyl-CoA carboxylase, biotin carboxylase subunit [EC:6.4.1.2 6.3.4.14] | (RefSeq) biotin carboxylase 1, chloroplastic	Fatty acid biosynthesis (ko00061);; Pyruvate metabolism (ko00620);; Propanoate metabolism (ko00640);; Carbon metabolism (ko01200);; Fatty acid metabolism (ko01212)	[IE]	Lipid transport and metabolism;; Amino acid transport and metabolism	Carbamoyl-phosphate synthase L chain, ATP binding domain;; Biotin carboxylase, N-terminal domain;; Biotin carboxylase C-terminal domain;; ATP-grasp domain;; D-ala D-ala ligase C-terminus	Biotin carboxylase 1, chloroplastic OS=Populus trichocarpa OX=3694 GN=POPTRDRAFT_831870 PE=2 SV=1	I	Lipid transport and metabolism	biotin carboxylase 1, chloroplastic [Cucumis melo]
EVM0016374	15	14	17	50	62	49	0.260817	0.281364	0.281835	0.784532	1.15786	0.877672	0.00186713	1.88354	up	[I]	Lipid transport and metabolism	Molecular Function: acetyl-CoA carboxylase activity (GO:0003989);; Molecular Function: ATP binding (GO:0005524);; Biological Process: fatty acid biosynthetic process (GO:0006633);; Molecular Function: zinc ion binding (GO:0008270);; Cellular Component: acetyl-CoA carboxylase complex (GO:0009317);; Cellular Component: chloroplast stroma (GO:0009570);; Molecular Function: transferase activity (GO:0…	K01963|4.41874e-180|jcu:7564871|K01963 acetyl-CoA carboxylase carboxyl transferase subunit beta [EC:6.4.1.2] | (RefSeq) accD, JacuC_p029; acetyl-CoA carboxylase beta subunit	Fatty acid biosynthesis (ko00061);; Pyruvate metabolism (ko00620);; Propanoate metabolism (ko00640);; Carbon metabolism (ko01200);; Fatty acid metabolism (ko01212)	[EI]	Amino acid transport and metabolism;; Lipid transport and metabolism	Apocytochrome F, N-terminal;; Apocytochrome F, C-terminal;; Carboxyl transferase domain;; Ycf4	Acetyl-coenzyme A carboxylase carboxyl transferase subunit beta, chloroplastic OS=Carica papaya OX=3649 GN=accD PE=3 SV=1	I	Lipid transport and metabolism	hypothetical protein GOBAR_DD09148 [Gossypium barbadense]
EVM0020638	2887	1653	596	161905	153755	149492	27.9293	18.0688	5.34054	1379.91	1554.31	1476.32	1.95863e-35	6.44948	up	--	--	Molecular Function: oxidoreductase activity, acting on single donors with incorporation of molecular oxygen, incorporation of two atoms of oxygen (GO:0016702);; Biological Process: oxylipin biosynthetic process (GO:0031408);; Molecular Function: metal ion binding (GO:0046872);; Biological Process: oxidation-reduction process (GO:0055114);;	K00454|0|cmo:103491538|K00454 lipoxygenase [EC:1.13.11.12] | (RefSeq) LOX10; linoleate 13S-lipoxygenase 2-1, chloroplastic-like	Linoleic acid metabolism (ko00591);; alpha-Linolenic acid metabolism (ko00592)	--	--	Lipoxygenase;; PLAT/LH2 domain	Linoleate 13S-lipoxygenase 2-1, chloroplastic OS=Solanum tuberosum OX=4113 GN=LOX2.1 PE=1 SV=1	S	Function unknown	linoleate 13S-lipoxygenase 2-1, chloroplastic-like [Cucumis melo]
EVM0014911	0	0	0	47501	55354	50917	0	0	0	352.611	487.368	437.951	2.02894e-80	15.8139	up	--	--	Molecular Function: oxidoreductase activity, acting on single donors with incorporation of molecular oxygen, incorporation of two atoms of oxygen (GO:0016702);; Biological Process: oxylipin biosynthetic process (GO:0031408);; Molecular Function: metal ion binding (GO:0046872);; Biological Process: oxidation-reduction process (GO:0055114);;	K00454|0|cmo:103491539|K00454 lipoxygenase [EC:1.13.11.12] | (RefSeq) LOX13; linoleate 13S-lipoxygenase 2-1, chloroplastic-like	Linoleic acid metabolism (ko00591);; alpha-Linolenic acid metabolism (ko00592)	--	--	Lipoxygenase;; PLAT/LH2 domain	Linoleate 13S-lipoxygenase 2-1, chloroplastic OS=Solanum tuberosum OX=4113 GN=LOX2.1 PE=1 SV=1	S	Function unknown	linoleate 13S-lipoxygenase 2-1, chloroplastic-like [Cucurbita maxima]
EVM0013522	207	164	230	0	4	0	1.80208	1.61971	1.85865	0	0.036526	0	9.86117e-16	-6.48566	down	--	--	Biological Process: fatty acid biosynthetic process (GO:0006633);; Molecular Function: dioxygenase activity (GO:0051213);;	K00454|0|csv:101209041|K00454 lipoxygenase [EC:1.13.11.12] | (RefSeq) linoleate 13S-lipoxygenase 2-1, chloroplastic-like	Linoleic acid metabolism (ko00591);; alpha-Linolenic acid metabolism (ko00592)	--	--	Lipoxygenase;; PLAT/LH2 domain	Linoleate 13S-lipoxygenase 2-1, chloroplastic OS=Solanum tuberosum OX=4113 GN=LOX2.1 PE=1 SV=1	S	Function unknown	linoleate 13S-lipoxygenase 2-1, chloroplastic-like [Cucurbita moschata]
EVM0005296	217	44	34	219146	103896	144888	1.89756	0.434793	0.274504	1690.57	950.641	1295.1	4.19169e-56	10.2671	up	--	--	Molecular Function: oxidoreductase activity, acting on single donors with incorporation of molecular oxygen, incorporation of two atoms of oxygen (GO:0016702);; Biological Process: oxylipin biosynthetic process (GO:0031408);; Molecular Function: metal ion binding (GO:0046872);; Biological Process: oxidation-reduction process (GO:0055114);;	K00454|0|cmo:103491539|K00454 lipoxygenase [EC:1.13.11.12] | (RefSeq) LOX13; linoleate 13S-lipoxygenase 2-1, chloroplastic-like	Linoleic acid metabolism (ko00591);; alpha-Linolenic acid metabolism (ko00592)	--	--	Lipoxygenase;; PLAT/LH2 domain	Linoleate 13S-lipoxygenase 2-1, chloroplastic OS=Solanum tuberosum OX=4113 GN=LOX2.1 PE=1 SV=1	S	Function unknown	linoleate 13S-lipoxygenase 2-1, chloroplastic-like [Cucurbita pepo subsp. pepo]
EVM0003385	556	730	810	10	3	4	5.00723	7.42616	6.76305	0.079273	0.026111	0.036546	1.08784e-35	-6.57412	down	--	--	Molecular Function: oxidoreductase activity (GO:0016491);; Biological Process: single-organism metabolic process (GO:0044710);;	K00454|0|csv:101216318|K00454 lipoxygenase [EC:1.13.11.12] | (RefSeq) linoleate 13S-lipoxygenase 2-1, chloroplastic-like	Linoleic acid metabolism (ko00591);; alpha-Linolenic acid metabolism (ko00592)	--	--	Lipoxygenase	Linoleate 13S-lipoxygenase 2-1, chloroplastic OS=Solanum tuberosum OX=4113 GN=LOX2.1 PE=1 SV=1	S	Function unknown	linoleate 13S-lipoxygenase 2-1, chloroplastic-like isoform X1 [Cucurbita moschata]
EVM0018765	155	67	94	0	0	3	1.48494	0.720932	0.828305	0	0	0.019584	2.96663e-09	-5.72993	down	--	--	Molecular Function: oxidoreductase activity (GO:0016491);; Biological Process: single-organism metabolic process (GO:0044710);;	K00454|0|cmo:103492581|K00454 lipoxygenase [EC:1.13.11.12] | (RefSeq) linoleate 9S-lipoxygenase-like	Linoleic acid metabolism (ko00591);; alpha-Linolenic acid metabolism (ko00592)	--	--	Lipoxygenase;; PLAT/LH2 domain	Seed linoleate 9S-lipoxygenase-3 OS=Pisum sativum OX=3888 GN=LOX1.3 PE=2 SV=1	P	Inorganic ion transport and metabolism	linoleate 9S-lipoxygenase-like isoform X1 [Cucurbita maxima]
EVM0019200	292	993	363	133	102	86	2.9285	11.2785	3.38318	1.17172	1.06255	0.873061	0.000472489	-2.16395	down	[G]	Carbohydrate transport and metabolism	Cellular Component: integral component of membrane (GO:0016021);; Molecular Function: pectate lyase activity (GO:0030570);; Biological Process: pectin catabolic process (GO:0045490);; Molecular Function: metal ion binding (GO:0046872);;	K01728|0|csv:101218812|K01728 pectate lyase [EC:4.2.2.2] | (RefSeq) pectate lyase-like	Pentose and glucuronate interconversions (ko00040)	--	--	Pectate lyase, N terminus;; Pectate lyase	Pectate lyase OS=Lilium longiflorum OX=4690 PE=2 SV=1	G	Carbohydrate transport and metabolism	pectate lyase-like isoform X1 [Cucumis sativus]
EVM0019667	258	52	520	0	6	17	3.23677	0.727519	6.0441	0	0.066234	0.213924	3.7702e-05	-4.3407	down	[G]	Carbohydrate transport and metabolism	Cellular Component: integral component of membrane (GO:0016021);; Molecular Function: pectate lyase activity (GO:0030570);; Biological Process: pectin catabolic process (GO:0045490);; Molecular Function: metal ion binding (GO:0046872);;	K01728|0|csv:101203012|K01728 pectate lyase [EC:4.2.2.2] | (RefSeq) probable pectate lyase 12	Pentose and glucuronate interconversions (ko00040)	--	--	Pectate lyase	Probable pectate lyase 12 OS=Arabidopsis thaliana OX=3702 GN=At3g53190 PE=2 SV=2	G	Carbohydrate transport and metabolism	probable pectate lyase 12 [Cucurbita pepo subsp. pepo]
EVM0012265	1482	1231	1705	295	431	431	26.0543	24.4676	27.8055	4.56748	7.91601	7.7226	2.72703e-09	-1.76532	down	[G]	Carbohydrate transport and metabolism	Cellular Component: integral component of membrane (GO:0016021);; Molecular Function: pectate lyase activity (GO:0030570);; Biological Process: pectin catabolic process (GO:0045490);; Molecular Function: metal ion binding (GO:0046872);;	K01728|0|cmo:103496461|K01728 pectate lyase [EC:4.2.2.2] | (RefSeq) probable pectate lyase 12	Pentose and glucuronate interconversions (ko00040)	--	--	Pectate lyase	Probable pectate lyase 12 OS=Arabidopsis thaliana OX=3702 GN=At3g53190 PE=2 SV=2	G	Carbohydrate transport and metabolism	probable pectate lyase 12 [Cucurbita pepo subsp. pepo]
EVM0003888	1107	557	960	28	91	53	13.3096	7.56656	10.7004	0.291917	1.13996	0.640545	2.49038e-13	-3.67372	down	[G]	Carbohydrate transport and metabolism	Cellular Component: integral component of membrane (GO:0016021);; Molecular Function: pectate lyase activity (GO:0030570);; Biological Process: pectin catabolic process (GO:0045490);; Molecular Function: metal ion binding (GO:0046872);;	K01728|0|cmo:103489433|K01728 pectate lyase [EC:4.2.2.2] | (RefSeq) probable pectate lyase 18	Pentose and glucuronate interconversions (ko00040)	--	--	Pectate lyase	Probable pectate lyase 12 OS=Arabidopsis thaliana OX=3702 GN=At3g53190 PE=2 SV=2	G	Carbohydrate transport and metabolism	probable pectate lyase 18 [Momordica charantia]
EVM0006837	1051	166	5690	13	42	25	15.9626	2.84166	80.1735	0.166443	0.666664	0.387165	8.00705e-10	-5.63815	down	[G]	Carbohydrate transport and metabolism	Molecular Function: pectate lyase activity (GO:0030570);; Biological Process: pectin catabolic process (GO:0045490);; Molecular Function: metal ion binding (GO:0046872);;	K01728|0|csv:101209736|K01728 pectate lyase [EC:4.2.2.2] | (RefSeq) probable pectate lyase 5	Pentose and glucuronate interconversions (ko00040)	--	--	Pectate lyase	Probable pectate lyase 22 OS=Arabidopsis thaliana OX=3702 GN=At5g63180 PE=2 SV=1	G	Carbohydrate transport and metabolism	probable pectate lyase 5 [Cucurbita maxima]
EVM0018420	184	127	158	0	0	0	3.27747	2.56103	2.60647	0	0	0	1.53685e-12	-8.00389	down	[G]	Carbohydrate transport and metabolism	Cellular Component: integral component of membrane (GO:0016021);; Molecular Function: pectate lyase activity (GO:0030570);; Biological Process: pectin catabolic process (GO:0045490);; Molecular Function: metal ion binding (GO:0046872);;	K01728|0|cmo:103487738|K01728 pectate lyase [EC:4.2.2.2] | (RefSeq) probable pectate lyase 5	Pentose and glucuronate interconversions (ko00040)	--	--	Pectate lyase	Probable pectate lyase 5 OS=Arabidopsis thaliana OX=3702 GN=At1g67750 PE=2 SV=2	G	Carbohydrate transport and metabolism	probable pectate lyase 5 [Cucurbita pepo subsp. pepo]
EVM0011508	226	88	345	0	22	17	4.51724	1.97347	6.39704	0	0.440124	0.34694	0.000553028	-3.48417	down	[G]	Carbohydrate transport and metabolism	Molecular Function: pectate lyase activity (GO:0030570);; Biological Process: pectin catabolic process (GO:0045490);; Molecular Function: metal ion binding (GO:0046872);;	K01728|0|cmo:103489803|K01728 pectate lyase [EC:4.2.2.2] | (RefSeq) probable pectate lyase 8	Pentose and glucuronate interconversions (ko00040)	--	--	Pectate lyase;; Right handed beta helix region	Probable pectate lyase 10 OS=Arabidopsis thaliana OX=3702 GN=At3g24670 PE=2 SV=2	G	Carbohydrate transport and metabolism	probable pectate lyase 8 [Cucurbita maxima]
EVM0005660	358	158	339	0	0	0	4.63995	2.31127	4.08421	0	0	0	2.61947e-15	-8.69485	down	[G]	Carbohydrate transport and metabolism	Cellular Component: integral component of membrane (GO:0016021);; Molecular Function: pectate lyase activity (GO:0030570);; Biological Process: pectin catabolic process (GO:0045490);; Molecular Function: metal ion binding (GO:0046872);;	K01728|0|cmo:103499488|K01728 pectate lyase [EC:4.2.2.2] | (RefSeq) probable pectate lyase 8	Pentose and glucuronate interconversions (ko00040)	--	--	Pectate lyase;; Right handed beta helix region	Probable pectate lyase 15 OS=Arabidopsis thaliana OX=3702 GN=At4g13710 PE=2 SV=1	G	Carbohydrate transport and metabolism	probable pectate lyase 8 [Momordica charantia]
EVM0000825	1815	712	907	26	163	110	21.1807	9.3826	9.8124	0.266931	1.97637	1.30223	1.20798e-06	-3.20849	down	[G]	Carbohydrate transport and metabolism	Molecular Function: pectate lyase activity (GO:0030570);; Biological Process: pectin catabolic process (GO:0045490);; Molecular Function: metal ion binding (GO:0046872);;	K01728|0|cmo:103483506|K01728 pectate lyase [EC:4.2.2.2] | (RefSeq) probable pectate lyase 8	Pentose and glucuronate interconversions (ko00040)	--	--	Pectate lyase;; Right handed beta helix region	Probable pectate lyase 15 OS=Arabidopsis thaliana OX=3702 GN=At4g13710 PE=2 SV=1	G	Carbohydrate transport and metabolism	probable pectate lyase 8 [Momordica charantia]
EVM0004838	15122	6941	9988	25	91	41	201.011	104.284	123.11	0.285566	1.26308	0.547576	1.58109e-48	-7.30436	down	[GI]	Carbohydrate transport and metabolism;; Lipid transport and metabolism	Cellular Component: cell wall (GO:0005618);; Cellular Component: membrane (GO:0016020);; Molecular Function: pectinesterase activity (GO:0030599);; Biological Process: cell wall modification (GO:0042545);; Biological Process: negative regulation of catalytic activity (GO:0043086);; Molecular Function: aspartyl esterase activity (GO:0045330);; Biological Process: pectin catabolic process (GO:00454…	K01051|0|csv:101216377|K01051 pectinesterase [EC:3.1.1.11] | (RefSeq) pectinesterase	Pentose and glucuronate interconversions (ko00040);; Starch and sucrose metabolism (ko00500)	--	--	Pectinesterase;; Plant invertase/pectin methylesterase inhibitor	Pectinesterase/pectinesterase inhibitor OS=Ficus pumila var. awkeotsang OX=204231 PE=1 SV=1	G	Carbohydrate transport and metabolism	pectinesterase [Cucumis sativus]
EVM0017077	836	629	2156	27	47	31	11.6018	9.87693	27.7651	0.326167	0.676162	0.431354	1.73116e-18	-4.78549	down	[GI]	Carbohydrate transport and metabolism;; Lipid transport and metabolism	Cellular Component: extracellular region (GO:0005576);; Cellular Component: cell wall (GO:0005618);; Cellular Component: integral component of membrane (GO:0016021);; Molecular Function: pectinesterase activity (GO:0030599);; Biological Process: cell wall modification (GO:0042545);; Biological Process: negative regulation of catalytic activity (GO:0043086);; Molecular Function: aspartyl esterase …	K01051|0|csv:101217552|K01051 pectinesterase [EC:3.1.1.11] | (RefSeq) pectinesterase 2	Pentose and glucuronate interconversions (ko00040);; Starch and sucrose metabolism (ko00500)	--	--	Pectinesterase;; Plant invertase/pectin methylesterase inhibitor	Pectinesterase 2 OS=Citrus sinensis OX=2711 GN=PECS-2.1 PE=2 SV=1	G	Carbohydrate transport and metabolism	pectinesterase 2 [Momordica charantia]
EVM0000750	10611	21093	19070	6467	3024	4076	185.641	417.129	309.375	99.666	55.2661	72.7883	0.000257104	-1.72536	down	[GI]	Carbohydrate transport and metabolism;; Lipid transport and metabolism	Cellular Component: cell wall (GO:0005618);; Molecular Function: pectinesterase activity (GO:0030599);; Biological Process: cell wall modification (GO:0042545);; Molecular Function: aspartyl esterase activity (GO:0045330);; Biological Process: pectin catabolic process (GO:0045490);;	K01051|0|csv:101221923|K01051 pectinesterase [EC:3.1.1.11] | (RefSeq) pectinesterase 31	Pentose and glucuronate interconversions (ko00040);; Starch and sucrose metabolism (ko00500)	--	--	Pectinesterase	Pectinesterase 31 OS=Arabidopsis thaliana OX=3702 GN=PME31 PE=1 SV=1	G	Carbohydrate transport and metabolism	pectinesterase 31 [Momordica charantia]
EVM0009323	2267	955	919	26	124	90	27.9968	13.3271	10.5147	0.28231	1.5992	1.13002	7.06965e-10	-3.78901	down	[GI]	Carbohydrate transport and metabolism;; Lipid transport and metabolism	Molecular Function: enzyme inhibitor activity (GO:0004857);; Cellular Component: extracellular region (GO:0005576);; Cellular Component: cell wall (GO:0005618);; Molecular Function: pectinesterase activity (GO:0030599);; Biological Process: cell wall modification (GO:0042545);; Biological Process: negative regulation of catalytic activity (GO:0043086);; Molecular Function: aspartyl esterase activ…	K01051|0|cmo:103490630|K01051 pectinesterase [EC:3.1.1.11] | (RefSeq) pectinesterase/pectinesterase inhibitor PPE8B-like	Pentose and glucuronate interconversions (ko00040);; Starch and sucrose metabolism (ko00500)	--	--	Pectinesterase;; Plant invertase/pectin methylesterase inhibitor	Pectinesterase/pectinesterase inhibitor PPE8B OS=Prunus persica OX=3760 PE=2 SV=1	G	Carbohydrate transport and metabolism	pectinesterase/pectinesterase inhibitor PPE8B-like [Cucumis melo]
EVM0000123	499	554	500	28	10	10	6.66512	8.37296	6.19388	0.328036	0.13342	0.136529	1.04029e-20	-4.72501	down	[GI]	Carbohydrate transport and metabolism;; Lipid transport and metabolism	Cellular Component: extracellular region (GO:0005576);; Cellular Component: cell wall (GO:0005618);; Cellular Component: integral component of membrane (GO:0016021);; Molecular Function: pectinesterase activity (GO:0030599);; Biological Process: cell wall modification (GO:0042545);; Biological Process: negative regulation of catalytic activity (GO:0043086);; Molecular Function: aspartyl esterase …	K01051|0|cmo:103499204|K01051 pectinesterase [EC:3.1.1.11] | (RefSeq) pectinesterase-like	Pentose and glucuronate interconversions (ko00040);; Starch and sucrose metabolism (ko00500)	--	--	Pectinesterase;; Plant invertase/pectin methylesterase inhibitor	Pectinesterase 3 OS=Citrus sinensis OX=2711 PE=1 SV=1	G	Carbohydrate transport and metabolism	pectinesterase-like [Cucumis melo]
EVM0004218	280	66	241	0	8	12	3.64514	0.964486	2.90713	0	0.109086	0.158918	7.26554e-06	-4.22211	down	[GI]	Carbohydrate transport and metabolism;; Lipid transport and metabolism	Cellular Component: cell wall (GO:0005618);; Molecular Function: pectinesterase activity (GO:0030599);; Biological Process: cell wall modification (GO:0042545);; Biological Process: negative regulation of catalytic activity (GO:0043086);; Molecular Function: aspartyl esterase activity (GO:0045330);; Biological Process: pectin catabolic process (GO:0045490);; Molecular Function: pectinesterase inh…	K01051|0|csv:101205557|K01051 pectinesterase [EC:3.1.1.11] | (RefSeq) pectinesterase-like	Pentose and glucuronate interconversions (ko00040);; Starch and sucrose metabolism (ko00500)	--	--	Pectinesterase;; Plant invertase/pectin methylesterase inhibitor	Probable pectinesterase/pectinesterase inhibitor 40 OS=Arabidopsis thaliana OX=3702 GN=PME40 PE=2 SV=1	G	Carbohydrate transport and metabolism	pectinesterase-like [Cucurbita maxima]
EVM0019495	9849	1920	7737	7	25	6	125.366	27.622	91.321	0.067287	0.330404	0.077965	1.10408e-35	-8.36037	down	[GI]	Carbohydrate transport and metabolism;; Lipid transport and metabolism	Cellular Component: extracellular region (GO:0005576);; Cellular Component: cell wall (GO:0005618);; Cellular Component: integral component of membrane (GO:0016021);; Molecular Function: pectinesterase activity (GO:0030599);; Biological Process: cell wall modification (GO:0042545);; Biological Process: negative regulation of catalytic activity (GO:0043086);; Molecular Function: aspartyl esterase …	K01051|0|csv:101212388|K01051 pectinesterase [EC:3.1.1.11] | (RefSeq) pectinesterase-like	Pentose and glucuronate interconversions (ko00040);; Starch and sucrose metabolism (ko00500)	--	--	Pectinesterase;; Plant invertase/pectin methylesterase inhibitor	Pectinesterase 3 OS=Citrus sinensis OX=2711 PE=1 SV=1	G	Carbohydrate transport and metabolism	pectinesterase-like [Cucurbita maxima]
EVM0022525	96	68	179	0	0	0	1.87525	1.48858	3.24722	0	0	0	3.6079e-10	-7.45591	down	[G]	Carbohydrate transport and metabolism	Molecular Function: polygalacturonase activity (GO:0004650);; Cellular Component: extracellular region (GO:0005576);; Biological Process: carbohydrate metabolic process (GO:0005975);; Biological Process: cell wall organization (GO:0071555);;	K01184|0|csv:101219551|K01184 polygalacturonase [EC:3.2.1.15] | (RefSeq) polygalacturonase-like	Pentose and glucuronate interconversions (ko00040);; Starch and sucrose metabolism (ko00500)	--	--	Glycosyl hydrolases family 28;; Pectate lyase superfamily protein	Polygalacturonase OS=Prunus persica OX=3760 PE=2 SV=1	M	Cell wall/membrane/envelope biogenesis	polygalacturonase-like [Cucumis sativus]
EVM0019429	158	318	245	0	10	7	3.45636	7.85569	4.95436	0	0.227275	0.133991	6.10767e-10	-4.90236	down	[GI]	Carbohydrate transport and metabolism;; Lipid transport and metabolism	Cellular Component: extracellular region (GO:0005576);; Cellular Component: cell wall (GO:0005618);; Molecular Function: pectinesterase activity (GO:0030599);; Biological Process: cell wall modification (GO:0042545);; Molecular Function: aspartyl esterase activity (GO:0045330);; Biological Process: pectin catabolic process (GO:0045490);;	K01051|0|cmo:103500003|K01051 pectinesterase [EC:3.1.1.11] | (RefSeq) probable pectinesterase 53	Pentose and glucuronate interconversions (ko00040);; Starch and sucrose metabolism (ko00500)	--	--	Pectinesterase	Probable pectinesterase 53 OS=Arabidopsis thaliana OX=3702 GN=PME53 PE=2 SV=1	G	Carbohydrate transport and metabolism	probable pectinesterase 53 [Cucurbita pepo subsp. pepo]
EVM0008208	747	247	2478	4	3	14	10.5726	3.93811	32.52	0.04989	0.029587	0.202329	2.41871e-15	-6.57829	down	[E]	Amino acid transport and metabolism	Cellular Component: cytoplasm (GO:0005737);; Biological Process: L-phenylalanine catabolic process (GO:0006559);; Biological Process: cinnamic acid biosynthetic process (GO:0009800);; Molecular Function: phenylalanine ammonia-lyase activity (GO:0045548);;	K10775|0|csv:101218144|K10775 phenylalanine ammonia-lyase [EC:4.3.1.24] | (RefSeq) phenylalanine ammonia-lyase 1-like	Phenylalanine metabolism (ko00360);; Phenylpropanoid biosynthesis (ko00940)	[Q]	Secondary metabolites biosynthesis, transport and catabolism	Aromatic amino acid lyase	Phenylalanine ammonia-lyase OS=Stylosanthes humilis OX=35628 GN=PAL17.1 PE=2 SV=1	E	Amino acid transport and metabolism	hypothetical protein Csa_6G445740 [Cucumis sativus]
EVM0011798	6590	4191	18522	150	224	241	55.7039	40.0379	145.182	1.1158	1.9715	2.07632	2.68171e-21	-5.22239	down	[E]	Amino acid transport and metabolism	Cellular Component: cytoplasm (GO:0005737);; Biological Process: L-phenylalanine catabolic process (GO:0006559);; Biological Process: cinnamic acid biosynthetic process (GO:0009800);; Molecular Function: phenylalanine ammonia-lyase activity (GO:0045548);;	K10775|0|csv:101217907|K10775 phenylalanine ammonia-lyase [EC:4.3.1.24] | (RefSeq) phenylalanine ammonia-lyase 1	Phenylalanine metabolism (ko00360);; Phenylpropanoid biosynthesis (ko00940)	[Q]	Secondary metabolites biosynthesis, transport and catabolism	Aromatic amino acid lyase	Phenylalanine ammonia-lyase OS=Stylosanthes humilis OX=35628 GN=PAL17.1 PE=2 SV=1	E	Amino acid transport and metabolism	phenylalanine ammonia-lyase [Luffa aegyptiaca]
EVM0020582	205	84	812	11	81	48	1.77592	0.816195	6.53565	0.079129	0.732311	0.418906	0.00638765	-2.56727	down	[E]	Amino acid transport and metabolism	Cellular Component: cytoplasm (GO:0005737);; Biological Process: L-phenylalanine catabolic process (GO:0006559);; Biological Process: cinnamic acid biosynthetic process (GO:0009800);; Molecular Function: phenylalanine ammonia-lyase activity (GO:0045548);;	K10775|0|cmo:103491171|K10775 phenylalanine ammonia-lyase [EC:4.3.1.24] | (RefSeq) phenylalanine ammonia-lyase-like	Phenylalanine metabolism (ko00360);; Phenylpropanoid biosynthesis (ko00940)	[Q]	Secondary metabolites biosynthesis, transport and catabolism	Aromatic amino acid lyase	Phenylalanine ammonia-lyase OS=Stylosanthes humilis OX=35628 GN=PAL17.1 PE=2 SV=1	E	Amino acid transport and metabolism	phenylalanine ammonia-lyase 3 [Luffa aegyptiaca]
EVM0006384	769	104	1712	6	9	11	8.83074	1.34032	18.2415	0.060677	0.096064	0.127918	3.77329e-13	-5.93928	down	[E]	Amino acid transport and metabolism	Cellular Component: cytoplasm (GO:0005737);; Biological Process: L-phenylalanine catabolic process (GO:0006559);; Biological Process: cinnamic acid biosynthetic process (GO:0009800);; Molecular Function: phenylalanine ammonia-lyase activity (GO:0045548);;	K10775|0|csv:101218617|K10775 phenylalanine ammonia-lyase [EC:4.3.1.24] | (RefSeq) phenylalanine ammonia-lyase-like	Phenylalanine metabolism (ko00360);; Phenylpropanoid biosynthesis (ko00940)	[Q]	Secondary metabolites biosynthesis, transport and catabolism	Aromatic amino acid lyase	Phenylalanine ammonia-lyase OS=Stylosanthes humilis OX=35628 GN=PAL17.1 PE=2 SV=1	E	Amino acid transport and metabolism	phenylalanine ammonia-lyase 3 [Luffa aegyptiaca]
EVM0006633	2024	1313	3242	393	340	391	16.9296	12.4134	25.149	2.89579	2.97212	3.33111	3.46325e-09	-2.34498	down	[E]	Amino acid transport and metabolism	Cellular Component: cytoplasm (GO:0005737);; Biological Process: L-phenylalanine catabolic process (GO:0006559);; Biological Process: cinnamic acid biosynthetic process (GO:0009800);; Molecular Function: phenylalanine ammonia-lyase activity (GO:0045548);;	K10775|0|csv:101218156|K10775 phenylalanine ammonia-lyase [EC:4.3.1.24] | (RefSeq) phenylalanine ammonia-lyase-like	Phenylalanine metabolism (ko00360);; Phenylpropanoid biosynthesis (ko00940)	[Q]	Secondary metabolites biosynthesis, transport and catabolism	Aromatic amino acid lyase;; gag-polypeptide of LTR copia-type	Phenylalanine ammonia-lyase OS=Trifolium subterraneum OX=3900 GN=PAL1 PE=3 SV=1	E	Amino acid transport and metabolism	phenylalanine ammonia-lyase 4 [Luffa aegyptiaca]
EVM0004785	869	576	2661	80	146	85	9.14385	6.84444	25.9764	0.740045	1.60252	0.910657	2.19184e-08	-3.42147	down	[E]	Amino acid transport and metabolism	Cellular Component: cytoplasm (GO:0005737);; Biological Process: L-phenylalanine catabolic process (GO:0006559);; Biological Process: cinnamic acid biosynthetic process (GO:0009800);; Molecular Function: phenylalanine ammonia-lyase activity (GO:0045548);;	K10775|0|pop:POPTR_0008s03810g|K10775 phenylalanine ammonia-lyase [EC:4.3.1.24] | (RefSeq) POPTRDRAFT_820249; phenylalanine ammonia-lyase family protein	Phenylalanine metabolism (ko00360);; Phenylpropanoid biosynthesis (ko00940)	[Q]	Secondary metabolites biosynthesis, transport and catabolism	Aromatic amino acid lyase;; Aromatic amino acid lyase	Phenylalanine ammonia-lyase 3 OS=Petroselinum crispum OX=4043 GN=PAL3 PE=2 SV=1	E	Amino acid transport and metabolism	phenylalanine ammonia-lyase 5 [Luffa aegyptiaca]
EVM0012252	2277	551	4554	0	4	5	23.9878	6.55627	44.4911	0	0.033031	0.053206	1.27727e-26	-8.68638	down	[E]	Amino acid transport and metabolism	Cellular Component: cytoplasm (GO:0005737);; Biological Process: L-phenylalanine catabolic process (GO:0006559);; Biological Process: cinnamic acid biosynthetic process (GO:0009800);; Molecular Function: phenylalanine ammonia-lyase activity (GO:0045548);;	K10775|0|cmo:103491172|K10775 phenylalanine ammonia-lyase [EC:4.3.1.24] | (RefSeq) phenylalanine ammonia-lyase-like	Phenylalanine metabolism (ko00360);; Phenylpropanoid biosynthesis (ko00940)	[Q]	Secondary metabolites biosynthesis, transport and catabolism	Aromatic amino acid lyase	Phenylalanine ammonia-lyase OS=Populus trichocarpa OX=3694 GN=PAL PE=2 SV=1	E	Amino acid transport and metabolism	phenylalanine ammonia-lyase-like [Cucumis melo]
EVM0001329	4840	3379	5056	535	775	599	59.1758	46.7078	57.3223	5.75509	9.89374	7.47452	2.69809e-21	-2.62303	down	[E]	Amino acid transport and metabolism	Cellular Component: cytoplasm (GO:0005737);; Biological Process: L-phenylalanine catabolic process (GO:0006559);; Biological Process: cinnamic acid biosynthetic process (GO:0009800);; Molecular Function: phenylalanine ammonia-lyase activity (GO:0045548);;	K10775|0|csv:101205510|K10775 phenylalanine ammonia-lyase [EC:4.3.1.24] | (RefSeq) phenylalanine ammonia-lyase	Phenylalanine metabolism (ko00360);; Phenylpropanoid biosynthesis (ko00940)	[Q]	Secondary metabolites biosynthesis, transport and catabolism	Aromatic amino acid lyase	Phenylalanine ammonia-lyase OS=Pinus taeda OX=3352 GN=PAL PE=3 SV=1	E	Amino acid transport and metabolism	phenylalanine ammonia-lyase-like [Cucurbita pepo subsp. pepo]
EVM0005137	5196	3762	11761	248	311	252	125.66	102.835	263.759	5.2841	7.8546	6.20254	4.81993e-22	-4.41008	down	[R]	General function prediction only	Molecular Function: O-methyltransferase activity (GO:0008171);; Biological Process: methylation (GO:0032259);;	K00588|0|cmo:103495237|K00588 caffeoyl-CoA O-methyltransferase [EC:2.1.1.104] | (RefSeq) caffeoyl-CoA O-methyltransferase 5	Phenylalanine metabolism (ko00360);; Phenylpropanoid biosynthesis (ko00940);; Flavonoid biosynthesis (ko00941);; Stilbenoid, diarylheptanoid and gingerol biosynthesis (ko00945)	[Q]	Secondary metabolites biosynthesis, transport and catabolism	O-methyltransferase;; Methyltransferase domain	Caffeoyl-CoA O-methyltransferase 1 OS=Populus trichocarpa OX=3694 GN=CCOAOMT1 PE=2 SV=1	S	Function unknown	Caffeoyl-CoA O-methyltransferase [Cucumis sativus]
EVM0005715	698	657	699	59	27	50	16.5418	17.5787	15.3548	1.2216	0.645287	1.19868	1.6069e-20	-3.69395	down	[R]	General function prediction only	Molecular Function: O-methyltransferase activity (GO:0008171);; Biological Process: methylation (GO:0032259);;	K00588|2.3382e-129|csv:101212121|K00588 caffeoyl-CoA O-methyltransferase [EC:2.1.1.104] | (RefSeq) putative caffeoyl-CoA O-methyltransferase At1g67980	Phenylalanine metabolism (ko00360);; Phenylpropanoid biosynthesis (ko00940);; Flavonoid biosynthesis (ko00941);; Stilbenoid, diarylheptanoid and gingerol biosynthesis (ko00945)	[Q]	Secondary metabolites biosynthesis, transport and catabolism	O-methyltransferase;; Methyltransferase domain	Caffeoyl-CoA O-methyltransferase OS=Populus kitakamiensis OX=34292 PE=2 SV=1	S	Function unknown	caffeoyl-CoA O-methyltransferase-like isoform X1 [Cucurbita maxima]
EVM0020610	563	200	739	96	23	56	15.0578	6.0443	18.317	2.24634	0.636846	1.51698	5.29082e-05	-2.77266	down	[R]	General function prediction only	Molecular Function: O-methyltransferase activity (GO:0008171);; Biological Process: methylation (GO:0032259);;	K00588|6.08539e-113|csv:101212121|K00588 caffeoyl-CoA O-methyltransferase [EC:2.1.1.104] | (RefSeq) putative caffeoyl-CoA O-methyltransferase At1g67980	Phenylalanine metabolism (ko00360);; Phenylpropanoid biosynthesis (ko00940);; Flavonoid biosynthesis (ko00941);; Stilbenoid, diarylheptanoid and gingerol biosynthesis (ko00945)	[Q]	Secondary metabolites biosynthesis, transport and catabolism	O-methyltransferase;; Methyltransferase domain	Flavonoid 3&apos;,5&apos;-methyltransferase OS=Vitis vinifera OX=29760 GN=FAOMT PE=1 SV=1	S	Function unknown	flavonoid 3&apos;,5&apos;-methyltransferase-like [Momordica charantia]
EVM0002375	2278	2698	2322	70	310	249	31.0694	41.5871	29.357	0.833479	4.40495	3.45543	7.76678e-10	-3.29837	down	[C]	Energy production and conversion	Molecular Function: retinal dehydrogenase activity (GO:0001758);; Biological Process: oxidation-reduction process (GO:0055114);;	K12355|0|cmo:103501546|K12355 coniferyl-aldehyde dehydrogenase [EC:1.2.1.68] | (RefSeq) aldehyde dehydrogenase family 2 member C4	Phenylpropanoid biosynthesis (ko00940)	[C]	Energy production and conversion	Aldehyde dehydrogenase family	Aldehyde dehydrogenase family 2 member C4 OS=Arabidopsis thaliana OX=3702 GN=ALDH2C4 PE=1 SV=2	C	Energy production and conversion	aldehyde dehydrogenase family 2 member C4-like [Cucurbita pepo subsp. pepo]
EVM0022749	3895	1338	2993	50	92	49	67.3285	26.1333	47.9772	0.749705	1.64409	0.858217	3.95523e-28	-5.13465	down	[H]	Coenzyme transport and metabolism	Biological Process: lignin biosynthetic process (GO:0009809);; Biological Process: methylation (GO:0032259);; Molecular Function: protein dimerization activity (GO:0046983);; Molecular Function: caffeate O-methyltransferase activity (GO:0047763);;	K13066|0|csv:101204109|K13066 caffeic acid 3-O-methyltransferase [EC:2.1.1.68] | (RefSeq) caffeic acid 3-O-methyltransferase 1	Phenylpropanoid biosynthesis (ko00940)	[R]	General function prediction only	O-methyltransferase;; Dimerisation domain	Caffeic acid 3-O-methyltransferase OS=Rosa chinensis OX=74649 GN=COMT1 PE=2 SV=1	S	Function unknown	caffeic acid 3-O-methyltransferase [Cucurbita maxima]
EVM0015421	2199	1388	2439	8729	3991	5479	38.3119	27.3356	39.4047	134	72.669	97.4476	4.2454e-05	1.73047	up	[K]	Transcription	--	K13066|0|csv:101205290|K13066 caffeic acid 3-O-methyltransferase [EC:2.1.1.68] | (RefSeq) caffeic acid 3-O-methyltransferase	Phenylpropanoid biosynthesis (ko00940)	[R]	General function prediction only	O-methyltransferase;; Dimerisation domain	Caffeic acid 3-O-methyltransferase OS=Prunus dulcis OX=3755 GN=COMT1 PE=2 SV=1	S	Function unknown	caffeic acid 3-O-methyltransferase-like [Cucurbita pepo subsp. pepo]
EVM0020606	4014	3072	7715	16228	12465	12570	73.8878	63.9181	131.676	263.159	239.755	236.198	0.000161841	1.61093	up	[M]	Cell wall/membrane/envelope biogenesis	Molecular Function: catalytic activity (GO:0003824);; Molecular Function: coenzyme binding (GO:0050662);;	K09753|0|cmo:103499837|K09753 cinnamoyl-CoA reductase [EC:1.2.1.44] | (RefSeq) cinnamoyl-CoA reductase 1-like	Phenylpropanoid biosynthesis (ko00940)	[V]	Defense mechanisms	NAD dependent epimerase/dehydratase family;; 3-beta hydroxysteroid dehydrogenase/isomerase family;; NAD(P)H-binding;; GDP-mannose 4,6 dehydratase;; NmrA-like family;; Male sterility protein;; Polysaccharide biosynthesis protein;; KR domain	Cinnamoyl-CoA reductase 1 OS=Arabidopsis thaliana OX=3702 GN=CCR1 PE=1 SV=1	M	Cell wall/membrane/envelope biogenesis	cinnamoyl-CoA reductase 1-like [Momordica charantia]
EVM0012849	51	43	355	14	0	0	1.10311	1.04928	7.14088	0.251527	0	0	0.00503252	-3.76157	down	[M]	Cell wall/membrane/envelope biogenesis	--	K09753|0|cmo:103502824|K09753 cinnamoyl-CoA reductase [EC:1.2.1.44] | (RefSeq) cinnamoyl-CoA reductase 2-like	Phenylpropanoid biosynthesis (ko00940)	[V]	Defense mechanisms	NAD dependent epimerase/dehydratase family;; 3-beta hydroxysteroid dehydrogenase/isomerase family;; NAD(P)H-binding;; GDP-mannose 4,6 dehydratase;; NmrA-like family;; Male sterility protein;; Polysaccharide biosynthesis protein	Cinnamoyl-CoA reductase 2 OS=Arabidopsis thaliana OX=3702 GN=CCR2 PE=1 SV=1	M	Cell wall/membrane/envelope biogenesis	cinnamoyl-CoA reductase 2-like [Momordica charantia]
EVM0017518	3475	3231	6077	1441	1623	1530	50.4709	53.0547	81.859	18.4308	24.6363	22.6762	0.000197952	-1.3074	down	[G]	Carbohydrate transport and metabolism	Molecular Function: zinc ion binding (GO:0008270);; Biological Process: phenylpropanoid biosynthetic process (GO:0009699);; Cellular Component: integral component of membrane (GO:0016021);; Molecular Function: cinnamyl-alcohol dehydrogenase activity (GO:0045551);; Molecular Function: sinapyl alcohol dehydrogenase activity (GO:0052747);; Biological Process: oxidation-reduction process (GO:0055114)…	K00083|0|cmo:103496188|K00083 cinnamyl-alcohol dehydrogenase [EC:1.1.1.195] | (RefSeq) cinnamyl alcohol dehydrogenase 1-like	Phenylpropanoid biosynthesis (ko00940)	[Q]	Secondary metabolites biosynthesis, transport and catabolism	Alcohol dehydrogenase GroES-like domain;; Zinc-binding dehydrogenase;; Zinc-binding dehydrogenase;; Alanine dehydrogenase/PNT, C-terminal domain	Cinnamyl alcohol dehydrogenase 1 OS=Ocimum basilicum OX=39350 GN=CAD1 PE=1 SV=1	C	Energy production and conversion	cinnamyl alcohol dehydrogenase 1-like [Cucurbita moschata]
EVM0017695	885	279	2132	53	54	43	12.9734	4.62218	28.9911	0.681585	0.818163	0.629299	6.87332e-10	-4.07693	down	[QV]	Secondary metabolites biosynthesis, transport and catabolism;; Defense mechanisms	Molecular Function: monooxygenase activity (GO:0004497);; Molecular Function: iron ion binding (GO:0005506);; Cellular Component: integral component of membrane (GO:0016021);; Molecular Function: oxidoreductase activity, acting on paired donors, with incorporation or reduction of molecular oxygen (GO:0016705);; Molecular Function: heme binding (GO:0020037);; Biological Process: oxidation-reductio…	K09755|0|csv:101205783|K09755 ferulate-5-hydroxylase [EC:1.14.-.-] | (RefSeq) cytochrome P450 84A1	Phenylpropanoid biosynthesis (ko00940)	[Q]	Secondary metabolites biosynthesis, transport and catabolism	Cytochrome P450	Cytochrome P450 84A1 OS=Arabidopsis thaliana OX=3702 GN=CYP84A1 PE=1 SV=1	Q	Secondary metabolites biosynthesis, transport and catabolism	cytochrome P450 84A1 [Cucurbita moschata]
EVM0011557	8	0	12	131	38	70	0.115355	0	0.181483	1.88583	0.648196	1.17031	0.00147773	3.32421	up	[QV]	Secondary metabolites biosynthesis, transport and catabolism;; Defense mechanisms	Molecular Function: iron ion binding (GO:0005506);; Biological Process: lignin biosynthetic process (GO:0009809);; Cellular Component: integral component of membrane (GO:0016021);; Molecular Function: oxidoreductase activity, acting on paired donors, with incorporation or reduction of molecular oxygen, NAD(P)H as one donor, and incorporation of one atom of oxygen (GO:0016709);; Molecular Function…	K09755|0|cmo:103490415|K09755 ferulate-5-hydroxylase [EC:1.14.-.-] | (RefSeq) cytochrome P450 84A1-like	Phenylpropanoid biosynthesis (ko00940)	[Q]	Secondary metabolites biosynthesis, transport and catabolism	Cytochrome P450	Cytochrome P450 84A1 OS=Arabidopsis thaliana OX=3702 GN=CYP84A1 PE=1 SV=1	Q	Secondary metabolites biosynthesis, transport and catabolism	cytochrome P450 84A1-like [Cucumis melo]
EVM0004580	9	26	54	456	190	262	0.203438	0.651471	1.13145	9.09383	4.4785	6.0394	2.96209e-06	3.31274	up	--	--	Molecular Function: peroxidase activity (GO:0004601);; Cellular Component: extracellular region (GO:0005576);; Biological Process: response to oxidative stress (GO:0006979);; Molecular Function: heme binding (GO:0020037);; Biological Process: hydrogen peroxide catabolic process (GO:0042744);; Molecular Function: metal ion binding (GO:0046872);; Biological Process: oxidation-reduction process (GO:…	K00430|0|csv:101218459|K00430 peroxidase [EC:1.11.1.7] | (RefSeq) peroxidase 10	Phenylpropanoid biosynthesis (ko00940)	--	--	Peroxidase	Peroxidase 10 OS=Arabidopsis thaliana OX=3702 GN=PER10 PE=1 SV=1	G	Carbohydrate transport and metabolism	peroxidase 10 [Cucurbita maxima]
EVM0006959	26875	6835	32298	95	80	49	602.559	173.213	671.499	1.87573	1.87413	1.10898	3.07797e-45	-7.74369	down	--	--	Molecular Function: peroxidase activity (GO:0004601);; Cellular Component: extracellular region (GO:0005576);; Cellular Component: cytosol (GO:0005829);; Biological Process: response to oxidative stress (GO:0006979);; Molecular Function: heme binding (GO:0020037);; Biological Process: hydrogen peroxide catabolic process (GO:0042744);; Molecular Function: metal ion binding (GO:0046872);; Biologica…	K00430|0|csv:101215428|K00430 peroxidase [EC:1.11.1.7] | (RefSeq) PERX, peroxidase; peroxidase 21-like	Phenylpropanoid biosynthesis (ko00940)	--	--	Peroxidase	Peroxidase 21 OS=Arabidopsis thaliana OX=3702 GN=PER21 PE=1 SV=1	G	Carbohydrate transport and metabolism	peroxidase 21-like isoform X2 [Cucurbita maxima]
EVM0022385	12119	7540	7952	485	419	410	322.666	226.927	196.326	11.3631	11.6313	11.1431	7.30458e-51	-4.19684	down	--	--	Molecular Function: peroxidase activity (GO:0004601);; Cellular Component: extracellular region (GO:0005576);; Biological Process: response to oxidative stress (GO:0006979);; Molecular Function: heme binding (GO:0020037);; Biological Process: hydrogen peroxide catabolic process (GO:0042744);; Molecular Function: metal ion binding (GO:0046872);; Biological Process: oxidation-reduction process (GO:…	K00430|1.56574e-156|cmo:103491560|K00430 peroxidase [EC:1.11.1.7] | (RefSeq) peroxidase 2-like	Phenylpropanoid biosynthesis (ko00940)	--	--	Peroxidase	Peroxidase 2 (Fragment) OS=Cucumis sativus OX=3659 PE=2 SV=1	G	Carbohydrate transport and metabolism	peroxidase 2-like [Cucurbita maxima]
EVM0012420	2531	662	3568	19	458	199	43.1378	12.7567	56.4051	0.285297	8.15704	3.45125	0.00167445	-2.8908	down	--	--	Molecular Function: peroxidase activity (GO:0004601);; Cellular Component: extracellular region (GO:0005576);; Biological Process: response to oxidative stress (GO:0006979);; Molecular Function: heme binding (GO:0020037);; Biological Process: hydrogen peroxide catabolic process (GO:0042744);; Molecular Function: metal ion binding (GO:0046872);; Biological Process: oxidation-reduction process (GO:…	K00430|0|cmo:103491556|K00430 peroxidase [EC:1.11.1.7] | (RefSeq) peroxidase 2-like	Phenylpropanoid biosynthesis (ko00940)	--	--	Peroxidase	Peroxidase 2 (Fragment) OS=Cucumis sativus OX=3659 PE=2 SV=1	G	Carbohydrate transport and metabolism	peroxidase 2-like [Cucurbita moschata]
EVM0003174	11171	5507	10527	383	964	636	225.317	125.541	196.892	6.78964	20.3014	13.0795	2.65438e-16	-3.54767	down	--	--	Molecular Function: peroxidase activity (GO:0004601);; Cellular Component: extracellular region (GO:0005576);; Biological Process: response to oxidative stress (GO:0006979);; Molecular Function: heme binding (GO:0020037);; Biological Process: hydrogen peroxide catabolic process (GO:0042744);; Molecular Function: metal ion binding (GO:0046872);; Biological Process: oxidation-reduction process (GO:…	K00430|0|csv:101211989|K00430 peroxidase [EC:1.11.1.7] | (RefSeq) peroxidase; peroxidase 2-like	Phenylpropanoid biosynthesis (ko00940)	--	--	Peroxidase	Peroxidase 23 OS=Arabidopsis thaliana OX=3702 GN=PER23 PE=2 SV=1	G	Carbohydrate transport and metabolism	peroxidase 2-like [Cucurbita moschata]
EVM0013768	18657	17567	20089	6	52	23	332.189	353.555	331.677	0.093012	0.96054	0.414533	7.00896e-55	-8.94546	down	--	--	Molecular Function: peroxidase activity (GO:0004601);; Cellular Component: extracellular region (GO:0005576);; Biological Process: response to oxidative stress (GO:0006979);; Molecular Function: heme binding (GO:0020037);; Biological Process: hydrogen peroxide catabolic process (GO:0042744);; Molecular Function: metal ion binding (GO:0046872);; Biological Process: oxidation-reduction process (GO:…	K00430|6.47607e-179|cmo:103491563|K00430 peroxidase [EC:1.11.1.7] | (RefSeq) peroxidase 2	Phenylpropanoid biosynthesis (ko00940)	--	--	Peroxidase	Peroxidase 2 (Fragment) OS=Cucumis sativus OX=3659 PE=2 SV=1	G	Carbohydrate transport and metabolism	peroxidase 2-like [Momordica charantia]
EVM0003326	2208	1575	2294	169	339	264	41.3959	33.3743	39.8734	2.79106	6.633	5.04317	1.86588e-15	-2.78866	down	--	--	Molecular Function: peroxidase activity (GO:0004601);; Cellular Component: extracellular region (GO:0005576);; Biological Process: response to oxidative stress (GO:0006979);; Molecular Function: heme binding (GO:0020037);; Biological Process: hydrogen peroxide catabolic process (GO:0042744);; Molecular Function: metal ion binding (GO:0046872);; Biological Process: oxidation-reduction process (GO:…	K00430|0|cmo:103495941|K00430 peroxidase [EC:1.11.1.7] | (RefSeq) peroxidase 39	Phenylpropanoid biosynthesis (ko00940)	--	--	Peroxidase	Peroxidase 39 OS=Arabidopsis thaliana OX=3702 GN=PER39 PE=1 SV=1	G	Carbohydrate transport and metabolism	peroxidase 3-like [Cucurbita pepo subsp. pepo]
EVM0010675	568	211	1186	45	80	47	10.9632	4.59704	21.2247	0.762191	1.59462	0.9107	5.74797e-07	-3.20259	down	--	--	Molecular Function: peroxidase activity (GO:0004601);; Cellular Component: extracellular region (GO:0005576);; Biological Process: response to oxidative stress (GO:0006979);; Molecular Function: heme binding (GO:0020037);; Biological Process: hydrogen peroxide catabolic process (GO:0042744);; Molecular Function: metal ion binding (GO:0046872);; Biological Process: oxidation-reduction process (GO:…	K00430|0|cmo:103504705|K00430 peroxidase [EC:1.11.1.7] | (RefSeq) peroxidase 2-like	Phenylpropanoid biosynthesis (ko00940)	--	--	Peroxidase	Peroxidase 15 OS=Ipomoea batatas OX=4120 GN=pod PE=1 SV=1	G	Carbohydrate transport and metabolism	peroxidase 4 [Luffa aegyptiaca]
EVM0011561	2691	2859	2534	35	549	445	17.9573	21.5601	15.6791	0.205701	3.8271	3.03006	0.000726414	-2.66171	down	--	--	Molecular Function: peroxidase activity (GO:0004601);; Cellular Component: extracellular region (GO:0005576);; Biological Process: response to oxidative stress (GO:0006979);; Cellular Component: plant-type cell wall (GO:0009505);; Biological Process: plant-type cell wall organization (GO:0009664);; Cellular Component: integral component of membrane (GO:0016021);; Molecular Function: heme binding …	K00430|1.18455e-179|cmo:103491521|K00430 peroxidase [EC:1.11.1.7] | (RefSeq) peroxidase 47	Phenylpropanoid biosynthesis (ko00940)	--	--	Peroxidase	Peroxidase 47 OS=Arabidopsis thaliana OX=3702 GN=PER47 PE=2 SV=2	G	Carbohydrate transport and metabolism	peroxidase 47 [Cucurbita maxima]
EVM0012121	168577	110052	159077	554	4065	2450	2879.87	2125.18	2519.99	8.32988	72.5537	42.7217	3.76029e-20	-5.56596	down	--	--	Molecular Function: peroxidase activity (GO:0004601);; Cellular Component: extracellular region (GO:0005576);; Biological Process: response to oxidative stress (GO:0006979);; Cellular Component: plant-type cell wall (GO:0009505);; Biological Process: plant-type cell wall organization (GO:0009664);; Molecular Function: heme binding (GO:0020037);; Biological Process: hydrogen peroxide catabolic pro…	K00430|0|cmo:103485311|K00430 peroxidase [EC:1.11.1.7] | (RefSeq) peroxidase 42	Phenylpropanoid biosynthesis (ko00940)	--	--	Peroxidase	Peroxidase 42 OS=Arabidopsis thaliana OX=3702 GN=PER42 PE=1 SV=2	G	Carbohydrate transport and metabolism	peroxidase 5 [Luffa aegyptiaca]
EVM0021563	357	169	359	38	39	43	4.98875	2.6638	4.65731	0.460372	0.570421	0.608392	5.44853e-09	-2.65561	down	--	--	Molecular Function: peroxidase activity (GO:0004601);; Cellular Component: extracellular region (GO:0005576);; Biological Process: response to oxidative stress (GO:0006979);; Molecular Function: heme binding (GO:0020037);; Biological Process: hydrogen peroxide catabolic process (GO:0042744);; Molecular Function: metal ion binding (GO:0046872);; Biological Process: oxidation-reduction process (GO:…	K00430|0|gra:105779778|K00430 peroxidase [EC:1.11.1.7] | (RefSeq) peroxidase 55-like	Phenylpropanoid biosynthesis (ko00940)	--	--	Peroxidase	Peroxidase 51 OS=Arabidopsis thaliana OX=3702 GN=PER51 PE=2 SV=1	G	Carbohydrate transport and metabolism	peroxidase 55-like [Gossypium raimondii]
EVM0016635	2155	826	3807	120	73	75	58.8155	25.4569	96.3299	2.86333	2.08126	2.07594	6.64158e-15	-4.33155	down	--	--	Molecular Function: peroxidase activity (GO:0004601);; Cellular Component: extracellular region (GO:0005576);; Biological Process: response to oxidative stress (GO:0006979);; Molecular Function: heme binding (GO:0020037);; Biological Process: hydrogen peroxide catabolic process (GO:0042744);; Molecular Function: metal ion binding (GO:0046872);; Biological Process: oxidation-reduction process (GO:…	K00430|0|cmo:103485158|K00430 peroxidase [EC:1.11.1.7] | (RefSeq) peroxidase 64-like	Phenylpropanoid biosynthesis (ko00940)	--	--	Peroxidase	Peroxidase 64 OS=Arabidopsis thaliana OX=3702 GN=PER64 PE=1 SV=1	G	Carbohydrate transport and metabolism	peroxidase 64-like [Cucurbita pepo subsp. pepo]
EVM0003885	555	339	1292	0	0	0	10.5526	7.28901	22.8075	0	0	0	5.35264e-20	-9.75033	down	--	--	Molecular Function: peroxidase activity (GO:0004601);; Cellular Component: extracellular region (GO:0005576);; Biological Process: response to oxidative stress (GO:0006979);; Molecular Function: heme binding (GO:0020037);; Biological Process: hydrogen peroxide catabolic process (GO:0042744);; Molecular Function: metal ion binding (GO:0046872);; Biological Process: oxidation-reduction process (GO:…	K00430|0|cmo:103493217|K00430 peroxidase [EC:1.11.1.7] | (RefSeq) peroxidase 72-like	Phenylpropanoid biosynthesis (ko00940)	--	--	Peroxidase	Peroxidase 72 OS=Arabidopsis thaliana OX=3702 GN=PER72 PE=1 SV=1	G	Carbohydrate transport and metabolism	peroxidase 72-like [Cucumis melo]
EVM0010565	4964	847	75	61	241	129	107.769	20.7698	1.49301	1.1587	5.45764	2.8424	0.00211881	-3.18602	down	--	--	Molecular Function: peroxidase activity (GO:0004601);; Cellular Component: extracellular region (GO:0005576);; Biological Process: response to oxidative stress (GO:0006979);; Molecular Function: heme binding (GO:0020037);; Biological Process: hydrogen peroxide catabolic process (GO:0042744);; Molecular Function: metal ion binding (GO:0046872);; Biological Process: oxidation-reduction process (GO:…	K00430|1.87773e-180|cmo:103495496|K00430 peroxidase [EC:1.11.1.7] | (RefSeq) peroxidase P7-like	Phenylpropanoid biosynthesis (ko00940)	--	--	Peroxidase	Peroxidase 4 OS=Vitis vinifera OX=29760 GN=GSVIVT00023967001 PE=1 SV=1	S	Function unknown	peroxidase P7-like [Cucurbita maxima]
EVM0008166	606	582	280	42	207	107	8.874	9.63319	3.79545	0.535871	3.16295	1.59372	0.00656014	-1.83529	down	[G]	Carbohydrate transport and metabolism	Molecular Function: zinc ion binding (GO:0008270);; Molecular Function: mannitol dehydrogenase activity (GO:0046029);; Biological Process: oxidation-reduction process (GO:0055114);;	K00083|0|csv:101213170|K00083 cinnamyl-alcohol dehydrogenase [EC:1.1.1.195] | (RefSeq) probable cinnamyl alcohol dehydrogenase 6	Phenylpropanoid biosynthesis (ko00940)	[Q]	Secondary metabolites biosynthesis, transport and catabolism	Alcohol dehydrogenase GroES-like domain;; Zinc-binding dehydrogenase	Probable cinnamyl alcohol dehydrogenase 6 OS=Oryza sativa subsp. japonica OX=39947 GN=CAD6 PE=2 SV=2	C	Energy production and conversion	probable cinnamyl alcohol dehydrogenase 6 [Cucurbita maxima]
EVM0010767	4019	3386	6602	1852	2244	1846	67.6295	64.3988	103.034	27.4471	39.4621	31.706	0.00284814	-1.07105	down	[G]	Carbohydrate transport and metabolism	Molecular Function: zinc ion binding (GO:0008270);; Molecular Function: oxidoreductase activity (GO:0016491);; Biological Process: oxidation-reduction process (GO:0055114);;	K00083|0|cmo:103499659|K00083 cinnamyl-alcohol dehydrogenase [EC:1.1.1.195] | (RefSeq) probable mannitol dehydrogenase	Phenylpropanoid biosynthesis (ko00940)	[Q]	Secondary metabolites biosynthesis, transport and catabolism	Alcohol dehydrogenase GroES-like domain;; Zinc-binding dehydrogenase;; D-isomer specific 2-hydroxyacid dehydrogenase, NAD binding domain	Probable mannitol dehydrogenase OS=Medicago sativa OX=3879 GN=CAD1 PE=1 SV=1	C	Energy production and conversion	probable mannitol dehydrogenase [Cucurbita maxima]
EVM0014669	1565	1030	1448	40	93	88	22.832	16.9754	19.5866	0.512864	1.41666	1.30456	9.49094e-23	-3.96599	down	[G]	Carbohydrate transport and metabolism	Molecular Function: zinc ion binding (GO:0008270);; Molecular Function: oxidoreductase activity (GO:0016491);; Biological Process: oxidation-reduction process (GO:0055114);;	K00083|0|cmo:103499659|K00083 cinnamyl-alcohol dehydrogenase [EC:1.1.1.195] | (RefSeq) probable mannitol dehydrogenase	Phenylpropanoid biosynthesis (ko00940)	[Q]	Secondary metabolites biosynthesis, transport and catabolism	Alcohol dehydrogenase GroES-like domain;; Zinc-binding dehydrogenase	Probable cinnamyl alcohol dehydrogenase 9 OS=Arabidopsis thaliana OX=3702 GN=CAD9 PE=2 SV=2	C	Energy production and conversion	probable mannitol dehydrogenase [Cucurbita moschata]
EVM0017590	27	29	6	172	131	110	0.597179	0.729791	0.124148	3.41481	3.0809	2.53005	0.000102243	2.7253	up	--	--	Molecular Function: peroxidase activity (GO:0004601);; Cellular Component: extracellular region (GO:0005576);; Biological Process: response to oxidative stress (GO:0006979);; Molecular Function: heme binding (GO:0020037);; Biological Process: hydrogen peroxide catabolic process (GO:0042744);; Molecular Function: metal ion binding (GO:0046872);; Biological Process: oxidation-reduction process (GO:…	K00430|0|cmo:103489638|K00430 peroxidase [EC:1.11.1.7] | (RefSeq) putative Peroxidase 48	Phenylpropanoid biosynthesis (ko00940)	--	--	Peroxidase	Putative Peroxidase 48 OS=Arabidopsis thaliana OX=3702 GN=PER48 PE=3 SV=3	S	Function unknown	putative Peroxidase 48 [Momordica charantia]
EVM0016546	2352	1858	7468	521	700	475	30.8523	27.5424	90.8397	6.01518	9.59142	6.35993	7.8476e-06	-2.53783	down	[QV]	Secondary metabolites biosynthesis, transport and catabolism;; Defense mechanisms	Molecular Function: iron ion binding (GO:0005506);; Biological Process: lignin biosynthetic process (GO:0009809);; Cellular Component: integral component of membrane (GO:0016021);; Molecular Function: oxidoreductase activity, acting on paired donors, with incorporation or reduction of molecular oxygen, NAD(P)H as one donor, and incorporation of one atom of oxygen (GO:0016709);; Molecular Function…	K09754|0|cmo:103486874|K09754 coumaroylquinate(coumaroylshikimate) 3'-monooxygenase [EC:1.14.13.36] | (RefSeq) cytochrome P450 98A2	Phenylpropanoid biosynthesis (ko00940);; Flavonoid biosynthesis (ko00941);; Stilbenoid, diarylheptanoid and gingerol biosynthesis (ko00945)	[Q]	Secondary metabolites biosynthesis, transport and catabolism	Cytochrome P450	Cytochrome P450 98A2 OS=Glycine max OX=3847 GN=CYP98A2 PE=2 SV=1	Q	Secondary metabolites biosynthesis, transport and catabolism	cytochrome P450 98A2 [Cucurbita maxima]
EVM0020578	2563	2125	4693	434	856	619	37.96	35.5777	64.4691	5.66437	13.252	9.34983	1.43704e-06	-2.10468	down	--	--	Cellular Component: cytosol (GO:0005829);; Biological Process: lignin biosynthetic process (GO:0009809);; Biological Process: positive regulation of flavonoid biosynthetic process (GO:0009963);; Biological Process: auxin homeostasis (GO:0010252);; Cellular Component: membrane (GO:0016020);; Molecular Function: shikimate O-hydroxycinnamoyltransferase activity (GO:0047172);; Molecular Function: qui…	K13065|0|csv:101214857|K13065 shikimate O-hydroxycinnamoyltransferase [EC:2.3.1.133] | (RefSeq) shikimate O-hydroxycinnamoyltransferase	Phenylpropanoid biosynthesis (ko00940);; Flavonoid biosynthesis (ko00941);; Stilbenoid, diarylheptanoid and gingerol biosynthesis (ko00945)	--	--	Transferase family	Shikimate O-hydroxycinnamoyltransferase OS=Arabidopsis thaliana OX=3702 GN=HST PE=1 SV=1	S	Function unknown	shikimate O-hydroxycinnamoyltransferase-like [Cucurbita pepo subsp. pepo]
EVM0008696	283	1168	581	16	38	40	7.25934	33.9022	13.8212	0.360529	1.01877	1.04751	1.87383e-10	-4.12445	down	--	--	Molecular Function: protein phosphatase inhibitor activity (GO:0004864);; Molecular Function: receptor activity (GO:0004872);; Cellular Component: nucleus (GO:0005634);; Cellular Component: cytoplasm (GO:0005737);; Biological Process: abscisic acid-activated signaling pathway (GO:0009738);; Molecular Function: abscisic acid binding (GO:0010427);; Biological Process: negative regulation of catalyt…	K14496|2.93035e-136|csv:101206842|K14496 abscisic acid receptor PYR/PYL family | (RefSeq) abscisic acid receptor PYL4-like	Plant hormone signal transduction (ko04075)	--	--	Polyketide cyclase / dehydrase and lipid transport;; Polyketide cyclase / dehydrase and lipid transport;; Pathogenesis-related protein Bet v I family	Abscisic acid receptor PYL4 OS=Arabidopsis thaliana OX=3702 GN=PYL4 PE=1 SV=1	S	Function unknown	abscisic acid receptor PYL4-like [Cucurbita maxima]
EVM0001737	401	692	670	25	74	28	9.13017	17.7993	14.1461	0.501302	1.75664	0.647812	5.91774e-11	-3.55616	down	--	--	--	K14496|3.11067e-117|csv:101219833|K14496 abscisic acid receptor PYR/PYL family | (RefSeq) abscisic acid receptor PYL4-like	Plant hormone signal transduction (ko04075)	--	--	Polyketide cyclase / dehydrase and lipid transport;; Pathogenesis-related protein Bet v I family;; Polyketide cyclase / dehydrase and lipid transport	Abscisic acid receptor PYL4 OS=Arabidopsis thaliana OX=3702 GN=PYL4 PE=1 SV=1	S	Function unknown	abscisic acid receptor PYL4-like [Cucurbita moschata]
EVM0017925	1665	3857	1907	54	452	258	40.906	107.108	43.4365	1.16034	11.6033	6.45089	2.71657e-05	-3.00627	down	--	--	Molecular Function: protein phosphatase inhibitor activity (GO:0004864);; Molecular Function: receptor activity (GO:0004872);; Cellular Component: nucleus (GO:0005634);; Cellular Component: cytoplasm (GO:0005737);; Biological Process: abscisic acid-activated signaling pathway (GO:0009738);; Molecular Function: abscisic acid binding (GO:0010427);; Biological Process: negative regulation of catalyt…	K14496|3.98539e-128|cmo:103502159|K14496 abscisic acid receptor PYR/PYL family | (RefSeq) abscisic acid receptor PYL4	Plant hormone signal transduction (ko04075)	--	--	Polyketide cyclase / dehydrase and lipid transport;; Polyketide cyclase / dehydrase and lipid transport;; Pathogenesis-related protein Bet v I family	Abscisic acid receptor PYL4 OS=Arabidopsis thaliana OX=3702 GN=PYL4 PE=1 SV=1	S	Function unknown	abscisic acid receptor PYL4-like [Cucurbita pepo subsp. pepo]
EVM0006037	62	203	216	405	680	655	1.78338	6.59032	5.76006	10.2518	20.4333	19.2242	0.00117118	1.9129	up	[C]	Energy production and conversion	--	K14496|1.8476e-88|cmo:103485588|K14496 abscisic acid receptor PYR/PYL family | (RefSeq) abscisic acid receptor PYL4-like	Plant hormone signal transduction (ko04075)	--	--	Polyketide cyclase / dehydrase and lipid transport;; Pathogenesis-related protein Bet v I family;; Polyketide cyclase / dehydrase and lipid transport	Abscisic acid receptor PYL4 OS=Arabidopsis thaliana OX=3702 GN=PYL4 PE=1 SV=1	S	Function unknown	abscisic acid receptor PYL4-like [Cucurbita pepo subsp. pepo]
EVM0010339	760	904	878	24	17	18	15.9418	21.4254	17.0725	0.433501	0.361146	0.385362	5.29045e-48	-5.2069	down	--	--	Molecular Function: protein phosphatase inhibitor activity (GO:0004864);; Molecular Function: receptor activity (GO:0004872);; Cellular Component: nucleus (GO:0005634);; Cellular Component: cytoplasm (GO:0005737);; Biological Process: abscisic acid-activated signaling pathway (GO:0009738);; Molecular Function: abscisic acid binding (GO:0010427);; Biological Process: negative regulation of catalyt…	K14496|1.24128e-129|cmo:103503542|K14496 abscisic acid receptor PYR/PYL family | (RefSeq) abscisic acid receptor PYR1	Plant hormone signal transduction (ko04075)	--	--	Polyketide cyclase / dehydrase and lipid transport;; Polyketide cyclase / dehydrase and lipid transport	Abscisic acid receptor PYR1 OS=Arabidopsis thaliana OX=3702 GN=PYR1 PE=1 SV=1	S	Function unknown	abscisic acid receptor PYR1-like [Cucurbita moschata]
EVM0019344	728	407	1231	40	22	19	9.07068	5.73143	14.2365	0.428947	0.278938	0.239983	2.16546e-17	-4.54748	down	--	--	Molecular Function: DNA binding (GO:0003677);; Cellular Component: nucleus (GO:0005634);; Biological Process: regulation of transcription, DNA-templated (GO:0006355);; Biological Process: auxin-activated signaling pathway (GO:0009734);; Cellular Component: membrane (GO:0016020);;	K14486|0|csv:101205805|K14486 auxin response factor | (RefSeq) auxin response factor 18	Plant hormone signal transduction (ko04075)	--	--	Auxin response factor;; B3 DNA binding domain;; AUX/IAA family	Auxin response factor 18 OS=Arabidopsis thaliana OX=3702 GN=ARF18 PE=1 SV=1	K	Transcription	auxin response factor 18 isoform X1 [Cucumis sativus]
EVM0022033	524	276	246	4	68	69	3.13026	1.86186	1.36112	0.021059	0.422186	0.417096	0.00415613	-2.52483	down	--	--	Molecular Function: DNA binding (GO:0003677);; Cellular Component: nucleus (GO:0005634);; Biological Process: regulation of transcription, DNA-templated (GO:0006355);; Biological Process: auxin-activated signaling pathway (GO:0009734);;	K14486|0|csv:101216825|K14486 auxin response factor | (RefSeq) auxin response factor 5	Plant hormone signal transduction (ko04075)	--	--	Auxin response factor;; B3 DNA binding domain;; AUX/IAA family	Auxin response factor 5 OS=Arabidopsis thaliana OX=3702 GN=ARF5 PE=1 SV=3	K	Transcription	auxin response factor 5 isoform X2 [Cucumis sativus]
EVM0001115	455	609	359	6	48	19	3.48587	5.26809	2.54408	0.040502	0.381015	0.146839	6.6626e-09	-3.95542	down	--	--	Molecular Function: DNA binding (GO:0003677);; Cellular Component: nucleus (GO:0005634);; Biological Process: regulation of transcription, DNA-templated (GO:0006355);; Biological Process: auxin-activated signaling pathway (GO:0009734);;	K14486|0|csv:101213942|K14486 auxin response factor | (RefSeq) auxin response factor 9	Plant hormone signal transduction (ko04075)	--	--	Auxin response factor;; B3 DNA binding domain;; AUX/IAA family	Auxin response factor 9 OS=Arabidopsis thaliana OX=3702 GN=ARF9 PE=1 SV=1	K	Transcription	auxin response factor 9 [Momordica charantia]
EVM0016044	241	159	207	9	22	22	2.77338	2.06128	2.20456	0.081171	0.264759	0.250133	3.13352e-10	-3.26494	down	--	--	Cellular Component: integral component of membrane (GO:0016021);;	K13946|0|cmo:103485562|K13946 auxin influx carrier (AUX1 LAX family) | (RefSeq) auxin transporter-like protein 1	Plant hormone signal transduction (ko04075)	[E]	Amino acid transport and metabolism	Transmembrane amino acid transporter protein	Auxin transporter-like protein 2 OS=Medicago truncatula OX=3880 GN=LAX2 PE=2 SV=1	E	Amino acid transport and metabolism	auxin transporter-like protein 1 [Cucumis melo]
EVM0019479	1287	1239	2352	6	4	7	13.8018	15.0166	23.3954	0.05664	0.044313	0.075923	5.8991e-52	-7.75471	down	--	--	Cellular Component: integral component of membrane (GO:0016021);;	K13946|0|csv:101216829|K13946 auxin influx carrier (AUX1 LAX family) | (RefSeq) auxin transporter-like protein 1	Plant hormone signal transduction (ko04075)	[E]	Amino acid transport and metabolism	Transmembrane amino acid transporter protein	Auxin transporter-like protein 2 OS=Medicago truncatula OX=3880 GN=LAX2 PE=2 SV=1	E	Amino acid transport and metabolism	auxin transporter-like protein 1 [Cucurbita pepo subsp. pepo]
EVM0002115	1078	627	1095	0	2	0	11.7353	7.71121	11.0581	0	0.022764	0	3.884e-31	-9.27538	down	--	--	Cellular Component: integral component of membrane (GO:0016021);;	K13946|0|cmo:103503441|K13946 auxin influx carrier (AUX1 LAX family) | (RefSeq) auxin transporter-like protein 4	Plant hormone signal transduction (ko04075)	[E]	Amino acid transport and metabolism	Transmembrane amino acid transporter protein	Auxin transporter-like protein 4 OS=Medicago truncatula OX=3880 GN=LAX4 PE=2 SV=1	E	Amino acid transport and metabolism	auxin transporter-like protein 2 [Momordica charantia]
EVM0000611	6264	4101	4716	73	611	276	66.4035	49.1381	46.3532	0.675916	6.76544	2.98023	1.55208e-08	-3.66144	down	--	--	Cellular Component: integral component of membrane (GO:0016021);;	K13946|0|cmo:103486311|K13946 auxin influx carrier (AUX1 LAX family) | (RefSeq) auxin transporter-like protein 2	Plant hormone signal transduction (ko04075)	[E]	Amino acid transport and metabolism	Transmembrane amino acid transporter protein	Auxin transporter-like protein 2 OS=Medicago truncatula OX=3880 GN=LAX2 PE=2 SV=1	E	Amino acid transport and metabolism	auxin transporter-like protein 2 [Momordica charantia]
EVM0014403	40	35	100	2	0	4	1.58768	1.57083	3.6657	0.050046	0	0.122481	6.81221e-05	-4.10365	down	--	--	Biological Process: response to auxin (GO:0009733);;	K14488|6.00629e-58|csv:101210699|K14488 SAUR family protein | (RefSeq) auxin-induced protein 15A-like	Plant hormone signal transduction (ko04075)	--	--	Auxin responsive protein	Auxin-responsive protein SAUR22 OS=Arabidopsis thaliana OX=3702 GN=SAUR22 PE=2 SV=1	S	Function unknown	auxin-induced protein 15A-like [Cucumis sativus]
EVM0010587	791	912	2514	102	408	366	16.5943	21.6454	48.9387	1.88209	8.9385	7.83119	0.00299843	-2.02356	down	--	--	Cellular Component: nucleus (GO:0005634);; Biological Process: regulation of transcription, DNA-templated (GO:0006355);; Biological Process: auxin-activated signaling pathway (GO:0009734);;	K14484|4.82645e-106|csv:101204324|K14484 auxin-responsive protein IAA | (RefSeq) auxin-induced protein 22B-like	Plant hormone signal transduction (ko04075)	--	--	AUX/IAA family	Auxin-induced protein 22B OS=Vigna radiata var. radiata OX=3916 GN=AUX22B PE=2 SV=1	K	Transcription	auxin-induced protein 22B-like [Cucumis sativus]
EVM0012520	4198	847	4198	10	87	48	99.5843	22.7049	92.3433	0.208453	2.13423	1.14331	2.25077e-13	-5.45728	down	--	--	Cellular Component: nucleus (GO:0005634);; Biological Process: regulation of transcription, DNA-templated (GO:0006355);; Biological Process: auxin-activated signaling pathway (GO:0009734);;	K14484|5.4083e-106|csv:101219427|K14484 auxin-responsive protein IAA | (RefSeq) auxin-induced protein 22D-like	Plant hormone signal transduction (ko04075)	--	--	AUX/IAA family	Auxin-induced protein 22D OS=Vigna radiata var. radiata OX=3916 GN=AUX22D PE=2 SV=1	K	Transcription	auxin-induced protein 22D-like [Cucurbita maxima]
EVM0015755	2473	1037	4999	37	49	44	62.4061	29.5798	116.973	0.819983	1.28832	1.11208	5.70327e-25	-5.66091	down	--	--	Cellular Component: nucleus (GO:0005634);; Biological Process: regulation of transcription, DNA-templated (GO:0006355);; Biological Process: auxin-activated signaling pathway (GO:0009734);;	K14484|4.89936e-117|cmo:103496036|K14484 auxin-responsive protein IAA | (RefSeq) auxin-induced protein 22D-like	Plant hormone signal transduction (ko04075)	--	--	AUX/IAA family	Auxin-induced protein 22D OS=Vigna radiata var. radiata OX=3916 GN=AUX22D PE=2 SV=1	K	Transcription	auxin-induced protein 22D-like [Cucurbita moschata]
EVM0016805	2864	560	1825	245	218	212	69.182	15.2691	40.8713	5.20229	5.49538	5.21476	1.62121e-06	-2.68459	down	--	--	Biological Process: transcription, DNA-templated (GO:0006351);; Biological Process: regulation of cellular process (GO:0050794);;	K14484|4.54997e-65|cmo:103482549|K14484 auxin-responsive protein IAA | (RefSeq) auxin-induced protein 22D-like	Plant hormone signal transduction (ko04075)	--	--	AUX/IAA family	Auxin-induced protein 22D OS=Vigna radiata var. radiata OX=3916 GN=AUX22D PE=2 SV=1	K	Transcription	auxin-induced protein 22D-like [Cucurbita pepo subsp. pepo]
EVM0014901	85	33	40	0	0	0	2.64199	1.15125	1.15018	0	0	0	6.59517e-07	-6.38543	down	--	--	Biological Process: cellular process (GO:0009987);;	K14484|7.40003e-101|cmo:103501531|K14484 auxin-responsive protein IAA | (RefSeq) auxin-responsive protein IAA16-like	Plant hormone signal transduction (ko04075)	--	--	AUX/IAA family	Auxin-responsive protein IAA11 OS=Oryza sativa subsp. japonica OX=39947 GN=IAA11 PE=2 SV=1	S	Function unknown	auxin-responsive protein IAA11-like [Cucurbita pepo subsp. pepo]
EVM0021636	76	77	384	0	2	6	1.22352	1.40508	5.77515	0	0.032106	0.099444	2.08457e-07	-5.17735	down	--	--	Cellular Component: nucleus (GO:0005634);; Biological Process: regulation of transcription, DNA-templated (GO:0006355);; Biological Process: auxin-activated signaling pathway (GO:0009734);;	K14484|2.75693e-140|cmo:103499461|K14484 auxin-responsive protein IAA | (RefSeq) auxin-responsive protein IAA13	Plant hormone signal transduction (ko04075)	--	--	AUX/IAA family	Auxin-responsive protein IAA13 OS=Arabidopsis thaliana OX=3702 GN=IAA13 PE=1 SV=2	K	Transcription	auxin-responsive protein IAA13 [Cucumis melo]
EVM0017093	4039	2471	6272	72	778	425	84.1265	58.1675	121.143	1.31478	16.9264	9.02157	4.43453e-05	-3.00018	down	--	--	Cellular Component: nucleus (GO:0005634);; Biological Process: regulation of transcription, DNA-templated (GO:0006355);; Biological Process: auxin-activated signaling pathway (GO:0009734);;	K14484|6.28478e-140|csv:101217325|K14484 auxin-responsive protein IAA | (RefSeq) auxin-responsive protein IAA14	Plant hormone signal transduction (ko04075)	--	--	AUX/IAA family	Auxin-responsive protein IAA14 OS=Arabidopsis thaliana OX=3702 GN=IAA14 PE=1 SV=2	K	Transcription	auxin-responsive protein IAA14 [Cucumis sativus]
EVM0015682	811	105	1296	18	90	60	20.9118	3.05308	30.9792	0.406174	2.41508	1.57633	0.000113264	-3.27595	down	--	--	Cellular Component: nucleus (GO:0005634);; Biological Process: regulation of transcription, DNA-templated (GO:0006355);; Biological Process: auxin-activated signaling pathway (GO:0009734);;	K14484|5.66715e-110|csv:101216767|K14484 auxin-responsive protein IAA | (RefSeq) auxin-responsive protein IAA16	Plant hormone signal transduction (ko04075)	--	--	AUX/IAA family	Auxin-responsive protein IAA16 OS=Arabidopsis thaliana OX=3702 GN=IAA16 PE=1 SV=1	K	Transcription	auxin-responsive protein IAA14-like [Cucurbita maxima]
EVM0004457	1831	1500	1580	33	506	313	40.3926	37.3867	32.3044	0.640864	11.6465	7.03597	0.00463029	-2.245	down	--	--	Cellular Component: nucleus (GO:0005634);; Biological Process: regulation of transcription, DNA-templated (GO:0006355);; Biological Process: auxin-activated signaling pathway (GO:0009734);;	K14484|4.04064e-128|csv:101212477|K14484 auxin-responsive protein IAA | (RefSeq) auxin-responsive protein IAA16	Plant hormone signal transduction (ko04075)	--	--	AUX/IAA family	Auxin-responsive protein IAA16 OS=Arabidopsis thaliana OX=3702 GN=IAA16 PE=1 SV=1	K	Transcription	auxin-responsive protein IAA16 [Cucumis sativus]
EVM0003329	524	289	760	62	190	149	10.014	6.23579	13.469	1.04245	3.79752	2.89815	0.0027869	-1.75564	down	--	--	Cellular Component: nucleus (GO:0005634);; Biological Process: regulation of transcription, DNA-templated (GO:0006355);; Biological Process: auxin-activated signaling pathway (GO:0009734);;	K14484|0|csv:101217901|K14484 auxin-responsive protein IAA | (RefSeq) auxin-responsive protein IAA21-like	Plant hormone signal transduction (ko04075)	--	--	AUX/IAA family	Auxin-responsive protein IAA8 OS=Arabidopsis thaliana OX=3702 GN=IAA8 PE=1 SV=1	K	Transcription	auxin-responsive protein IAA21-like [Cucumis sativus]
EVM0011676	15618	15232	17874	6786	5818	5646	153.825	169.584	163.246	58.8824	59.8721	56.7598	2.06588e-08	-1.26057	down	--	--	Cellular Component: nucleus (GO:0005634);; Biological Process: regulation of transcription, DNA-templated (GO:0006355);; Biological Process: auxin-activated signaling pathway (GO:0009734);;	K14484|0|csv:101215632|K14484 auxin-responsive protein IAA | (RefSeq) auxin-responsive protein IAA27	Plant hormone signal transduction (ko04075)	--	--	AUX/IAA family	Auxin-responsive protein IAA27 OS=Arabidopsis thaliana OX=3702 GN=IAA27 PE=1 SV=1	K	Transcription	auxin-responsive protein IAA27-like [Cucurbita maxima]
EVM0002528	3498	903	3955	366	267	316	75.447	22.0099	79.0882	6.95352	5.9979	6.94911	1.28959e-07	-2.86452	down	--	--	Cellular Component: nucleus (GO:0005634);; Biological Process: regulation of transcription, DNA-templated (GO:0006355);; Biological Process: auxin-activated signaling pathway (GO:0009734);;	K14484|1.05724e-135|csv:101208132|K14484 auxin-responsive protein IAA | (RefSeq) auxin-responsive protein IAA20	Plant hormone signal transduction (ko04075)	--	--	AUX/IAA family	Auxin-responsive protein IAA29 OS=Arabidopsis thaliana OX=3702 GN=IAA29 PE=1 SV=2	K	Transcription	auxin-responsive protein IAA29-like isoform X1 [Cucurbita moschata]
EVM0020414	402	227	937	69	64	62	8.74701	5.57153	18.9363	1.31861	1.44468	1.3706	2.1179e-06	-2.73855	down	--	--	Cellular Component: nucleus (GO:0005634);; Biological Process: regulation of transcription, DNA-templated (GO:0006355);; Biological Process: auxin-activated signaling pathway (GO:0009734);;	K14484|3.12402e-103|csv:101218824|K14484 auxin-responsive protein IAA | (RefSeq) auxin-responsive protein IAA4	Plant hormone signal transduction (ko04075)	--	--	AUX/IAA family	Auxin-induced protein 22B OS=Vigna radiata var. radiata OX=3916 GN=AUX22B PE=2 SV=1	K	Transcription	auxin-responsive protein IAA4-like [Cucurbita maxima]
EVM0020171	36143	24506	43958	9074	10105	9754	412.438	316.102	465.138	91.2198	120.483	113.612	4.53081e-09	-1.68135	down	--	--	Cellular Component: nucleus (GO:0005634);; Biological Process: regulation of transcription, DNA-templated (GO:0006355);; Biological Process: auxin-activated signaling pathway (GO:0009734);;	K14484|0|cmo:103488149|K14484 auxin-responsive protein IAA | (RefSeq) auxin-responsive protein IAA9-like	Plant hormone signal transduction (ko04075)	--	--	AUX/IAA family	Auxin-responsive protein IAA9 OS=Arabidopsis thaliana OX=3702 GN=IAA9 PE=1 SV=1	K	Transcription	auxin-responsive protein IAA9-like [Cucurbita maxima]
EVM0013749	86	119	66	145	506	346	3.34631	5.23175	2.38117	4.95479	20.5861	13.7507	0.001235	1.93123	up	--	--	Biological Process: response to auxin (GO:0009733);;	K14488|8.84603e-49|cmo:103496295|K14488 SAUR family protein | (RefSeq) auxin-responsive protein SAUR71	Plant hormone signal transduction (ko04075)	--	--	Auxin responsive protein	Auxin-responsive protein SAUR72 OS=Arabidopsis thaliana OX=3702 GN=SAUR72 PE=2 SV=1	S	Function unknown	auxin-responsive protein SAUR71-like [Cucurbita moschata]
EVM0009054	191	185	127	683	672	652	1.81789	1.99005	1.12314	5.73748	6.6967	6.34427	1.40872e-11	2.11815	up	--	--	Cellular Component: cell part (GO:0044464);;	K14499|3.4191e-144|cmo:103493534|K14499 BRI1 kinase inhibitor 1 | (RefSeq) BRI1 kinase inhibitor 1-like	Plant hormone signal transduction (ko04075)	--	--	--	BRI1 kinase inhibitor 1 OS=Arabidopsis thaliana OX=3702 GN=BKI1 PE=1 SV=1	T	Signal transduction mechanisms	BRI1 kinase inhibitor 1-like [Cucumis melo]
EVM0018560	232	239	621	0	0	2	3.96737	4.6097	9.85648	0	0	0.024824	6.70533e-18	-7.82614	down	--	--	--	K14505|7.75872e-124|csv:101222066|K14505 cyclin D3, plant | (RefSeq) cyclin-D3-3	Plant hormone signal transduction (ko04075)	[D]	Cell cycle control, cell division, chromosome partitioning	Cyclin, N-terminal domain;; Cyclin, C-terminal domain	Cyclin-D3-1 OS=Arabidopsis thaliana OX=3702 GN=CYCD3-1 PE=1 SV=3	D	Cell cycle control, cell division, chromosome partitioning	cyclin-D3-1-like [Cucurbita maxima]
EVM0004997	1269	368	3629	4	50	22	21.2069	6.94184	56.2248	0.058892	0.856605	0.3628	2.55961e-10	-5.44198	down	--	--	Cellular Component: nucleus (GO:0005634);;	K14505|3.89206e-178|csv:101205442|K14505 cyclin D3, plant | (RefSeq) cyclin-D3-3-like	Plant hormone signal transduction (ko04075)	[D]	Cell cycle control, cell division, chromosome partitioning	Cyclin, N-terminal domain;; Cyclin, C-terminal domain	Cyclin-D3-2 OS=Arabidopsis thaliana OX=3702 GN=CYCD3-2 PE=1 SV=1	D	Cell cycle control, cell division, chromosome partitioning	cyclin-D3-3-like [Cucurbita pepo subsp. pepo]
EVM0000130	605	449	504	29	80	45	8.53673	7.15793	6.58574	0.360534	1.17646	0.634817	4.5435e-12	-3.12481	down	--	--	Molecular Function: transcription factor activity, transcription factor binding (GO:0000989);; Cellular Component: nucleus (GO:0005634);; Biological Process: regulation of transcription, DNA-templated (GO:0006355);;	K14494|0|csv:101203095|K14494 DELLA protein | (RefSeq) DELLA protein GAI	Plant hormone signal transduction (ko04075)	--	--	GRAS domain family;; Transcriptional regulator DELLA protein N terminal	DELLA protein GAI OS=Solanum lycopersicum OX=4081 GN=GAI PE=2 SV=1	K	Transcription	DELLA protein GAI-like [Cucurbita pepo subsp. pepo]
EVM0020172	1965	1709	1305	3641	4030	3809	23.8269	23.4231	14.669	38.8978	51.0584	47.1406	7.75797e-07	1.34133	up	--	--	Molecular Function: transcription factor activity, sequence-specific DNA binding (GO:0003700);; Cellular Component: nucleus (GO:0005634);; Biological Process: regulation of transcription, DNA-templated (GO:0006355);; Biological Process: response to ethylene (GO:0009723);; Biological Process: response to abscisic acid (GO:0009737);; Biological Process: salicylic acid mediated signaling pathway (GO…	K14494|0|csv:101213450|K14494 DELLA protein | (RefSeq) DELLA protein GAI	Plant hormone signal transduction (ko04075)	--	--	GRAS domain family;; Transcriptional regulator DELLA protein N terminal	DELLA protein GAI OS=Arabidopsis thaliana OX=3702 GN=GAI PE=1 SV=1	K	Transcription	DELLA protein SLR1-like [Cucurbita pepo subsp. pepo]
EVM0006269	77	184	40	8	7	0	0.768188	2.08723	0.367775	0.07072	0.062963	0	0.000349657	-3.71289	down	[K]	Transcription	Cellular Component: integral component of membrane (GO:0016021);;	K14515|0|cmo:103487444|K14515 EIN3-binding F-box protein | (RefSeq) EIN3-binding F-box protein 1-like	Plant hormone signal transduction (ko04075)	[R]	General function prediction only	Leucine Rich repeat;; Leucine Rich repeats (2 copies);; F-box-like	EIN3-binding F-box protein 1 OS=Arabidopsis thaliana OX=3702 GN=EBF1 PE=1 SV=1	S	Function unknown	EIN3-binding F-box protein 1-like [Momordica charantia]
EVM0005285	1021	1003	1096	2074	1680	1925	11.5006	12.7715	11.4533	20.593	19.7821	22.1417	4.05964e-05	1.00841	up	--	--	Molecular Function: DNA binding (GO:0003677);; Molecular Function: transcription factor activity, sequence-specific DNA binding (GO:0003700);; Cellular Component: nucleus (GO:0005634);; Biological Process: regulation of transcription, DNA-templated (GO:0006355);; Biological Process: regulation of sulfur metabolic process (GO:0042762);;	K14514|0|cmo:103492044|K14514 ethylene-insensitive protein 3 | (RefSeq) ETHYLENE INSENSITIVE 3-like 3 protein	Plant hormone signal transduction (ko04075)	--	--	Ethylene insensitive 3	ETHYLENE INSENSITIVE 3-like 3 protein OS=Arabidopsis thaliana OX=3702 GN=EIL3 PE=1 SV=1	K	Transcription	ETHYLENE INSENSITIVE 3-like 3 protein isoform X1 [Cucumis melo]
EVM0020999	3821	4640	7761	14811	11748	11909	23.5832	32.3724	44.4181	80.5331	75.7685	75.0333	0.000307574	1.37627	up	[T]	Signal transduction mechanisms	Molecular Function: phosphorelay sensor kinase activity (GO:0000155);; Cellular Component: endoplasmic reticulum membrane (GO:0005789);; Biological Process: negative regulation of ethylene-activated signaling pathway (GO:0010105);; Cellular Component: integral component of membrane (GO:0016021);; Biological Process: peptidyl-histidine phosphorylation (GO:0018106);; Biological Process: signal tran…	K14509|0|cmo:103483624|K14509 ethylene receptor [EC:2.7.13.-] | (RefSeq) ETR2; ethylene receptor	Plant hormone signal transduction (ko04075)	[T]	Signal transduction mechanisms	Response regulator receiver domain;; GAF domain;; Histidine kinase-, DNA gyrase B-, and HSP90-like ATPase	Ethylene receptor 2 OS=Arabidopsis thaliana OX=3702 GN=ETR2 PE=1 SV=2	T	Signal transduction mechanisms	ethylene receptor 2-like isoform X1 [Cucurbita pepo subsp. pepo]
EVM0008289	511	426	274	736	1171	938	5.34741	5.04179	2.65409	6.78485	12.8113	10.0194	0.000540296	1.35393	up	[KT]	Transcription;; Signal transduction mechanisms	Molecular Function: phosphorelay sensor kinase activity (GO:0000155);; Biological Process: phosphorelay signal transduction system (GO:0000160);; Cellular Component: endoplasmic reticulum (GO:0005783);; Cellular Component: integral component of membrane (GO:0016021);; Biological Process: signal transduction by protein phosphorylation (GO:0023014);; Molecular Function: ethylene binding (GO:0051740…	K14509|0|cmo:103492790|K14509 ethylene receptor [EC:2.7.13.-] | (RefSeq) Cm-ERS1, ERS1; ethylene response sensor 1	Plant hormone signal transduction (ko04075)	[T]	Signal transduction mechanisms	Histidine kinase-, DNA gyrase B-, and HSP90-like ATPase;; His Kinase A (phospho-acceptor) domain;; GAF domain	Probable ethylene response sensor 1 OS=Oryza sativa subsp. japonica OX=39947 GN=ERS1 PE=2 SV=1	T	Signal transduction mechanisms	ethylene response sensor 1 isoform X1 [Cucumis melo]
EVM0004792	135	187	1065	5	41	23	3.24634	5.09277	23.8334	0.085072	1.03425	0.565319	3.06152e-05	-3.79919	down	--	--	Molecular Function: DNA binding (GO:0003677);; Molecular Function: transcription factor activity, sequence-specific DNA binding (GO:0003700);; Cellular Component: nucleus (GO:0005634);; Biological Process: regulation of transcription, DNA-templated (GO:0006355);;	K14516|4.3178e-108|cmo:103499414|K14516 ethylene-responsive transcription factor 1 | (RefSeq) ethylene-responsive transcription factor 1B-like	Plant hormone signal transduction (ko04075)	--	--	AP2 domain	Ethylene-responsive transcription factor 1B OS=Arabidopsis thaliana OX=3702 GN=ERF1B PE=1 SV=2	K	Transcription	ethylene-responsive transcription factor 1B-like [Cucurbita maxima]
EVM0001383	887	1139	1079	3011	2757	2708	12.3023	17.8581	13.8692	36.7918	39.9536	38.3417	1.4766e-09	1.57875	up	--	--	--	K14495|2.72753e-82|cmo:103493580|K14495 F-box protein GID2 | (RefSeq) F-box protein GID2-like	Plant hormone signal transduction (ko04075)	--	--	F-box-like;; F-box domain	F-box protein GID2 OS=Arabidopsis thaliana OX=3702 GN=GID2 PE=1 SV=1	S	Function unknown	F-box protein GID2-like [Cucurbita moschata]
EVM0019456	2078	2375	1629	10926	5863	7054	27.6786	35.7594	20.1167	128.209	81.5935	95.9098	3.36472e-08	2.08474	up	--	--	Molecular Function: transcription factor activity, sequence-specific DNA binding (GO:0003700);; Biological Process: regulation of transcription, DNA-templated (GO:0006355);; Molecular Function: sequence-specific DNA binding (GO:0043565);;	K14432|1.38369e-94|cmo:103491314|K14432 ABA responsive element binding factor | (RefSeq) ABSCISIC ACID-INSENSITIVE 5-like protein 4	Plant hormone signal transduction (ko04075)	--	--	bZIP transcription factor;; Basic region leucine zipper	bZIP transcription factor 12 OS=Oryza sativa subsp. japonica OX=39947 GN=BZIP12 PE=2 SV=1	K	Transcription	G-box-binding factor 4-like isoform X1 [Momordica charantia]
EVM0012519	724	913	565	2415	3315	2842	9.22676	13.1496	6.67113	27.1329	44.1729	36.9921	2.44384e-10	2.07004	up	[I]	Lipid transport and metabolism	Biological Process: metabolic process (GO:0008152);; Biological Process: positive regulation of gibberellic acid mediated signaling pathway (GO:0009939);; Molecular Function: hydrolase activity (GO:0016787);; Biological Process: floral organ morphogenesis (GO:0048444);;	K14493|0|cmo:103492714|K14493 gibberellin receptor GID1 [EC:3.-.-.-] | (RefSeq) gibberellin receptor GID1B	Plant hormone signal transduction (ko04075)	[V]	Defense mechanisms	alpha/beta hydrolase fold;; Carboxylesterase family	Gibberellin receptor GID1B OS=Arabidopsis thaliana OX=3702 GN=GID1B PE=1 SV=1	I	Lipid transport and metabolism	gibberellin receptor GID1B [Cucumis melo]
EVM0013736	1958	1752	2708	743	653	748	24.6353	24.9068	31.5919	8.22572	8.5841	9.60054	1.18713e-06	-1.4144	down	[I]	Lipid transport and metabolism	Biological Process: metabolic process (GO:0008152);; Molecular Function: hydrolase activity (GO:0016787);;	K14493|0|cmo:103492211|K14493 gibberellin receptor GID1 [EC:3.-.-.-] | (RefSeq) gibberellin receptor GID1C	Plant hormone signal transduction (ko04075)	[V]	Defense mechanisms	alpha/beta hydrolase fold;; Carboxylesterase family	Gibberellin receptor GID1C OS=Arabidopsis thaliana OX=3702 GN=GID1C PE=1 SV=1	I	Lipid transport and metabolism	gibberellin receptor GID1C-like isoform X1 [Cucumis sativus]
EVM0000067	3181	2420	3239	904	1599	1251	18.1604	15.6213	17.1467	4.54756	9.53821	7.29204	0.000924949	-1.07603	down	[T]	Signal transduction mechanisms	Molecular Function: phosphorelay sensor kinase activity (GO:0000155);; Biological Process: phosphorelay signal transduction system (GO:0000160);; Molecular Function: phosphoprotein phosphatase activity (GO:0004721);; Cellular Component: endoplasmic reticulum (GO:0005783);; Biological Process: protein dephosphorylation (GO:0006470);; Biological Process: osmosensory signaling pathway (GO:0007231);;…	K14489|0|cmo:103496683|K14489 arabidopsis histidine kinase 2/3/4 (cytokinin receptor) [EC:2.7.13.3] | (RefSeq) histidine kinase 4-like	Plant hormone signal transduction (ko04075)	[T]	Signal transduction mechanisms	CHASE domain;; Histidine kinase-, DNA gyrase B-, and HSP90-like ATPase;; Response regulator receiver domain;; His Kinase A (phospho-acceptor) domain	Histidine kinase 4 OS=Arabidopsis thaliana OX=3702 GN=AHK4 PE=1 SV=1	T	Signal transduction mechanisms	histidine kinase 4-like [Cucurbita maxima]
EVM0015699	8700	9847	5603	816	1067	943	53.696	68.6956	32.0671	4.43478	6.8806	5.94079	1.26089e-18	-2.92355	down	[T]	Signal transduction mechanisms	Molecular Function: phosphorelay sensor kinase activity (GO:0000155);; Biological Process: phosphorelay signal transduction system (GO:0000160);; Molecular Function: phosphoprotein phosphatase activity (GO:0004721);; Cellular Component: endoplasmic reticulum (GO:0005783);; Biological Process: protein dephosphorylation (GO:0006470);; Biological Process: osmosensory signaling pathway (GO:0007231);;…	K14489|0|cmo:103504382|K14489 arabidopsis histidine kinase 2/3/4 (cytokinin receptor) [EC:2.7.13.3] | (RefSeq) histidine kinase 4-like	Plant hormone signal transduction (ko04075)	[T]	Signal transduction mechanisms	CHASE domain;; Histidine kinase-, DNA gyrase B-, and HSP90-like ATPase;; Response regulator receiver domain;; His Kinase A (phospho-acceptor) domain	Histidine kinase 4 OS=Arabidopsis thaliana OX=3702 GN=AHK4 PE=1 SV=1	T	Signal transduction mechanisms	histidine kinase 4-like [Cucurbita pepo subsp. pepo]
EVM0005052	471	440	751	166	203	227	26.4442	27.9022	39.0923	8.1677	11.8866	12.9802	0.000640886	-1.3076	down	--	--	Biological Process: phosphorelay signal transduction system (GO:0000160);; Cellular Component: nucleus (GO:0005634);; Cellular Component: cytoplasm (GO:0005737);; Biological Process: cytokinin-activated signaling pathway (GO:0009736);; Molecular Function: histidine phosphotransfer kinase activity (GO:0009927);; Biological Process: phosphorylation (GO:0016310);; Molecular Function: protein histidi…	K14490|2.89313e-81|cmo:103483782|K14490 histidine-containing phosphotransfer peotein | (RefSeq) histidine-containing phosphotransfer protein 1-like	Plant hormone signal transduction (ko04075)	[T]	Signal transduction mechanisms	Hpt domain	Histidine-containing phosphotransfer protein 1 OS=Arabidopsis thaliana OX=3702 GN=AHP1 PE=1 SV=1	T	Signal transduction mechanisms	histidine-containing phosphotransfer protein 1-like [Cucurbita maxima]
EVM0004474	1373	1668	1626	187	355	252	20.3645	27.9797	22.3743	2.44241	5.50405	3.81509	3.27007e-12	-2.38966	down	--	--	Biological Process: phosphorelay signal transduction system (GO:0000160);; Molecular Function: signal transducer activity (GO:0004871);; Cellular Component: intracellular (GO:0005622);;	K14490|3.00148e-94|csv:101216841|K14490 histidine-containing phosphotransfer peotein | (RefSeq) histidine-containing phosphotransfer protein 1	Plant hormone signal transduction (ko04075)	[T]	Signal transduction mechanisms	Hpt domain	Histidine-containing phosphotransfer protein 1 OS=Arabidopsis thaliana OX=3702 GN=AHP1 PE=1 SV=1	T	Signal transduction mechanisms	histidine-containing phosphotransfer protein 1-like isoform X1 [Cucurbita pepo subsp. pepo]
EVM0003143	2089	1001	825	367	408	409	25.8693	14.0116	9.46637	4.0038	5.27512	5.16463	0.000547417	-1.5326	down	[HJ]	Coenzyme transport and metabolism;; Translation, ribosomal structure and biogenesis	--	K14487|0|cmo:103490483|K14487 auxin responsive GH3 gene family | (RefSeq) jasmonic acid-amido synthetase JAR1	Plant hormone signal transduction (ko04075)	--	--	GH3 auxin-responsive promoter	Indole-3-acetic acid-amido synthetase GH3.10 OS=Arabidopsis thaliana OX=3702 GN=GH3.10 PE=2 SV=1	S	Function unknown	indole-3-acetic acid-amido synthetase GH3.10 [Cucurbita maxima]
EVM0010976	4	0	0	441	664	531	0.051647	0	0	5.00656	8.95624	6.99453	1.38809e-30	8.21868	up	[HJ]	Coenzyme transport and metabolism;; Translation, ribosomal structure and biogenesis	--	K14487|0|cmo:103494645|K14487 auxin responsive GH3 gene family | (RefSeq) indole-3-acetic acid-amido synthetase GH3.17-like	Plant hormone signal transduction (ko04075)	--	--	GH3 auxin-responsive promoter	Indole-3-acetic acid-amido synthetase GH3.17 OS=Arabidopsis thaliana OX=3702 GN=GH3.17 PE=1 SV=1	S	Function unknown	indole-3-acetic acid-amido synthetase GH3.17 [Cucurbita maxima]
EVM0004043	149	191	655	24	0	5	1.7048	2.48232	6.98484	0.243124	0	0.046965	3.82849e-05	-4.3004	down	[HJ]	Coenzyme transport and metabolism;; Translation, ribosomal structure and biogenesis	--	K14487|0|cmo:103494980|K14487 auxin responsive GH3 gene family | (RefSeq) indole-3-acetic acid-amido synthetase GH3.6	Plant hormone signal transduction (ko04075)	--	--	GH3 auxin-responsive promoter	Indole-3-acetic acid-amido synthetase GH3.6 OS=Arabidopsis thaliana OX=3702 GN=GH3.6 PE=1 SV=1	S	Function unknown	indole-3-acetic acid-amido synthetase GH3.6-like [Cucurbita pepo subsp. pepo]
EVM0015409	2806	1782	1495	433	502	445	30.3921	21.8194	15.0172	4.12746	5.6827	4.91264	3.41913e-09	-1.96288	down	[HJ]	Coenzyme transport and metabolism;; Translation, ribosomal structure and biogenesis	Biological Process: response to wounding (GO:0009611);; Biological Process: jasmonic acid metabolic process (GO:0009694);; Biological Process: induced systemic resistance, jasmonic acid mediated signaling pathway (GO:0009864);; Molecular Function: jasmonate-amino synthetase activity (GO:0080123);;	K14506|0|cmo:103483208|K14506 jasmonic acid-amino synthetase | (RefSeq) jasmonic acid-amido synthetase JAR1	Plant hormone signal transduction (ko04075)	--	--	GH3 auxin-responsive promoter	Jasmonic acid-amido synthetase JAR1 OS=Oryza sativa subsp. japonica OX=39947 GN=GH3.5 PE=2 SV=1	S	Function unknown	jasmonic acid-amido synthetase JAR1 [Cucurbita pepo subsp. pepo]
EVM0012073	1970	2010	2435	590	922	727	18.7243	21.6005	21.4693	4.93486	9.15989	7.04824	2.64338e-06	-1.36391	down	--	--	--	K14508|0|cmo:103493001|K14508 regulatory protein NPR1 | (RefSeq) regulatory protein NPR3-like	Plant hormone signal transduction (ko04075)	[R]	General function prediction only	NPR1/NIM1 like defence protein C terminal;; BTB/POZ domain;; Ankyrin repeats (3 copies);; Domain of unknown function (DUF3420);; Ankyrin repeat;; Ankyrin repeats (many copies);; Ankyrin repeat	BTB/POZ domain and ankyrin repeat-containing protein NPR2 OS=Oryza sativa subsp. japonica OX=39947 GN=NPR2 PE=1 SV=1	S	Function unknown	LOW QUALITY PROTEIN: regulatory protein NPR3-like [Cucumis melo]
EVM0000741	661	220	308	979	916	829	8.47608	3.18837	3.66091	11.0714	12.2895	10.8673	0.0061183	1.33747	up	[HJ]	Coenzyme transport and metabolism;; Translation, ribosomal structure and biogenesis	--	K14487|0|cmo:103503255|K14487 auxin responsive GH3 gene family | (RefSeq) probable indole-3-acetic acid-amido synthetase GH3.1	Plant hormone signal transduction (ko04075)	--	--	GH3 auxin-responsive promoter	Probable indole-3-acetic acid-amido synthetase GH3.1 OS=Arabidopsis thaliana OX=3702 GN=GH3.1 PE=2 SV=1	S	Function unknown	probable indole-3-acetic acid-amido synthetase GH3.1 [Cucurbita maxima]
EVM0022205	0	0	0	21988	24856	23626	0	0	0	256.973	344.542	319.93	7.45884e-67	14.7938	up	[HJ]	Coenzyme transport and metabolism;; Translation, ribosomal structure and biogenesis	--	K14487|0|csv:101211093|K14487 auxin responsive GH3 gene family | (RefSeq) probable indole-3-acetic acid-amido synthetase GH3.1	Plant hormone signal transduction (ko04075)	--	--	GH3 auxin-responsive promoter	Probable indole-3-acetic acid-amido synthetase GH3.1 OS=Arabidopsis thaliana OX=3702 GN=GH3.1 PE=2 SV=1	S	Function unknown	probable indole-3-acetic acid-amido synthetase GH3.1 [Cucurbita pepo subsp. pepo]
EVM0004893	2002	1814	3293	22884	7649	13440	24.5757	25.1747	37.4963	247.577	98.146	168.48	2.96266e-08	2.72181	up	[T]	Signal transduction mechanisms	Molecular Function: protein serine/threonine phosphatase activity (GO:0004722);; Biological Process: protein dephosphorylation (GO:0006470);; Molecular Function: metal ion binding (GO:0046872);;	K14497|0|cmo:103497127|K14497 protein phosphatase 2C [EC:3.1.3.16] | (RefSeq) probable protein phosphatase 2C 24	Plant hormone signal transduction (ko04075)	[T]	Signal transduction mechanisms	Protein phosphatase 2C	Protein phosphatase 2C 3 OS=Arabidopsis thaliana OX=3702 GN=AIP1 PE=1 SV=1	T	Signal transduction mechanisms	probable protein phosphatase 2C 24 [Cucurbita pepo subsp. pepo]
EVM0010862	2673	2892	4034	12554	9128	9969	22.5281	27.553	31.5242	93.2149	80.3916	85.7741	1.56763e-09	1.85397	up	[T]	Signal transduction mechanisms	Molecular Function: protein serine/threonine phosphatase activity (GO:0004722);; Biological Process: protein dephosphorylation (GO:0006470);; Molecular Function: metal ion binding (GO:0046872);;	K14497|0|cmo:103490037|K14497 protein phosphatase 2C [EC:3.1.3.16] | (RefSeq) protein phosphatase 2C 16	Plant hormone signal transduction (ko04075)	[T]	Signal transduction mechanisms	Protein phosphatase 2C	Protein phosphatase 2C 16 OS=Arabidopsis thaliana OX=3702 GN=HAB1 PE=1 SV=1	T	Signal transduction mechanisms	probable protein phosphatase 2C 50 [Cucurbita pepo subsp. pepo]
EVM0008489	1194	1203	622	5625	2577	3571	26.3695	30.0439	12.7305	109.493	59.4982	80.5469	9.17237e-06	2.0647	up	[T]	Signal transduction mechanisms	Molecular Function: protein serine/threonine phosphatase activity (GO:0004722);; Biological Process: protein dephosphorylation (GO:0006470);; Molecular Function: metal ion binding (GO:0046872);;	K14497|0|cmo:103492258|K14497 protein phosphatase 2C [EC:3.1.3.16] | (RefSeq) probable protein phosphatase 2C 6	Plant hormone signal transduction (ko04075)	[T]	Signal transduction mechanisms	Protein phosphatase 2C	Protein phosphatase 2C 56 OS=Arabidopsis thaliana OX=3702 GN=ABI1 PE=1 SV=2	T	Signal transduction mechanisms	probable protein phosphatase 2C 6 [Cucumis melo]
EVM0018373	147	56	100	1345	1122	1197	1.73457	0.750251	1.09534	14.0569	13.913	14.4996	3.77378e-21	3.70141	up	--	--	Molecular Function: protein serine/threonine phosphatase activity (GO:0004722);; Biological Process: protein dephosphorylation (GO:0006470);; Molecular Function: metal ion binding (GO:0046872);;	K14497|0|cmo:103484021|K14497 protein phosphatase 2C [EC:3.1.3.16] | (RefSeq) probable protein phosphatase 2C 75	Plant hormone signal transduction (ko04075)	[T]	Signal transduction mechanisms	Protein phosphatase 2C	Probable protein phosphatase 2C 75 OS=Arabidopsis thaliana OX=3702 GN=AHG1 PE=1 SV=1	T	Signal transduction mechanisms	probable protein phosphatase 2C 75 [Momordica charantia]
EVM0014819	331	262	175	2156	1034	1371	6.01607	5.37788	2.95169	34.5672	19.6583	25.4601	9.00841e-10	2.67055	up	[T]	Signal transduction mechanisms	Molecular Function: protein serine/threonine phosphatase activity (GO:0004722);; Biological Process: protein dephosphorylation (GO:0006470);; Molecular Function: metal ion binding (GO:0046872);;	K14497|1.11316e-168|cmo:103485696|K14497 protein phosphatase 2C [EC:3.1.3.16] | (RefSeq) probable protein phosphatase 2C 8	Plant hormone signal transduction (ko04075)	[T]	Signal transduction mechanisms	Protein phosphatase 2C;; Protein phosphatase 2C	Probable protein phosphatase 2C 8 OS=Oryza sativa subsp. japonica OX=39947 GN=Os01g0656200 PE=2 SV=1	T	Signal transduction mechanisms	probable protein phosphatase 2C 8 [Cucurbita pepo subsp. pepo]
EVM0007877	4439	3617	3091	1548	1119	1307	52.6795	48.5146	34.0078	16.1796	13.8725	15.8292	9.37978e-06	-1.32244	down	[T]	Signal transduction mechanisms	Molecular Function: protein kinase activity (GO:0004672);; Molecular Function: ATP binding (GO:0005524);; Biological Process: protein phosphorylation (GO:0006468);;	K14500|0|cmo:103502635|K14500 BR-signaling kinase [EC:2.7.11.1] | (RefSeq) probable serine/threonine-protein kinase At4g35230	Plant hormone signal transduction (ko04075)	--	--	Protein tyrosine kinase;; Protein kinase domain	Serine/threonine-protein kinase BSK1 OS=Arabidopsis thaliana OX=3702 GN=BSK1 PE=1 SV=1	T	Signal transduction mechanisms	probable serine/threonine-protein kinase At4g35230 [Cucumis melo]
EVM0013879	484	356	437	133	201	182	5.64698	4.699	4.73413	1.36624	2.44651	2.16948	0.000678049	-1.14334	down	[M]	Cell wall/membrane/envelope biogenesis	Molecular Function: protein kinase activity (GO:0004672);; Molecular Function: ATP binding (GO:0005524);; Biological Process: protein phosphorylation (GO:0006468);;	K14500|0|cmo:103483405|K14500 BR-signaling kinase [EC:2.7.11.1] | (RefSeq) probable serine/threonine-protein kinase At4g35230	Plant hormone signal transduction (ko04075)	--	--	Protein kinase domain;; Protein tyrosine kinase	Serine/threonine-protein kinase BSK2 OS=Arabidopsis thaliana OX=3702 GN=BSK2 PE=1 SV=1	T	Signal transduction mechanisms	probable serine/threonine-protein kinase At4g35230 [Cucumis melo]
EVM0014912	3157	1572	1251	49	25	39	75.929	42.7196	27.8874	1.03766	0.615084	0.955587	3.58626e-30	-5.41344	down	--	--	Molecular Function: transcription corepressor activity (GO:0003714);; Cellular Component: nucleus (GO:0005634);; Biological Process: response to wounding (GO:0009611);; Biological Process: regulation of defense response (GO:0031347);; Biological Process: negative regulation of nucleic acid-templated transcription (GO:1903507);; Biological Process: regulation of jasmonic acid mediated signaling pa…	K13464|5.32026e-94|cmo:103498883|K13464 jasmonate ZIM domain-containing protein | (RefSeq) protein TIFY 9	Plant hormone signal transduction (ko04075)	--	--	Divergent CCT motif;; tify domain	Protein TIFY 9 OS=Arabidopsis thaliana OX=3702 GN=TIFY9 PE=1 SV=1	S	Function unknown	protein TIFY 9-like isoform X2 [Cucurbita maxima]
EVM0012063	861	365	427	154	160	142	13.3033	6.3681	6.11951	2.09157	2.57647	2.23625	0.000175174	-1.65943	down	[T]	Signal transduction mechanisms	Molecular Function: protein serine/threonine kinase activity (GO:0004674);; Molecular Function: ATP binding (GO:0005524);; Cellular Component: nucleus (GO:0005634);; Cellular Component: cytoplasm (GO:0005737);; Biological Process: protein phosphorylation (GO:0006468);; Biological Process: intracellular signal transduction (GO:0035556);;	K14498|0|cmo:103490834|K14498 serine/threonine-protein kinase SRK2 [EC:2.7.11.1] | (RefSeq) serine/threonine-protein kinase SAPK3-like	Plant hormone signal transduction (ko04075)	[T]	Signal transduction mechanisms	Protein kinase domain;; Protein tyrosine kinase	Serine/threonine-protein kinase SRK2A OS=Physcomitrella patens subsp. patens OX=3218 GN=SRK2A PE=1 SV=1	T	Signal transduction mechanisms	serine/threonine-protein kinase SAPK3-like [Cucumis melo]
EVM0002664	95	147	203	679	938	652	1.13963	1.98481	2.25264	7.19003	11.7747	8.00001	2.16299e-09	2.44305	up	--	--	Molecular Function: transcription factor activity, sequence-specific DNA binding (GO:0003700);; Biological Process: regulation of transcription, DNA-templated (GO:0006355);; Molecular Function: sequence-specific DNA binding (GO:0043565);;	K14431|0|csv:101210308|K14431 transcription factor TGA | (RefSeq) transcription factor HBP-1b(c38)	Plant hormone signal transduction (ko04075)	--	--	Seed dormancy control;; bZIP transcription factor;; Basic region leucine zipper	Transcription factor PERIANTHIA OS=Arabidopsis thaliana OX=3702 GN=PAN PE=1 SV=1	K	Transcription	transcription factor HBP-1b(c38) isoform X2 [Cucumis melo]
EVM0015748	21112	10647	6612	3093	2012	2346	197.651	112.668	57.3937	25.5096	19.6744	22.4153	9.7473e-06	-2.14565	down	--	--	Molecular Function: oxidoreductase activity (GO:0016491);; Molecular Function: protein dimerization activity (GO:0046983);;	K13422|0|cmo:103490781|K13422 transcription factor MYC2 | (RefSeq) transcription factor MYC2-like	Plant hormone signal transduction (ko04075)	--	--	bHLH-MYC and R2R3-MYB transcription factors N-terminal;; Helix-loop-helix DNA-binding domain	Transcription factor MYC2 OS=Arabidopsis thaliana OX=3702 GN=MYC2 PE=1 SV=2	K	Transcription	transcription factor MYC2-like [Cucumis melo]
EVM0021071	1334	1776	2014	3093	3743	3211	12.3442	18.5753	17.2801	25.2152	36.1982	30.3325	0.000233649	1.1013	up	--	--	Molecular Function: 2-alkenal reductase [NAD(P)] activity (GO:0032440);; Molecular Function: protein dimerization activity (GO:0046983);; Biological Process: oxidation-reduction process (GO:0055114);;	K13422|0|cmo:103503547|K13422 transcription factor MYC2 | (RefSeq) transcription factor MYC2-like	Plant hormone signal transduction (ko04075)	--	--	bHLH-MYC and R2R3-MYB transcription factors N-terminal;; Helix-loop-helix DNA-binding domain	Transcription factor MYC2 OS=Arabidopsis thaliana OX=3702 GN=MYC2 PE=1 SV=2	K	Transcription	transcription factor MYC2-like [Cucurbita maxima]
EVM0001231	135	214	108	528	556	598	1.9346	3.46673	1.43397	6.6802	8.34985	8.77009	1.87664e-06	1.97461	up	--	--	Molecular Function: transcription factor activity, sequence-specific DNA binding (GO:0003700);; Biological Process: regulation of transcription, DNA-templated (GO:0006355);; Molecular Function: sequence-specific DNA binding (GO:0043565);;	K14431|0|csv:101208419|K14431 transcription factor TGA | (RefSeq) transcription factor TGA1	Plant hormone signal transduction (ko04075)	--	--	Seed dormancy control;; bZIP transcription factor;; Basic region leucine zipper	Transcription factor TGA1 OS=Arabidopsis thaliana OX=3702 GN=TGA1 PE=1 SV=2	K	Transcription	transcription factor TGA1 isoform X1 [Cucumis sativus]
EVM0015716	312	376	481	1008	660	661	13.7473	18.7511	19.6785	39.2311	30.4703	29.8182	0.00362189	1.12699	up	--	--	Molecular Function: transcription factor activity, sequence-specific DNA binding (GO:0003700);; Biological Process: regulation of transcription, DNA-templated (GO:0006355);; Molecular Function: sequence-specific DNA binding (GO:0043565);;	K14431|4.1378e-60|cmo:103486884|K14431 transcription factor TGA | (RefSeq) transcription factor HBP-1b(c38)-like	Plant hormone signal transduction (ko04075)	--	--	--	TGACG-sequence-specific DNA-binding protein TGA-2.1 OS=Nicotiana tabacum OX=4097 GN=TGA21 PE=1 SV=1	--	--	transcription factor TGA2.3-like [Momordica charantia]
EVM0019020	1289	1612	1288	32	80	57	13.2126	18.6863	12.2478	0.285531	0.855299	0.594281	1.02015e-27	-4.41665	down	[T]	Signal transduction mechanisms	Biological Process: phosphorelay signal transduction system (GO:0000160);; Molecular Function: DNA binding (GO:0003677);; Molecular Function: transcription factor activity, sequence-specific DNA binding (GO:0003700);; Cellular Component: nucleus (GO:0005634);; Biological Process: regulation of transcription, DNA-templated (GO:0006355);;	K14491|0|cmo:103487743|K14491 two-component response regulator ARR-B family | (RefSeq) two-component response regulator ARR11	Plant hormone signal transduction (ko04075)	[K]	Transcription	Response regulator receiver domain;; Myb-like DNA-binding domain	Two-component response regulator ORR26 OS=Oryza sativa subsp. japonica OX=39947 GN=RR26 PE=3 SV=2	T	Signal transduction mechanisms	two-component response regulator ARR11 [Cucumis melo]
EVM0022658	13216	8361	13372	403	103	261	203.419	145.457	190.847	5.46105	1.64248	4.08536	1.75193e-24	-5.18013	down	[TK]	Signal transduction mechanisms;; Transcription	Biological Process: phosphorelay signal transduction system (GO:0000160);; Cellular Component: intracellular (GO:0005622);;	K14492|1.64775e-79|csv:101216267|K14492 two-component response regulator ARR-A family | (RefSeq) two-component response regulator ARR17	Plant hormone signal transduction (ko04075)	[K]	Transcription	Response regulator receiver domain	Two-component response regulator ORR9 OS=Oryza sativa subsp. japonica OX=39947 GN=RR9 PE=2 SV=2	K	Transcription	two-component response regulator ARR17-like isoform X2 [Cucurbita moschata]
EVM0009569	7514	9467	8492	430	350	434	288.186	410.423	302.021	14.5153	13.9893	16.971	7.84709e-56	-4.21264	down	[T]	Signal transduction mechanisms	Biological Process: phosphorelay signal transduction system (GO:0000160);; Cellular Component: intracellular (GO:0005622);;	K14492|1.50212e-120|cmo:103489046|K14492 two-component response regulator ARR-A family | (RefSeq) two-component response regulator ARR5-like	Plant hormone signal transduction (ko04075)	[K]	Transcription	Response regulator receiver domain	Two-component response regulator ARR3 OS=Arabidopsis thaliana OX=3702 GN=ARR3 PE=2 SV=1	T	Signal transduction mechanisms	two-component response regulator ARR5-like [Cucumis melo]
EVM0012052	2309	2448	3765	375	489	411	74.1537	88.9024	112.152	10.6058	16.4108	13.4504	2.1434e-16	-2.56633	down	[T]	Signal transduction mechanisms	Biological Process: phosphorelay signal transduction system (GO:0000160);; Cellular Component: intracellular (GO:0005622);;	K14492|1.61214e-100|csv:101220999|K14492 two-component response regulator ARR-A family | (RefSeq) two-component response regulator ARR8	Plant hormone signal transduction (ko04075)	[K]	Transcription	Response regulator receiver domain	Two-component response regulator ARR9 OS=Arabidopsis thaliana OX=3702 GN=ARR9 PE=1 SV=1	T	Signal transduction mechanisms	two-component response regulator ARR8-like [Cucurbita moschata]
EVM0007775	2933	3126	3418	313	321	332	63.4059	76.3935	68.5249	5.96103	7.24503	7.31395	1.11243e-45	-3.13064	down	[TK]	Signal transduction mechanisms;; Transcription	--	K14492|3.59734e-77|cmo:103503483|K14492 two-component response regulator ARR-A family | (RefSeq) two-component response regulator ORR10-like	Plant hormone signal transduction (ko04075)	[K]	Transcription	Response regulator receiver domain	Two-component response regulator ARR9 OS=Arabidopsis thaliana OX=3702 GN=ARR9 PE=1 SV=1	K	Transcription	two-component response regulator ORR4-like [Cucurbita moschata]
EVM0000313	52	59	42	281	100	167	1.46215	1.86605	1.08799	7.00017	2.95298	4.81052	0.00102483	1.92423	up	[TK]	Signal transduction mechanisms;; Transcription	Biological Process: phosphorelay signal transduction system (GO:0000160);; Cellular Component: intracellular (GO:0005622);;	K14492|2.9429e-89|csv:101220810|K14492 two-component response regulator ARR-A family | (RefSeq) two-component response regulator ARR9	Plant hormone signal transduction (ko04075)	[K]	Transcription	Response regulator receiver domain	Two-component response regulator ARR9 OS=Arabidopsis thaliana OX=3702 GN=ARR9 PE=1 SV=1	T	Signal transduction mechanisms	two-component response regulator ORR9 isoform X1 [Cucurbita pepo subsp. pepo]
EVM0002567	446	789	1054	174	156	125	7.21846	14.4291	15.8261	2.48115	2.62948	2.06216	1.54381e-06	-2.14598	down	--	--	Biological Process: response to auxin (GO:0009733);;	K14488|7.71144e-98|csv:101208334|K14488 SAUR family protein | (RefSeq) hypothetical protein	Plant hormone signal transduction (ko04075)	--	--	Auxin responsive protein	Auxin-responsive protein SAUR36 OS=Arabidopsis thaliana OX=3702 GN=SAUR36 PE=2 SV=1	S	Function unknown	uncharacterized protein LOC101208334 [Cucumis sativus]
EVM0020577	2	0	4	1035	4115	2788	0.064655	0	0.119708	29.4681	138.993	91.9787	5.59484e-41	9.76929	up	[S]	Function unknown	Cellular Component: extracellular region (GO:0005576);;	K13449|8.00533e-90|cmo:103495329|K13449 pathogenesis-related protein 1 | (RefSeq) PR1-1a; pathogenesis-related protein PRB1-2-like	Plant hormone signal transduction (ko04075);; Plant-pathogen interaction (ko04626)	[S]	Function unknown	Cysteine-rich secretory protein family	Pathogenesis-related protein 1 OS=Arabidopsis thaliana OX=3702 GN=At2g14610 PE=1 SV=1	S	Function unknown	pathogenesis-related protein 1-like [Cucurbita pepo subsp. pepo]
EVM0020121	159	77	464	0	0	2	2.39224	1.30387	6.46918	0	0	0.030754	5.67377e-12	-7.00395	down	[G]	Carbohydrate transport and metabolism	Molecular Function: cellulase activity (GO:0008810);; Biological Process: cellulose catabolic process (GO:0030245);;	K01179|0|csv:101206719|K01179 endoglucanase [EC:3.2.1.4] | (RefSeq) endoglucanase 24-like	Starch and sucrose metabolism (ko00500)	--	--	Glycosyl hydrolase family 9	Endoglucanase 24 OS=Arabidopsis thaliana OX=3702 GN=At4g39010 PE=2 SV=1	G	Carbohydrate transport and metabolism	endoglucanase 24-like [Cucumis sativus]
EVM0015424	16	2	19	17667	3282	9182	0.24862	0.035276	0.272318	242.862	53.5115	146.24	7.20489e-38	9.23667	up	[G]	Carbohydrate transport and metabolism	Molecular Function: cellulase activity (GO:0008810);; Biological Process: cellulose catabolic process (GO:0030245);;	K01179|0|csv:101222401|K01179 endoglucanase [EC:3.2.1.4] | (RefSeq) endoglucanase 9	Starch and sucrose metabolism (ko00500)	--	--	Glycosyl hydrolase family 9	Endoglucanase 9 OS=Arabidopsis thaliana OX=3702 GN=CEL3 PE=1 SV=1	G	Carbohydrate transport and metabolism	endoglucanase 9-like [Cucurbita pepo subsp. pepo]
EVM0015231	828	844	1044	2719	1391	1878	10.703	12.33	12.5133	30.9674	18.7948	24.7823	0.000872364	1.27714	up	--	--	Molecular Function: hydrolase activity, hydrolyzing O-glycosyl compounds (GO:0004553);; Biological Process: carbohydrate metabolic process (GO:0005975);; Cellular Component: integral component of membrane (GO:0016021);;	K19891|0|cmo:103485208|K19891 glucan endo-1,3-beta-glucosidase 1/2/3 [EC:3.2.1.39] | (RefSeq) glucan endo-1,3-beta-glucosidase 1	Starch and sucrose metabolism (ko00500)	--	--	Glycosyl hydrolases family 17;; X8 domain	Glucan endo-1,3-beta-glucosidase 1 OS=Arabidopsis thaliana OX=3702 GN=At1g11820 PE=1 SV=3	G	Carbohydrate transport and metabolism	glucan endo-1,3-beta-glucosidase 1 [Cucurbita pepo subsp. pepo]
EVM0018682	884	556	831	38	37	43	12.9701	9.21638	11.2964	0.481051	0.56002	0.629153	1.49404e-33	-4.05372	down	--	--	Molecular Function: hydrolase activity, hydrolyzing O-glycosyl compounds (GO:0004553);; Biological Process: carbohydrate metabolic process (GO:0005975);; Cellular Component: integral component of membrane (GO:0016021);; Cellular Component: anchored component of plasma membrane (GO:0046658);;	K19891|0|csv:101213512|K19891 glucan endo-1,3-beta-glucosidase 1/2/3 [EC:3.2.1.39] | (RefSeq) glucan endo-1,3-beta-glucosidase 2	Starch and sucrose metabolism (ko00500)	--	--	Glycosyl hydrolases family 17;; X8 domain	Glucan endo-1,3-beta-glucosidase 2 OS=Arabidopsis thaliana OX=3702 GN=At1g66250 PE=1 SV=2	G	Carbohydrate transport and metabolism	glucan endo-1,3-beta-glucosidase 2-like [Momordica charantia]
EVM0008437	68	172	34	4810	2638	3185	0.54693	1.5674	0.251544	34.156	22.2211	26.2072	1.30195e-17	5.16827	up	[M]	Cell wall/membrane/envelope biogenesis	Biological Process: starch metabolic process (GO:0005982);; Biological Process: sucrose metabolic process (GO:0005985);; Biological Process: seed maturation (GO:0010431);; Molecular Function: sucrose synthase activity (GO:0016157);;	K00695|0|csv:101203847|K00695 sucrose synthase [EC:2.4.1.13] | (RefSeq) Sus1; sucrose synthase 2-like	Starch and sucrose metabolism (ko00500)	[M]	Cell wall/membrane/envelope biogenesis	Sucrose synthase;; Glycosyl transferases group 1;; Glycosyl transferases group 1	Sucrose synthase 2 OS=Pisum sativum OX=3888 GN=SUS2 PE=2 SV=1	M	Cell wall/membrane/envelope biogenesis	sucrose synthase 2 [Cucurbita moschata]
EVM0013007	36325	40471	32830	2651	3022	2663	293.39	369.495	245.88	18.862	25.5009	21.9561	2.71088e-55	-3.55597	down	[M]	Cell wall/membrane/envelope biogenesis	Biological Process: sucrose metabolic process (GO:0005985);; Molecular Function: sucrose synthase activity (GO:0016157);;	K00695|0|cmo:103501373|K00695 sucrose synthase [EC:2.4.1.13] | (RefSeq) sucrose synthase 5	Starch and sucrose metabolism (ko00500)	[M]	Cell wall/membrane/envelope biogenesis	Sucrose synthase;; Glycosyl transferases group 1;; Glycosyl transferases group 1	Sucrose synthase 5 OS=Arabidopsis thaliana OX=3702 GN=SUS5 PE=2 SV=1	M	Cell wall/membrane/envelope biogenesis	sucrose synthase 5-like [Cucurbita pepo subsp. pepo]
EVM0015880	511	98	645	3	12	3	4.94772	1.06628	5.79214	0.025313	0.117462	0.019773	6.35798e-12	-5.50636	down	[M]	Cell wall/membrane/envelope biogenesis	Cellular Component: cell wall (GO:0005618);; Biological Process: sucrose metabolic process (GO:0005985);; Cellular Component: integral component of membrane (GO:0016021);; Molecular Function: sucrose synthase activity (GO:0016157);; Biological Process: callose deposition in phloem sieve plate (GO:0080165);;	K00695|0|csv:101216865|K00695 sucrose synthase [EC:2.4.1.13] | (RefSeq) Sus2; sucrose synthase 6	Starch and sucrose metabolism (ko00500)	[M]	Cell wall/membrane/envelope biogenesis	Sucrose synthase;; Glycosyl transferases group 1;; Glycosyl transferases group 1	Sucrose synthase 6 OS=Arabidopsis thaliana OX=3702 GN=SUS6 PE=1 SV=1	M	Cell wall/membrane/envelope biogenesis	sucrose synthase 6 [Cucumis sativus]
EVM0004259	230	223	168	457	575	467	1.45366	1.59599	0.983795	2.54801	3.80713	3.02124	9.66067e-06	1.39862	up	[F]	Nucleotide transport and metabolism	Molecular Function: iron ion binding (GO:0005506);; Molecular Function: electron carrier activity (GO:0009055);; Molecular Function: oxidoreductase activity, acting on CH-OH group of donors (GO:0016614);; Molecular Function: flavin adenine dinucleotide binding (GO:0050660);; Molecular Function: 2 iron, 2 sulfur cluster binding (GO:0051537);; Biological Process: oxidation-reduction process (GO:005…	K11817|0|csv:101222350|K11817 indole-3-acetaldehyde oxidase [EC:1.2.3.7] | (RefSeq) indole-3-acetaldehyde oxidase-like	Tryptophan metabolism (ko00380)	[F]	Nucleotide transport and metabolism	Molybdopterin-binding domain of aldehyde dehydrogenase;; FAD binding domain in molybdopterin dehydrogenase;; Aldehyde oxidase and xanthine dehydrogenase, a/b hammerhead domain;; [2Fe-2S] binding domain;; CO dehydrogenase flavoprotein C-terminal domain;; 2Fe-2S iron-sulfur cluster binding domain	Indole-3-acetaldehyde oxidase OS=Arabidopsis thaliana OX=3702 GN=AAO2 PE=1 SV=2	F	Nucleotide transport and metabolism	indole-3-acetaldehyde oxidase-like isoform X2 [Cucurbita pepo subsp. pepo]
EVM0010102	992	672	1164	245	415	346	18.6058	14.2524	20.2471	4.03515	8.1203	6.61437	0.000379471	-1.31944	down	[H]	Coenzyme transport and metabolism	Cellular Component: peroxisome (GO:0005777);; Molecular Function: 1,4-dihydroxy-2-naphthoyl-CoA synthase activity (GO:0008935);; Biological Process: menaquinone biosynthetic process (GO:0009234);;	K01661|0|cmo:103489003|K01661 naphthoate synthase [EC:4.1.3.36] | (RefSeq) 1,4-dihydroxy-2-naphthoyl-CoA synthase, peroxisomal	Ubiquinone and other terpenoid-quinone biosynthesis (ko00130)	[I]	Lipid transport and metabolism	Enoyl-CoA hydratase/isomerase;; Enoyl-CoA hydratase/isomerase	1,4-dihydroxy-2-naphthoyl-CoA synthase, peroxisomal OS=Arabidopsis thaliana OX=3702 GN=MENB PE=1 SV=2	H	Coenzyme transport and metabolism	1,4-dihydroxy-2-naphthoyl-CoA synthase, peroxisomal [Cucurbita moschata]
EVM0009919	1890	1405	2158	27769	23959	24098	25.9681	21.8151	27.4905	336.144	343.995	337.998	2.30052e-56	3.92703	up	[H]	Coenzyme transport and metabolism	Cellular Component: cytoplasm (GO:0005737);; Molecular Function: S-adenosylmethionine-dependent methyltransferase activity (GO:0008757);; Cellular Component: integral component of membrane (GO:0016021);; Biological Process: methylation (GO:0032259);;	K12502|0|cmo:103491265|K12502 MPBQ/MSBQ methyltransferase [EC:2.1.1.295] | (RefSeq) 2-methyl-6-phytyl-1,4-hydroquinone methyltransferase, chloroplastic	Ubiquinone and other terpenoid-quinone biosynthesis (ko00130)	[H]	Coenzyme transport and metabolism	Methyltransferase domain;; Methyltransferase domain;; ubiE/COQ5 methyltransferase family;; Methyltransferase domain;; Methyltransferase domain;; Methyltransferase domain;; O-methyltransferase	2-methyl-6-phytyl-1,4-hydroquinone methyltransferase, chloroplastic OS=Spinacia oleracea OX=3562 PE=1 SV=1	Q	Secondary metabolites biosynthesis, transport and catabolism	2-methyl-6-phytyl-1,4-hydroquinone methyltransferase, chloroplastic-like [Cucurbita moschata]
EVM0010402	790	418	662	1176	1515	1301	12.8096	7.66262	9.95274	16.8143	25.6987	21.5441	0.000177299	1.24023	up	[H]	Coenzyme transport and metabolism	Molecular Function: prenyltransferase activity (GO:0004659);; Cellular Component: integral component of membrane (GO:0016021);;	K09833|0|csv:101221791|K09833 homogentisate phytyltransferase / homogentisate geranylgeranyltransferase [EC:2.5.1.115 2.5.1.116] | (RefSeq) homogentisate phytyltransferase 1, chloroplastic	Ubiquinone and other terpenoid-quinone biosynthesis (ko00130)	--	--	UbiA prenyltransferase family	Homogentisate phytyltransferase 1, chloroplastic OS=Arabidopsis thaliana OX=3702 GN=HPT1 PE=1 SV=1	H	Coenzyme transport and metabolism	homogentisate phytyltransferase 1, chloroplastic [Cucumis sativus]
EVM0009639	0	0	4	104	61	82	0	0	0.08176	2.01819	1.38567	1.82681	4.34064e-08	5.3635	up	[H]	Coenzyme transport and metabolism	Molecular Function: prenyltransferase activity (GO:0004659);; Cellular Component: integral component of membrane (GO:0016021);;	K12501|0|cmo:103486726|K12501 homogentisate solanesyltransferase [EC:2.5.1.117] | (RefSeq) probable homogentisate phytyltransferase 2, chloroplastic	Ubiquinone and other terpenoid-quinone biosynthesis (ko00130)	--	--	UbiA prenyltransferase family	Homogentisate solanesyltransferase, chloroplastic OS=Arabidopsis thaliana OX=3702 GN=HST PE=1 SV=1	H	Coenzyme transport and metabolism	probable homogentisate phytyltransferase 2, chloroplastic [Cucurbita pepo subsp. pepo]
EVM0017859	813	965	2227	352	560	475	26.2123	35.15	66.5675	9.99839	18.8519	15.6111	0.00897479	-1.34726	down	[C]	Energy production and conversion	Cellular Component: plasma membrane (GO:0005886);; Molecular Function: FMN binding (GO:0010181);; Molecular Function: oxidoreductase activity (GO:0016491);; Biological Process: negative regulation of transcription, DNA-templated (GO:0045892);; Biological Process: oxidation-reduction process (GO:0055114);;	K03809|1.30339e-149|cmo:103485026|K03809 NAD(P)H dehydrogenase (quinone) [EC:1.6.5.2] | (RefSeq) probable NAD(P)H dehydrogenase (quinone) FQR1-like 2	Ubiquinone and other terpenoid-quinone biosynthesis (ko00130)	[R]	General function prediction only	NADPH-dependent FMN reductase;; Flavodoxin-like fold	Probable NAD(P)H dehydrogenase (quinone) FQR1-like 2 OS=Arabidopsis thaliana OX=3702 GN=At4g36750 PE=1 SV=1	S	Function unknown	probable NAD(P)H dehydrogenase (quinone) FQR1-like 2 [Cucurbita moschata]
EVM0000996	1987	1878	1970	17920	13106	14348	24.9513	26.6459	22.938	198.246	171.978	183.924	3.96552e-37	3.08955	up	--	--	Molecular Function: tocopherol cyclase activity (GO:0009976);;	K09834|0|csv:101206720|K09834 tocopherol cyclase [EC:5.5.1.24] | (RefSeq) tocopherol cyclase, chloroplastic	Ubiquinone and other terpenoid-quinone biosynthesis (ko00130)	--	--	Tocopherol cyclase	Tocopherol cyclase, chloroplastic OS=Arabidopsis thaliana OX=3702 GN=VTE1 PE=1 SV=1	H	Coenzyme transport and metabolism	tocopherol cyclase, chloroplastic [Cucurbita pepo subsp. pepo]
EVM0007407	2012	2003	2241	553	427	374	35.3018	39.726	36.4713	8.54017	7.83071	6.69082	1.65046e-13	-2.04239	down	[H]	Coenzyme transport and metabolism	Biological Process: vitamin E biosynthetic process (GO:0010189);; Biological Process: methylation (GO:0032259);; Molecular Function: 2-methyl-6-phytyl-1,4-benzoquinone methyltransferase activity (GO:0051741);;	K05928|0|cmo:103501078|K05928 tocopherol O-methyltransferase [EC:2.1.1.95] | (RefSeq) tocopherol O-methyltransferase, chloroplastic	Ubiquinone and other terpenoid-quinone biosynthesis (ko00130)	[IR]	Lipid transport and metabolism;; General function prediction only	Methyltransferase domain;; Methyltransferase domain;; Mycolic acid cyclopropane synthetase;; Methyltransferase domain;; Methyltransferase domain;; Methyltransferase domain;; ubiE/COQ5 methyltransferase family	Tocopherol O-methyltransferase, chloroplastic OS=Arabidopsis thaliana OX=3702 GN=VTE4 PE=1 SV=2	S	Function unknown	tocopherol O-methyltransferase, chloroplastic [Cucurbita pepo subsp. pepo]
EVM0020726	2392	2069	1010	28173	16731	20396	50.425	49.2953	19.7369	523.242	368.565	438.931	1.05839e-17	3.65181	up	[E]	Amino acid transport and metabolism	Molecular Function: L-tyrosine:2-oxoglutarate aminotransferase activity (GO:0004838);; Biological Process: cellular amino acid metabolic process (GO:0006520);; Biological Process: vitamin E biosynthetic process (GO:0010189);; Molecular Function: pyridoxal phosphate binding (GO:0030170);;	K00815|0|csv:101212407|K00815 tyrosine aminotransferase [EC:2.6.1.5] | (RefSeq) probable aminotransferase TAT2	Ubiquinone and other terpenoid-quinone biosynthesis (ko00130);; Cysteine and methionine metabolism (ko00270);; Tyrosine metabolism (ko00350);; Phenylalanine metabolism (ko00360);; Phenylalanine, tyrosine and tryptophan biosynthesis (ko00400);; Isoquinoline alkaloid biosynthesis (ko00950);; Tropane, piperidine and pyridine alkaloid biosynthesis (ko00960);; Biosynthesis of amino acids (ko01230)	[E]	Amino acid transport and metabolism	Aminotransferase class I and II;; Beta-eliminating lyase	Probable aminotransferase TAT2 OS=Arabidopsis thaliana OX=3702 GN=At5g53970 PE=2 SV=1	E	Amino acid transport and metabolism	probable aminotransferase TAT2 [Cucurbita moschata]
EVM0018664	92	67	62	12	19	13	1.18316	0.964503	0.740018	0.13609	0.248268	0.170924	0.000499558	-2.10116	down	[IQ]	Lipid transport and metabolism;; Secondary metabolites biosynthesis, transport and catabolism	Biological Process: metabolic process (GO:0008152);; Molecular Function: ligase activity (GO:0016874);;	K01904|0|csv:101218361|K01904 4-coumarate--CoA ligase [EC:6.2.1.12] | (RefSeq) 4-coumarate--CoA ligase 2-like	Ubiquinone and other terpenoid-quinone biosynthesis (ko00130);; Phenylalanine metabolism (ko00360);; Phenylpropanoid biosynthesis (ko00940)	[I]	Lipid transport and metabolism	AMP-binding enzyme;; AMP-binding enzyme C-terminal domain	4-coumarate--CoA ligase 1 OS=Nicotiana tabacum OX=4097 GN=4CL1 PE=2 SV=1	IQ	Lipid transport and metabolism;; Secondary metabolites biosynthesis, transport and catabolism	4-coumarate--CoA ligase 1-like [Cucurbita moschata]
EVM0000114	133	49	241	0	0	0	1.75696	0.731075	2.94573	0	0	0	2.41544e-10	-7.58088	down	[IQ]	Lipid transport and metabolism;; Secondary metabolites biosynthesis, transport and catabolism	Biological Process: metabolic process (GO:0008152);; Molecular Function: ligase activity (GO:0016874);;	K01904|0|csv:101218361|K01904 4-coumarate--CoA ligase [EC:6.2.1.12] | (RefSeq) 4-coumarate--CoA ligase 2-like	Ubiquinone and other terpenoid-quinone biosynthesis (ko00130);; Phenylalanine metabolism (ko00360);; Phenylpropanoid biosynthesis (ko00940)	[I]	Lipid transport and metabolism	AMP-binding enzyme;; AMP-binding enzyme C-terminal domain	4-coumarate--CoA ligase 1 OS=Nicotiana tabacum OX=4097 GN=4CL1 PE=2 SV=1	IQ	Lipid transport and metabolism;; Secondary metabolites biosynthesis, transport and catabolism	4-coumarate--CoA ligase 1-like [Cucurbita moschata]
EVM0009018	894	874	3624	14	83	56	11.824	13.0731	44.4871	0.163055	1.14711	0.751497	1.44136e-10	-4.6884	down	[IQ]	Lipid transport and metabolism;; Secondary metabolites biosynthesis, transport and catabolism	Biological Process: metabolic process (GO:0008152);; Molecular Function: ligase activity (GO:0016874);;	K01904|0|csv:101218361|K01904 4-coumarate--CoA ligase [EC:6.2.1.12] | (RefSeq) 4-coumarate--CoA ligase 2-like	Ubiquinone and other terpenoid-quinone biosynthesis (ko00130);; Phenylalanine metabolism (ko00360);; Phenylpropanoid biosynthesis (ko00940)	[I]	Lipid transport and metabolism	AMP-binding enzyme;; AMP-binding enzyme C-terminal domain	4-coumarate--CoA ligase 1 OS=Nicotiana tabacum OX=4097 GN=4CL1 PE=2 SV=1	IQ	Lipid transport and metabolism;; Secondary metabolites biosynthesis, transport and catabolism	4-coumarate--CoA ligase 1-like [Cucurbita moschata]
EVM0019885	4853	4793	6967	1229	1207	1222	65.0966	72.6707	86.6615	14.5235	16.9089	16.7222	2.0225e-14	-2.01701	down	[IQ]	Lipid transport and metabolism;; Secondary metabolites biosynthesis, transport and catabolism	Biological Process: metabolic process (GO:0008152);; Molecular Function: 4-coumarate-CoA ligase activity (GO:0016207);;	K01904|0|csv:101215427|K01904 4-coumarate--CoA ligase [EC:6.2.1.12] | (RefSeq) 4-coumarate--CoA ligase 1	Ubiquinone and other terpenoid-quinone biosynthesis (ko00130);; Phenylalanine metabolism (ko00360);; Phenylpropanoid biosynthesis (ko00940)	[I]	Lipid transport and metabolism	AMP-binding enzyme;; AMP-binding enzyme C-terminal domain	4-coumarate--CoA ligase 1 OS=Nicotiana tabacum OX=4097 GN=4CL1 PE=2 SV=1	IQ	Lipid transport and metabolism;; Secondary metabolites biosynthesis, transport and catabolism	4-coumarate--CoA ligase 1-like [Cucurbita pepo subsp. pepo]
EVM0001653	22	0	0	762	822	705	0.28955	0	0	8.93033	11.4195	9.56513	0.00596543	4.26429	up	[IQ]	Lipid transport and metabolism;; Secondary metabolites biosynthesis, transport and catabolism	Molecular Function: 4-coumarate-CoA ligase activity (GO:0016207);; Molecular Function: Photinus-luciferin 4-monooxygenase (ATP-hydrolyzing) activity (GO:0047077);; Biological Process: oxidation-reduction process (GO:0055114);;	K01904|0|cmo:103493360|K01904 4-coumarate--CoA ligase [EC:6.2.1.12] | (RefSeq) 4-coumarate--CoA ligase 2-like	Ubiquinone and other terpenoid-quinone biosynthesis (ko00130);; Phenylalanine metabolism (ko00360);; Phenylpropanoid biosynthesis (ko00940)	[I]	Lipid transport and metabolism	AMP-binding enzyme;; AMP-binding enzyme C-terminal domain	4-coumarate--CoA ligase 2 OS=Solanum tuberosum OX=4113 GN=4CL2 PE=3 SV=1	IQ	Lipid transport and metabolism;; Secondary metabolites biosynthesis, transport and catabolism	4-coumarate--CoA ligase 2-like [Cucurbita moschata]
EVM0001583	1083	1462	1351	104	22	54	13.9523	21.301	16.149	1.18104	0.295584	0.708148	2.00453e-13	-4.13188	down	[IQ]	Lipid transport and metabolism;; Secondary metabolites biosynthesis, transport and catabolism	Biological Process: metabolic process (GO:0008152);; Cellular Component: integral component of membrane (GO:0016021);; Molecular Function: ligase activity (GO:0016874);;	K01904|0|csv:101219578|K01904 4-coumarate--CoA ligase [EC:6.2.1.12] | (RefSeq) 4-coumarate--CoA ligase-like 6	Ubiquinone and other terpenoid-quinone biosynthesis (ko00130);; Phenylalanine metabolism (ko00360);; Phenylpropanoid biosynthesis (ko00940)	[I]	Lipid transport and metabolism	AMP-binding enzyme;; AMP-binding enzyme C-terminal domain	4-coumarate--CoA ligase-like 6 OS=Arabidopsis thaliana OX=3702 GN=4CLL6 PE=2 SV=2	IQ	Lipid transport and metabolism;; Secondary metabolites biosynthesis, transport and catabolism	4-coumarate--CoA ligase-like 6 isoform X1 [Cucurbita pepo subsp. pepo]
EVM0016461	1249	657	871	4186	2299	2751	15.7709	9.37045	10.1968	46.5745	30.3418	35.4665	2.09104e-06	1.87105	up	[IQ]	Lipid transport and metabolism;; Secondary metabolites biosynthesis, transport and catabolism	Molecular Function: acetate-CoA ligase activity (GO:0003987);; Molecular Function: fatty-acyl-CoA synthase activity (GO:0004321);; Cellular Component: peroxisome (GO:0005777);; Biological Process: jasmonic acid biosynthetic process (GO:0009695);; Cellular Component: integral component of membrane (GO:0016021);; Molecular Function: Photinus-luciferin 4-monooxygenase (ATP-hydrolyzing) activity (GO:…	K01904|0|cmo:103486502|K01904 4-coumarate--CoA ligase [EC:6.2.1.12] | (RefSeq) 4-coumarate--CoA ligase-like 7	Ubiquinone and other terpenoid-quinone biosynthesis (ko00130);; Phenylalanine metabolism (ko00360);; Phenylpropanoid biosynthesis (ko00940)	[I]	Lipid transport and metabolism	AMP-binding enzyme;; AMP-binding enzyme C-terminal domain	4-coumarate--CoA ligase-like 7 OS=Arabidopsis thaliana OX=3702 GN=4CLL7 PE=1 SV=1	IQ	Lipid transport and metabolism;; Secondary metabolites biosynthesis, transport and catabolism	4-coumarate--CoA ligase-like 7 [Cucurbita moschata]
EVM0000439	610	482	1583	4265	1914	2497	8.62209	7.69577	20.7376	53.1075	28.2668	36.0196	0.00200581	1.80433	up	[ER]	Amino acid transport and metabolism;; General function prediction only	Molecular Function: 4-hydroxyphenylpyruvate dioxygenase activity (GO:0003868);; Biological Process: aromatic amino acid family metabolic process (GO:0009072);; Molecular Function: metal ion binding (GO:0046872);; Biological Process: oxidation-reduction process (GO:0055114);;	K00457|0|csv:101215051|K00457 4-hydroxyphenylpyruvate dioxygenase [EC:1.13.11.27] | (RefSeq) 4-hydroxyphenylpyruvate dioxygenase	Ubiquinone and other terpenoid-quinone biosynthesis (ko00130);; Tyrosine metabolism (ko00350);; Phenylalanine metabolism (ko00360)	[E]	Amino acid transport and metabolism	Glyoxalase/Bleomycin resistance protein/Dioxygenase superfamily;; Glyoxalase/Bleomycin resistance protein/Dioxygenase superfamily	4-hydroxyphenylpyruvate dioxygenase OS=Arabidopsis thaliana OX=3702 GN=HPD PE=1 SV=2	E	Amino acid transport and metabolism	4-hydroxyphenylpyruvate dioxygenase [Cucurbita maxima]

## Sheet: R genes
The transcripts of resistance genes of snake gourd fruit at different ripening stages.
The transcripts of resistance genes in 20d vs 40d group
	SG11_Count	SG12_Count	SG13_Count	SG21_Count	SG22_Count	SG23_Count	SG11_FPKM	SG12_FPKM	SG13_FPKM	SG21_FPKM	SG22_FPKM	SG23_FPKM	FDR	log2FC	regulated	KEGG_annotation	KEGG_pathway_annotation	NR_annotation
EVM0005298	628	675	570	1679	1044	1253	28.8104	32.1656	29.0312	70.6205	49.631	48.8543	0.004256	1.0557	up	--	--	leucine-rich repeat extensin-like protein 3 [Cucurbita maxima]
EVM0000140	23	19	18	1265	230	150	0.277737	0.236084	0.228665	13.9945	2.86891	1.53836	1.23853e-06	3.38789	up	--	--	leucine-rich repeat extensin-like protein 4 [Cucurbita pepo subsp. pepo]
EVM0021147	406	385	428	2315	966	2043	10.8184	10.6772	12.6714	56.6016	26.6982	46.3307	6.97941e-06	1.95422	up	--	--	leucine-rich repeat extensin-like protein 6 [Cucurbita moschata]
EVM0004490	699	581	657	1282	1383	1757	4.59245	3.9666	4.78906	7.71267	9.41019	9.80403	0.00095974	1.16228	up	--	--	leucine-rich repeat receptor-like protein kinase At5g63930 [Cucumis melo]
EVM0001088	184	169	215	539	406	496	1.44583	1.37772	1.87478	3.8819	3.30042	3.31037	0.000999246	1.28359	up	--	--	leucine-rich repeat receptor-like protein kinase TDR [Cucumis sativus]
EVM0018748	911	1112	338	60	109	27	8.852	11.2389	3.6495	0.527133	1.0938	0.218701	1.66517e-05	-2.78088	down	--	--	LRR receptor-like serine/threonine-protein kinase At1g53430 [Momordica charantia]
EVM0010517	638	807	260	32	24	120	5.22173	6.86993	2.36428	0.239121	0.201364	0.832675	0.000471567	-2.48748	down	--	--	LRR receptor-like serine/threonine-protein kinase At1g53440 isoform X2 [Cucurbita pepo subsp. pepo]
EVM0011771	1120	1713	1529	4088	3320	3181	12.2044	19.3918	18.506	40.8129	37.4669	29.4477	0.00112011	1.23427	up	--	--	LRR receptor-like serine/threonine-protein kinase FEI 1 [Cucurbita moschata]
EVM0010416	228	345	142	41	44	20	2.01783	3.17382	1.38897	0.33207	0.401619	0.146979	0.000216026	-2.26907	down	--	--	putative leucine-rich repeat receptor-like protein kinase At2g19210 [Cucumis melo]
EVM0015144	187	138	147	941	524	600	1.49942	1.15288	1.30513	6.93722	4.3594	4.09631	9.50547e-07	1.99084	up	--	--	TMV resistance protein N [Cucurbita pepo subsp. pepo]
EVM0019838	35	48	393	4372	1292	1640	0.291478	0.410934	3.6385	33.4494	11.1726	11.6306	0.00168179	2.55186	up	K13447|0|csv:101218616|K13447 respiratory burst oxidase [EC:1.6.3.- 1.11.1.-] | (RefSeq) respiratory burst oxidase homolog protein E	Plant-pathogen interaction (ko04626)	respiratory burst oxidase homolog protein E isoform X1 [Cucumis sativus]
The transcripts of resistance genes in 40d vs 60d group
#ID	SG21_Count	SG22_Count	SG23_Count	SG31_Count	SG32_Count	SG33_Count	SG21_FPKM	SG22_FPKM	SG23_FPKM	SG31_FPKM	SG32_FPKM	SG33_FPKM	FDR	log2FC	regulated	KEGG_annotation	KEGG_pathway_annotation	NR_annotation
EVM0011846	168	242	151	0	33	17	2.5434	4.15085	2.12656	0	0.509907	0.263637	0.0037935	-2.9951	down	--	--	disease resistance protein RGA2-like [Cucurbita pepo subsp. pepo]
EVM0005785	104	93	170	4	22	24	3.83933	3.86346	5.83004	0.12156	0.828348	0.896109	0.000817164	-2.56329	down	--	--	disease resistance response protein 206-like [Cucurbita moschata]
EVM0012562	106	97	154	0	0	0	5.27341	5.45736	7.09199	0	0	0	6.05352e-11	-7.6151	down	--	--	leucine-rich repeat extensin-like protein 3 [Cucumis sativus]
EVM0022714	3694	3686	4752	19439	4671	10342	62.0785	70.0181	74.0662	287.848	82.0299	177.442	0.00418237	1.61736	up	--	--	leucine-rich repeat extensin-like protein 3 isoform X12 [Cucurbita moschata]
EVM0022334	686	593	533	223	285	271	11.5429	11.265	8.31042	3.30175	5.00899	4.64515	0.000279274	-1.06192	down	--	--	leucine-rich repeat extensin-like protein 4 [Cucurbita maxima]
EVM0000140	1265	230	150	0	21	16	13.9945	2.86891	1.53836	0	0.234061	0.179944	7.64435e-06	-4.63302	down	--	--	leucine-rich repeat extensin-like protein 4 [Cucurbita pepo subsp. pepo]
EVM0012879	115	52	162	5	22	5	1.80033	0.919937	2.35453	0.055451	0.350112	0.071747	0.000373965	-2.97826	down	--	--	leucine-rich repeat extensin-like protein 4 [Cucurbita pepo subsp. pepo]
EVM0021147	2315	966	2043	331	622	451	56.6016	26.6982	46.3307	7.1116	15.8905	11.236	9.38478e-05	-1.72705	down	--	--	leucine-rich repeat extensin-like protein 6 [Cucurbita moschata]
EVM0007036	197	56	203	2	0	0	3.90098	1.24233	3.72326	0.034946	0	0	5.08801e-11	-6.54894	down	--	--	leucine-rich repeat extensin-like protein 6 [Cucurbita moschata]
EVM0018929	355	147	414	0	0	0	8.99698	4.21237	9.74667	0	0	0	2.50449e-15	-8.73436	down	--	--	leucine-rich repeat protein 1-like [Cucurbita maxima]
EVM0003584	1151	450	1115	14	8	8	10.5495	4.66077	9.47278	0.111432	0.076642	0.074873	1.98916e-31	-6.12346	down	--	--	leucine-rich repeat receptor protein kinase EMS1-like [Cucurbita maxima]
EVM0001088	539	406	496	42	19	15	3.8819	3.30042	3.31037	0.266199	0.142959	0.109746	2.28823e-16	-3.97944	down	--	--	leucine-rich repeat receptor-like protein kinase TDR [Cucumis sativus]
EVM0015159	828	292	649	57	56	47	4.21592	1.67995	3.06177	0.255579	0.29416	0.239938	3.93087e-12	-3.21855	down	--	--	leucine-rich repeat receptor-like protein kinase TDR [Momordica charantia]
EVM0002618	1038	568	1300	16	14	12	7.11133	4.39501	8.25861	0.096547	0.100194	0.083704	9.9702e-38	-5.80737	down	--	--	leucine-rich repeat receptor-like serine/threonine-protein kinase BAM1 [Cucurbita moschata]
EVM0016584	1477	839	817	2	16	10	10.5883	6.79657	5.43041	0.012637	0.119809	0.073164	5.34098e-29	-6.39998	down	--	--	leucine-rich repeat receptor-like serine/threonine-protein kinase BAM1 [Momordica charantia]
EVM0021262	1362	1430	938	537	503	484	8.969	10.6449	5.72765	3.11416	3.45746	3.25336	0.00043969	-1.13771	down	--	--	leucine-rich repeat receptor-like serine/threonine-protein kinase BAM3 [Cucurbita pepo subsp. pepo]
EVM0019440	577	382	620	43	42	37	4.21321	3.15332	4.1953	0.271467	0.315773	0.273515	3.02856e-23	-3.48743	down	--	--	leucine-rich repeat receptor-like tyrosine-protein kinase PXC3 [Cucurbita maxima]
EVM0017126	676	810	1120	332	415	418	4.9572	6.71706	7.62022	2.14261	3.17886	3.13115	0.00471284	-1.00412	down	--	--	LRR receptor-like serine/threonine-protein kinase [Momordica charantia]
EVM0005512	183	81	225	9	6	5	2.48099	1.23677	2.83416	0.100942	0.071248	0.055608	9.62193e-11	-4.22812	down	--	--	LRR receptor-like serine/threonine-protein kinase ERL2 [Cucurbita maxima]
EVM0011771	4088	3320	3181	771	1057	891	40.8129	37.4669	29.4477	6.77494	11.0196	9.07392	4.53178e-13	-1.80211	down	--	--	LRR receptor-like serine/threonine-protein kinase FEI 1 [Cucurbita moschata]
EVM0018934	1532	1059	846	410	440	458	19.9899	15.6237	10.2381	4.7134	5.99439	6.10147	0.000328417	-1.22602	down	--	--	LRR receptor-like serine/threonine-protein kinase FEI 1 isoform X1 [Cucurbita moschata]
EVM0020443	763	999	613	88	302	204	12.8655	19.0388	9.58135	1.29673	5.30461	3.49612	0.000798078	-1.82082	down	--	--	LRR receptor-like serine/threonine-protein kinase GSO1 [Cucurbita pepo subsp. pepo]
EVM0019312	170	234	211	27	17	26	1.52197	2.37464	1.75266	0.213532	0.153765	0.238545	4.83675e-10	-2.91975	down	--	--	LRR receptor-like serine/threonine-protein kinase GSO1 [Momordica charantia]
EVM0018819	246	214	145	4	12	11	3.09779	3.0351	1.69168	0.044382	0.157747	0.135163	7.34025e-13	-4.17746	down	--	--	LRR receptor-like serine/threonine-protein kinase GSO2 [Cucurbita moschata]
EVM0013665	107	141	121	10	18	7	0.874613	1.29909	0.913564	0.071929	0.153543	0.057251	1.07867e-07	-3.14437	down	--	--	LRR receptor-like serine/threonine-protein kinase GSO2 [Momordica charantia]
EVM0012631	623	348	215	10	63	43	5.32671	3.35803	1.70084	0.073719	0.555087	0.366853	2.07156e-05	-3.03568	down	--	--	LRR receptor-like serine/threonine-protein kinase IOS1 isoform X2 [Cucurbita moschata]
EVM0011986	1386	1390	359	230	135	171	8.68717	9.84458	2.08616	1.26796	0.879313	1.0916	0.000108936	-2.3175	down	--	--	disease resistance protein At4g27220 [Cucumis melo]
EVM0006668	1192	1666	560	343	378	391	5.9645	9.42273	2.5943	1.50815	1.97308	1.9922	0.00417467	-1.45514	down	--	--	disease resistance protein At4g27220 [Cucumis melo]
EVM0005425	214	977	167	58	56	73	1.35909	7.01954	0.979527	0.321069	0.366953	0.471923	0.000688714	-2.59754	down	--	--	disease resistance protein At4g27220 [Momordica charantia]
EVM0000377	487	371	617	234	233	155	4.51274	3.88867	5.30014	1.90971	2.25507	1.45971	0.00488095	-1.07785	down	--	--	disease resistance protein At5g66900 isoform X1 [Cucurbita pepo subsp. pepo]
EVM0004505	1430	1354	1720	319	517	481	21.4867	22.9935	23.963	4.21317	8.10819	7.37063	2.22864e-07	-1.61119	down	--	--	leucine-rich repeat receptor-like protein kinase At1g35710 [Cucurbita maxima]
EVM0017724	1846	1837	863	119	37	100	12.4693	14.0229	5.40488	0.706179	0.258268	0.685192	2.00212e-12	-3.86326	down	--	--	leucine-rich repeat receptor-like protein kinase At1g35710 [Cucurbita moschata]
EVM0004538	2093	1733	1523	281	415	312	28.5546	26.7213	19.2699	3.36988	5.91642	4.34037	6.05896e-15	-2.24286	down	--	--	leucine-rich repeat receptor-like protein kinase At1g35710 [Momordica charantia]
EVM0004490	1282	1383	1757	380	566	495	7.71267	9.41019	9.80403	2.01387	3.55792	3.03701	1.76487e-06	-1.45976	down	--	--	leucine-rich repeat receptor-like protein kinase At5g63930 [Cucumis melo]
EVM0016766	1297	1155	139	58	136	117	10.3612	10.4249	1.02892	0.405473	1.12762	0.950015	0.000406253	-2.74415	down	--	--	leucine-rich repeat receptor-like serine/threonine-protein kinase At3g14840 [Momordica charantia]
EVM0021348	564	503	207	103	149	121	12.6096	12.7199	4.27696	2.02454	3.46492	2.75871	0.00249051	-1.58998	down	--	--	leucine-rich repeat receptor-like serine/threonine-protein kinase At3g14840 isoform X1 [Cucurbita moschata]
EVM0000007	357	238	291	33	45	44	2.47843	1.86319	1.87139	0.201778	0.325858	0.310585	1.36461e-12	-2.66393	down	--	--	LRR receptor-like serine/threonine-protein kinase At1g12460 [Cucurbita pepo subsp. pepo]
EVM0013230	969	1169	542	21	110	69	11.5891	15.7983	6.01083	0.212887	1.36605	0.83049	2.25037e-08	-3.47085	down	--	--	LRR receptor-like serine/threonine-protein kinase At1g14390 isoform X1 [Cucurbita pepo subsp. pepo]
EVM0000281	924	464	457	71	123	77	9.09542	5.16371	4.17278	0.609024	1.2611	0.769689	1.16262e-08	-2.55679	down	--	--	LRR receptor-like serine/threonine-protein kinase At1g51860 [Cucumis melo]
EVM0018748	60	109	27	2247	2189	1917	0.527133	1.0938	0.218701	17.6341	20.3775	17.4304	3.13964e-22	4.98395	up	--	--	LRR receptor-like serine/threonine-protein kinase At1g53430 [Momordica charantia]
EVM0002694	716	852	773	71	174	107	10.6475	14.3183	10.6489	0.924674	2.69596	1.612	1.05441e-09	-2.5531	down	--	--	LRR receptor-like serine/threonine-protein kinase At1g67720 [Momordica charantia]
EVM0003930	2843	1989	2510	3798	5594	4505	18.6207	14.7212	15.2444	21.9121	38.2805	30.1207	0.000116792	1.06375	up	--	--	LRR receptor-like serine/threonine-protein kinase At2g16250 [Cucumis sativus]
EVM0019736	719	567	829	10639	9999	9789	11.4555	10.2132	12.2559	149.461	166.601	159.341	2.16077e-67	3.97731	up	--	--	LRR receptor-like serine/threonine-protein kinase At2g16250 [Cucurbita maxima]
EVM0013798	118	57	120	22	8	7	1.01748	0.551651	0.957298	0.166223	0.072351	0.05301	0.000314457	-2.66447	down	--	--	LRR receptor-like serine/threonine-protein kinase At3g47570 [Cucurbita pepo subsp. pepo]
EVM0015743	129	49	88	2	14	6	0.690083	0.293757	0.434849	0.009472	0.078567	0.032925	0.000143319	-3.18409	down	--	--	LRR receptor-like serine/threonine-protein kinase At3g47570 [Momordica charantia]
EVM0020288	170	69	205	2	10	24	1.25275	0.567788	1.39993	0.012954	0.077081	0.180321	0.000274414	-3.16982	down	--	--	LRR receptor-like serine/threonine-protein kinase At4g20940 [Cucumis melo]
EVM0001202	433	263	195	0	9	9	3.30404	2.26393	1.37328	0	0.06507	0.062318	2.72889e-11	-5.10375	down	--	--	LRR receptor-like serine/threonine-protein kinase At4g26540 [Cucumis melo]
EVM0004405	1138	945	774	75	46	64	9.5736	8.98349	6.03308	0.552763	0.403735	0.547542	5.15489e-26	-3.74106	down	--	--	LRR receptor-like serine/threonine-protein kinase At4g30520 [Cucumis sativus]
EVM0010185	143	53	228	4	19	22	1.24182	0.522846	1.84759	0.030508	0.171121	0.196328	0.000624812	-2.84706	down	--	--	LRR receptor-like serine/threonine-protein kinase At4g37250 [Cucurbita maxima]
EVM0013071	696	588	773	53	122	94	6.77352	6.46237	6.97603	0.454348	1.23913	0.930494	5.58439e-12	-2.74165	down	--	--	LRR receptor-like serine/threonine-protein kinase At4g37250 [Cucurbita moschata]
EVM0021872	144	92	199	4	0	5	1.54368	1.11346	1.97914	0.037723	0	0.043856	2.80826e-10	-5.01356	down	--	--	LRR receptor-like serine/threonine-protein kinase At5g10290 [Cucumis sativus]
EVM0015702	317	43	140	0	0	0	2.80528	0.425589	1.14922	0	0	0	1.74876e-10	-7.67749	down	--	--	LRR receptor-like serine/threonine-protein kinase At5g48740 [Cucurbita pepo subsp. pepo]
EVM0018123	2290	3549	1674	67	276	188	22.3109	39.0773	15.1162	0.573312	2.80381	1.86215	2.44936e-10	-3.57619	down	--	--	LRR receptor-like serine/threonine-protein kinase At5g63710 isoform X2 [Momordica charantia]
EVM0005470	586	302	880	3	32	31	4.31049	2.51299	6.00606	0.012976	0.245984	0.225521	7.0296e-09	-4.30129	down	--	--	LRR receptor-like serine/threonine-protein kinase IRK [Cucurbita maxima]
EVM0013629	402	473	979	31	122	90	4.30744	5.7304	9.74096	0.293086	1.36352	0.982797	1.37965e-05	-2.67942	down	--	--	LRR receptor-like serine/threonine-protein kinase RKF3 [Cucurbita maxima]
EVM0009924	166	149	248	42	53	55	1.22565	1.2454	1.70478	0.274513	0.407216	0.412704	0.000109305	-1.72093	down	--	--	putative disease resistance protein At4g19050 [Cucurbita maxima]
EVM0006976	314	311	463	87	153	69	2.36403	2.65003	3.23385	0.576895	1.19872	0.528972	0.000431001	-1.64055	down	--	--	putative disease resistance protein RGA1 [Cucurbita maxima]
EVM0017726	414	551	448	162	149	129	3.44446	5.18648	3.46341	1.18946	1.28982	1.09312	6.69998e-06	-1.52708	down	--	--	putative disease resistance protein RGA3 [Momordica charantia]
EVM0008745	879	1554	676	225	242	228	5.90764	11.8113	4.20964	1.3323	1.69753	1.56023	7.73984e-06	-1.99569	down	--	--	putative disease resistance protein RGA4 [Cucumis sativus]
EVM0016814	5731	7639	1649	44	1001	615	41.2827	62.1964	11.0092	0.276068	7.52943	4.5178	0.00211462	-2.80531	down	--	--	putative disease resistance protein RGA4 [Cucumis sativus]
EVM0010416	41	44	20	401	593	505	0.33207	0.401619	0.146979	2.86338	5.02641	4.18249	4.80784e-19	3.88727	up	--	--	putative leucine-rich repeat receptor-like protein kinase At2g19210 [Cucumis melo]
EVM0010674	1543	1160	2568	29	38	28	37.0907	31.5361	57.2593	0.603005	0.95287	0.67471	4.74818e-42	-5.53124	down	--	--	putative leucine-rich repeat receptor-like protein kinase At2g19210 [Cucurbita pepo subsp. pepo]
EVM0013825	1002	368	108	9	109	70	8.78557	3.64226	0.873913	0.065959	0.99404	0.62088	0.00748534	-2.56133	down	--	--	putative leucine-rich repeat receptor-like protein kinase At2g19210 [Momordica charantia]
EVM0010171	62	48	86	18	12	19	0.485117	0.424993	0.619999	0.12246	0.098244	0.151993	0.00710223	-1.76353	down	--	--	putative leucine-rich repeat receptor-like serine/threonine-protein kinase At2g24130 [Cucurbita moschata]
EVM0015144	941	524	600	35	17	28	6.93722	4.3594	4.09631	0.225685	0.127506	0.206913	5.6013e-24	-4.42462	down	--	--	TMV resistance protein N [Cucurbita pepo subsp. pepo]
EVM0005324	64	69	76	0	0	0	1.53614	1.87653	1.68246	0	0	0	1.47257e-08	-6.91331	down	--	--	TMV resistance protein N-like [Cucumis melo]
EVM0017010	1287	2154	640	4964	3122	3846	6.53183	12.3535	3.00921	22.1942	16.5543	19.9267	0.00281964	1.62748	up	--	--	TMV resistance protein N-like [Momordica charantia]
EVM0008713	302	198	125	0	3	7	2.28459	1.69296	0.877063	0	0.015832	0.046399	1.73168e-11	-5.36578	down	--	--	TMV resistance protein N-like isoform X1 [Momordica charantia]
EVM0002197	1948	2379	1360	618	751	622	21.4686	29.6448	13.8952	5.99685	8.64948	7.00043	0.000110882	-1.36347	down	K13412|0|cmo:103493133|K13412 calcium-dependent protein kinase [EC:2.7.11.1] | (RefSeq) calcium-dependent protein kinase 3	Plant-pathogen interaction (ko04626)	calcium-dependent protein kinase 1-like [Cucurbita maxima]
EVM0022265	12357	6518	5412	1925	2641	2204	115.807	69.0512	47.0296	15.8938	25.8566	21.0856	2.91444e-05	-1.65911	down	K13412|0|cmo:103485126|K13412 calcium-dependent protein kinase [EC:2.7.11.1] | (RefSeq) calcium-dependent protein kinase 28-like	Plant-pathogen interaction (ko04626)	calcium-dependent protein kinase 28-like [Cucumis melo]
EVM0009088	579	381	260	69	69	78	7.74084	5.75025	3.21583	0.807542	0.960799	1.05711	1.48877e-07	-2.29544	down	K13412|0|cmo:103503857|K13412 calcium-dependent protein kinase [EC:2.7.11.1] | (RefSeq) calcium-dependent protein kinase 29	Plant-pathogen interaction (ko04626)	calcium-dependent protein kinase 29 [Momordica charantia]
EVM0018312	1029	520	793	116	249	178	17.7606	10.1543	12.6947	1.76456	4.48406	3.12751	1.03958e-05	-1.91525	down	K13412|0|csv:101210865|K13412 calcium-dependent protein kinase [EC:2.7.11.1] | (RefSeq) calcium-dependent protein kinase SK5	Plant-pathogen interaction (ko04626)	calcium-dependent protein kinase SK5 [Cucurbita moschata]
EVM0001816	2613	2885	3921	271	173	218	54.1549	67.5878	75.3644	4.9477	3.74249	4.60711	2.66487e-28	-3.63328	down	K13448|2.47638e-120|csv:101219869|K13448 calcium-binding protein CML | (RefSeq) calmodulin-like protein 1	Plant-pathogen interaction (ko04626)	calmodulin-like protein 1 [Cucumis sativus]
EVM0019701	3796	4635	2257	138	82	116	75.7335	104.54	41.7544	2.4102	1.70424	2.35978	1.18633e-30	-4.75609	down	K13448|8.04756e-80|csv:101205694|K13448 calcium-binding protein CML | (RefSeq) calcium-binding protein CML32	Plant-pathogen interaction (ko04626)	calmodulin-like protein 1 [Cucurbita pepo subsp. pepo]
EVM0007014	538	136	405	8	40	15	18.2019	5.19845	12.7041	0.233405	1.38569	0.517394	2.8129e-07	-3.71319	down	K13448|2.19885e-96|csv:101220878|K13448 calcium-binding protein CML | (RefSeq) calmodulin-like protein 11	Plant-pathogen interaction (ko04626)	calmodulin-like protein 11 [Momordica charantia]
EVM0020252	4953	1504	2590	40	223	181	68.9948	23.6738	33.4523	0.490105	3.24387	2.56943	7.89723e-10	-3.98933	down	K13448|1.55729e-78|csv:101210877|K13448 calcium-binding protein CML | (RefSeq) calmodulin-like protein 3	Plant-pathogen interaction (ko04626)	calmodulin-like protein 3 [Cucumis sativus]
EVM0016138	3534	3395	1209	1053	771	963	42.6742	46.3375	13.5381	11.2023	9.72128	11.8627	0.00822947	-1.367	down	K05391|0|cmo:103483195|K05391 cyclic nucleotide gated channel, other eukaryote | (RefSeq) cyclic nucleotide-gated ion channel 1	Plant-pathogen interaction (ko04626)	cyclic nucleotide-gated ion channel 1-like [Momordica charantia]
EVM0004145	3414	3800	3282	626	608	532	25.574	32.1827	22.8035	4.12649	4.75679	4.06295	1.66052e-24	-2.41431	down	K05391|0|cmo:103483195|K05391 cyclic nucleotide gated channel, other eukaryote | (RefSeq) cyclic nucleotide-gated ion channel 1	Plant-pathogen interaction (ko04626)	cyclic nucleotide-gated ion channel 1-like isoform X1 [Cucurbita maxima]
EVM0013715	1726	2117	1511	152	171	168	17.8546	24.7599	14.4933	1.37878	1.84276	1.76817	2.80121e-29	-3.27728	down	K05391|0|cmo:103484156|K05391 cyclic nucleotide gated channel, other eukaryote | (RefSeq) cyclic nucleotide-gated ion channel 1-like	Plant-pathogen interaction (ko04626)	cyclic nucleotide-gated ion channel 1-like isoform X2 [Cucurbita pepo subsp. pepo]
EVM0013982	1308	1024	681	343	487	371	16.4571	14.5604	7.94312	3.79461	6.39607	4.75659	0.00263743	-1.16571	down	K05391|0|csv:101203560|K05391 cyclic nucleotide gated channel, other eukaryote | (RefSeq) cyclic nucleotide-gated ion channel 2	Plant-pathogen interaction (ko04626)	cyclic nucleotide-gated ion channel 2 [Cucurbita pepo subsp. pepo]
EVM0014441	2626	4056	2199	246	1190	762	19.6702	34.3498	15.2745	1.62087	9.31152	5.8222	0.00300289	-1.82848	down	K13420|0|csv:101215973|K13420 LRR receptor-like serine/threonine-protein kinase FLS2 [EC:2.7.11.1] | (RefSeq) LRR receptor-like serine/threonine-protein kinase FLS2	Plant-pathogen interaction (ko04626)	LRR receptor-like serine/threonine-protein kinase FLS2 [Momordica charantia]
EVM0008752	2853	2511	4090	8399	4482	6083	85.5437	85.088	113.723	221.881	140.435	186.207	0.00391086	1.14718	up	K13448|9.15801e-107|cmo:103497421|K13448 calcium-binding protein CML | (RefSeq) calcium-binding protein CML20	Plant-pathogen interaction (ko04626)	calcium-binding protein CML20 [Cucurbita maxima]
EVM0017603	4924	3188	2224	220	1052	691	104.041	76.1399	43.5799	4.08705	23.2154	14.889	0.00031414	-2.17279	down	K13448|6.91542e-70|csv:101218237|K13448 calcium-binding protein CML | (RefSeq) calcium-binding protein CML23	Plant-pathogen interaction (ko04626)	calcium-binding protein CML23 [Cucurbita moschata]
EVM0016007	8405	3386	8960	1876	1945	1828	237.07	107.934	234.357	46.6047	57.3056	52.6241	5.21927e-05	-1.67824	down	K13448|2.6033e-57|pper:PRUPE_ppa010940mg|K13448 calcium-binding protein CML | (RefSeq) hypothetical protein	Plant-pathogen interaction (ko04626)	calcium-binding protein CML36 [Cucurbita maxima]
EVM0003310	11392	6554	14880	3265	2807	2606	283.123	184.113	342.924	71.4806	72.8815	66.1072	2.19509e-06	-1.73133	down	K13448|3.04316e-89|cmo:103497255|K13448 calcium-binding protein CML | (RefSeq) calcium-binding protein CML36	Plant-pathogen interaction (ko04626)	calcium-binding protein CML36 [Cucurbita moschata]
EVM0007840	4252	2668	2438	251	462	370	45.8553	32.5247	24.3812	2.3838	5.19597	4.06362	1.70069e-15	-2.91677	down	K18875|0|cmo:103493946|K18875 enhanced disease susceptibility 1 protein | (RefSeq) protein EDS1L-like	Plant-pathogen interaction (ko04626)	protein EDS1L-like isoform X1 [Cucurbita pepo subsp. pepo]
EVM0018253	4229	2449	3235	815	623	614	49.1341	32.1571	34.8487	8.33523	7.56388	7.28266	1.23566e-11	-2.08853	down	K18875|0|cmo:103493946|K18875 enhanced disease susceptibility 1 protein | (RefSeq) protein EDS1L-like	Plant-pathogen interaction (ko04626)	protein EDS1L-like isoform X1 [Cucurbita pepo subsp. pepo]
EVM0001222	4778	4207	5989	2007	2356	2216	75.1819	74.8233	87.3785	27.8087	38.7336	35.5806	3.71023e-05	-1.02925	down	K12795|0|cmo:103484125|K12795 suppressor of G2 allele of SKP1 | (RefSeq) protein SGT1 homolog	Plant-pathogen interaction (ko04626)	protein SGT1 homolog [Cucurbita pepo subsp. pepo]
EVM0013383	648	76	779	78	77	76	17.8898	2.35855	19.9613	1.89502	2.2157	2.13858	0.00198636	-2.36935	down	K13448|1.13546e-50|csv:101215631|K13448 calcium-binding protein CML | (RefSeq) calcium-binding protein CML31	Plant-pathogen interaction (ko04626)	putative calcium-binding protein CML19 [Cucurbita maxima]
EVM0019838	4372	1292	1640	13	58	40	33.4494	11.1726	11.6306	0.081476	0.46124	0.310795	1.09434e-19	-5.61707	down	K13447|0|csv:101218616|K13447 respiratory burst oxidase [EC:1.6.3.- 1.11.1.-] | (RefSeq) respiratory burst oxidase homolog protein E	Plant-pathogen interaction (ko04626)	respiratory burst oxidase homolog protein E isoform X1 [Cucumis sativus]
EVM0001117	446	330	408	736	1260	1044	10.3206	8.63779	8.76726	15.0198	30.5151	24.6813	3.76016e-06	1.49347	up	K13456|2.27487e-98|cmo:103497569|K13456 RPM1-interacting protein 4 | (RefSeq) RPM1-interacting protein 4	Plant-pathogen interaction (ko04626)	RPM1-interacting protein 4-like [Momordica charantia]
